# Supplementary material for: Transcriptome Analysis of Muscle Tissue from Three Anatomical Locations in Male and Female Kazakh Horses
Source: Biology (Basel). 2025 Sep 8;14(9):1216. doi: 10.3390/biology14091216 (PMC12467203; doi:10.3390/biology14091216)
Supplement: Supplementary file 1 [file biology-14-01216-s001.zip]

Archive with 4 entries (4 files):
- Table S1 Primer Information   .xlsx
- Table S2 Differentially Expressed Genes.xlsx
- Table S3 GO enrichment.xlsx
- Table S4 KEGG enrichment.xlsx
