# Supplementary material for: Transcriptome Analysis of Muscle Tissue from Three Anatomical Locations in Male and Female Kazakh Horses
Source: Biology (Basel). 2025 Sep 8;14(9):1216. doi: 10.3390/biology14091216 (PMC12467203; doi:10.3390/biology14091216)
Supplement: Supplementary file 1 [file biology-14-01216-s001.zip › Table S1 Primer Information .xlsx]

## Sheet: Primer Information
​​Primer Information​
The identifier for upstream primers: -S (sense primer) or -F (forward primer).			R：Rat
The identifier for downstream primers: -A (antisense primer) or -R (reverse primer).			M：Mouse
​​Company-designed primers use -S (sense primer) and -A (antisense primer); customer-provided primer sequences use -F (forward primer) and -R (reverse primer).​			H：Human 人
​​Primer Information​	​​Primer Name​	Primer Sequence (5'-3')​	Fragment Length (bp)​	Annealing Temperature (℃)​
NM_001163856.1	Horse​-gapdh -S	GCCAAATACGATGAGATCAAGAAG	187	60
	Horse​-gapdh -A	CATACCAGGAAATGAGCTTGACAAA		60
XM_001497846.6	Kazakh Horse​-ASB2-S	TACAGCAGCCTGAGTGAAGATGAG	135	60
	Kazakh Horse​-ASB2-A	TGGGTAGAAATGGGCAGGTTG		60
XM_023628570.2	Kazakh Horse​-ADSS1-S	AATACGAAACGCTGCCTGGG	189	60
	Kazakh Horse​-ADSS1-A	GGATCGGCTCCATCTTTGTCTA		60
XM_001488925.7	Kazakh Horse​-RRN3-S	AGAAGTCACATGGTGGTAGAGGAG	268	60
	Kazakh Horse​-RRN3-A	CCACCAGTATTGGCATAAGAAACC		60
XM_023644472.2	Kazakh Horse​-TICAM1-S	GGCCTCTGCACTCCGATATG	175	60
	Kazakh Horse​-TICAM1-A	GTGGGCGACTGGCTGATTT		60
XM_001496195.6	Kazakh Horse​-MYL11-S	TTGGAGAGAAGCTCAAAGGTGC	225	60
	Kazakh Horse​-MYL11-A	GCGTGATGACGTAGCAGATGTT		60
XM_023646258.2	Kazakh Horse​-CHRNA10-S	CTCCACAGCACTCACCATCC	165	60
	Kazakh Horse​-CHRNA10-A	GGTGACTCTGGTGGCCTAGA		60
XM_023616212.2	Kazakh Horse​-TPM1-S	GCCTCTCTGAACAGACGCAT	152	60
	Kazakh Horse​-TPM1-A	TTTTGGGCTCGGCTCTCAAT		60
