# Supplementary material for: Transcriptome Analysis of Muscle Tissue from Three Anatomical Locations in Male and Female Kazakh Horses
Source: Biology (Basel). 2025 Sep 8;14(9):1216. doi: 10.3390/biology14091216 (PMC12467203; doi:10.3390/biology14091216)
Supplement: Supplementary file 1 [file biology-14-01216-s001.zip › Table S2 Differentially Expressed Genes.xlsx]

## Sheet: Mb_VS_Gb
Differentially Expressed Genes (DEGs) in Mb group versus (vs.) Gb group
gene_id	gene_symbol	Mb-1_count	Mb-2_count	Mb-3_count	Mb-4_count	Gb-1_count	Gb-2_count	Gb-4_count	Gb-5_count	Mb-1_fpkm	Mb-2_fpkm	Mb-3_fpkm	Mb-4_fpkm	Gb-1_fpkm	Gb-2_fpkm	Gb-4_fpkm	Gb-5_fpkm	log2(fc)	pval	qval	fc	up&down
102147674		224	281	565	261	117	83	126	136	513.578	557.436	1108.8	538.186	225.609	162.145	214.594	254.268	2.1623	5.02144e-10	6.24315e-06	4.4764	up
111770601	LOC111770601	3292	4898	4198	4695	2522	2389	3729	2903	3806	4899.57	4154.3	4881.78	2452.26	2353.39	3202.5	2736.85	1.1724	1.14217e-06	0.00710029	2.2538	up
100055480	CHKB	16	8	9	9	33	74	55	74	37.3139	16.1425	17.9655	18.8767	64.7257	147.045	95.2799	140.727	-1.8738	7.42001e-06	0.0214036	0.2729	down
100053194	WIPI1	16	62	11	107	4	11	12	14	31.6974	106.274	18.6527	190.643	6.66462	18.568	17.6593	22.6166	2.8973	1.18754e-05	0.0214036	7.4505	up
111775222		972	983	638	638	583	576	401	853	1602.59	1402.3	900.376	946.045	808.421	809.185	491.122	1146.84	1.0245	1.26521e-05	0.0214036	2.0343	up
111772491		85	106	74	8	13	11	16	34	32.847	35.4416	24.4768	2.78036	4.22506	3.62191	4.59288	10.714	2.4538	2.07333e-05	0.0286418	5.4786	up
102150698		3	141	1	273	2	1	3	1	1.02876	41.8354	0.293522	84.196	0.576815	0.292189	0.764194	0.279634	6.5215	2.48772e-05	0.0309298	91.8693	up
111772592		27	34	28	0	0	5	1	2	109.255	119.038	96.9798	0	0	17.2391	3.00583	6.59936	4.0674	3.29907e-05	0.0372885	16.7651	up
111767555		53813	72044	101088	84732	54690	37533	69263	36789	273647	316980	439996	387511	233896	162624	261633	152551	1.2693	5.53826e-05	0.0529671	2.4104	up
100146609	DMPK	24	14	25	8	82	94	64	64	23.885	12.0551	21.2961	7.16041	68.6341	79.7095	47.3131	51.9384	-1.4851	7.24243e-05	0.0600928	0.3572	down
102150673		78	44	84	37	15	11	15	6	112.753	64.4383	107.248	51.8585	25.7819	16.3586	22.0679	9.27488	1.7867	7.6292e-05	0.0600928	0.2898	up
791242	ATP2A2	104	128	75	86	177	444	300	351	74.2182	79.0347	45.8126	55.1963	106.234	269.978	159.033	204.258	-1.0901	0.000114276	0.064232	0.4697	down
100050892	DNAH12	24	50	35	45	26	9	24	10	7.26587	13.0972	9.06966	12.2525	6.62006	2.3216	5.39729	2.46872	1.7507	0.000123315	0.064232	3.3651	up
100062142	NAA38	21	19	11	22	67	63	53	102	94.0841	73.6514	42.1828	88.6448	252.455	240.495	176.385	372.642	-1.3493	0.00012399	0.064232	0.3925	down
100059122	TMEM245	2	50	2	95	1	2	0	1	0.989512	21.4038	0.846969	42.2716	0.416105	0.843121	0	0.403447	5.8942	0.000109128	0.064232	59.4727	up
100067330	TPM1	77	51	140	55	118	136	141	182	72.2359	48.4718	116.002	50.0274	131.623	131.256	134.622	182.581	-1.4378	0.000114256	0.064232	2.7091	down
100057981	ZNF704	16	39	22	60	16	14	13	16	5.86988	12.3795	6.90842	19.7968	4.93676	4.37629	3.54275	4.78657	1.8497	0.000105586	0.064232	3.6041	up
102150003		25	26	23	32	13	4	12	18	8.60406	7.74226	6.77545	9.90484	3.76287	1.17298	3.06784	5.05163	1.7886	9.78304e-05	0.064232	3.4548	up
106781330		60	394	1008	62	61	32	50	45	613.497	3485.69	8822.03	570.148	524.57	278.792	379.769	375.205	3.659	9.11331e-05	0.064232	12.6318	up
100052501	MYL1	24	23	26	31	16	16	14	9	74.3997	61.6905	68.989	86.4282	41.715	42.2618	32.2386	22.7508	1.5398	0.000145316	0.0722686	2.9076	up
100051903	LOC100051903	23	45	34	37	196	125	78	124	21.9977	37.2385	27.8339	31.8262	157.658	101.866	55.4155	96.7087	-1.2962	0.000152608	0.0729758	0.4072	down
100055451	XIRP1	4	23	3	39	2	4	0	4	2.38326	11.8569	1.52996	20.8983	1.0022	2.03067	0	1.94342	3.4498	0.000176091	0.0810868	10.9271	up
100064381	ASB2	158	191	345	211	95	123	215	101	216.181	226.112	404.041	259.643	109.319	143.395	218.517	112.688	1.3821	0.00018393	0.0816717	2.6064	up
100063074	RNF150	64	188	127	292	87	90	46	128	10.6471	27.0608	18.0843	43.6887	12.1726	12.7574	5.68458	17.3643	1.5943	0.000259295	0.108317	3.0194	up
102150216		18	23	8	38	2	10	10	7	109.197	120.724	41.5407	207.326	10.2042	51.6899	45.0635	34.6282	2.2074	0.000261362	0.108317	4.6184	up
100146831	MAF	15	91	57	177	22	28	51	18	16.0855	84.4336	52.3196	170.707	19.8417	25.5841	40.6258	15.7402	2.1474	0.000295597	0.118554	4.4302	up
100068310	THUMPD1	74	80	87	50	54	50	66	47	56.8976	53.221	57.257	34.5754	34.9195	32.7568	37.6959	29.4683	1.0224	0.000318394	0.123706	2.0312	up
111775339		1090	1203	1295	869	1227	363	725	550	729.675	696.786	742.027	523.187	690.812	207.052	360.52	300.235	1.2303	0.000355822	0.134059	2.3462	up
100056433	ABRA	3	18	3	35	1	5	2	2	8.58619	44.5741	7.34932	90.091	2.40709	12.1932	4.25204	4.66772	3.2178	0.000389076	0.138211	9.3039	up
100056919	C15H2orf50	1	13	1	12	0	0	0	1	0.497799	5.59923	0.426089	5.37241	0	0	0	0.405928	5.0751	0.000471962	0.151056	33.7106	up
100052267	LOC100052267	9	10	9	9	31	29	67	42	6.59598	6.34115	5.64581	5.93217	19.1078	18.1094	36.4754	25.1005	-1.6001	0.00047965	0.151056	0.3299	down
111767885		4	24	1	61	3	5	4	4	9.23785	47.9571	1.97678	126.699	5.82699	9.83897	6.86213	7.53297	3.1536	0.000485985	0.151056	8.8987	up
111773627		4	76	11	138	5	9	1	9	7.37505	121.241	17.3598	228.833	7.75331	14.1389	1.3696	13.5314	3.935	0.000523847	0.155071	15.2951	up
100053861	LAX1	128	109	59	79	51	92	37	83	101.221	74.579	39.9354	56.185	33.9189	61.9892	21.7345	53.522	1.1197	0.000545955	0.157857	2.1731	up
102147830		31	19	21	11	59	71	57	137	25.5502	13.5493	14.8149	8.15379	40.8975	49.8609	34.8976	92.0764	-1.3697	0.000575928	0.162739	0.387	down
100055978	MICAL2	2	22	8	53	3	5	2	9	0.473095	4.50269	1.61978	11.2753	0.596832	1.00776	0.351428	1.73603	2.8459	0.000615886	0.168268	7.1896	up
100061650	SETD9	29	37	39	38	21	29	27	11	48.4439	53.4778	55.7638	57.0899	29.5035	41.277	33.5037	14.9841	1.3146	0.000655007	0.17327	2.4873	up
100056637	CRY2	2	63	6	113	7	3	5	4	1.86638	50.8676	4.79256	94.8381	5.4939	2.38539	3.466	3.04387	3.9086	0.000737165	0.181643	15.0176	up
100065495	GRK3	1	12	9	21	0	2	0	4	0.693723	7.20275	5.34411	13.1021	0	1.18218	0	2.26277	3.5253	0.000745096	0.181643	11.5142	up
100065171	MAF1	42	37	2	10	10	4	4	6	94.9226	72.3524	3.86898	20.3261	19.0078	7.70281	6.71534	11.0577	2.4548	0.000778681	0.182667	5.4822	up
111768281		541	404	418	170	1081	1665	1080	935	4296.02	2775.75	2841.13	1214.09	7219.49	11265.5	6370.61	6054.46	-1.0399	0.000771205	0.182667	0.4864	down
100061166	HIF1A	70	64	143	60	58	78	33	49	67.4412	53.3504	117.926	51.9891	46.9967	64.031	23.6172	38.4963	1.279	0.00083459	0.192157	2.4266	up
100063003	MYH3	35	34	23	20	24	14	6	2	21.954	18.4525	12.3487	11.2826	12.661	7.48242	2.79566	1.02299	1.8709	0.000861986	0.194856	3.6575	up
100067036	ANGPTL4	2	3	4	8	18	18	38	31	4.07247	5.28542	6.97162	14.6505	30.8256	31.2298	57.4777	51.4736	-2.0031	0.000937427	0.200214	0.2495	down
100058730	KIAA1191	5	24	3	38	4	3	4	7	6.91831	28.7324	3.55302	47.2876	4.65481	3.53687	4.11129	7.8981	2.5923	0.000919004	0.200214	6.0308	up
100630715	PPDPF	35	37	12	44	10	15	21	22	161.957	148.137	47.5292	183.113	38.9175	59.1415	72.1838	83.0138	1.5145	0.000950105	0.200214	2.8569	up
100072416	SRA1	3	6	4	3	21	37	20	15	10.0715	17.4284	11.4943	9.05795	59.2933	105.839	49.8761	41.064	-1.9329	0.000934905	0.200214	0.2619	down
100050604	PNPLA3	11	3	5	0	0	0	0	0	8.86076	2.09089	3.44743	0	0	0	0	0	5.2672	0.000993428	0.205855	38.5099	up
100065683	MYL11	38	33	104	31	62	105	96	103	165.167	145.315	399.253	130.642	320.419	469.512	424.663	478.738	-1.4161	0.00105035	0.212522	2.6686	down
100065323	ANKRD34A	29	25	20	11	56	75	60	79	40.3759	30.1158	23.8342	13.7737	65.5728	88.9721	62.053	89.6904	-1.069	0.00108131	0.213396	0.4766	down
106780960		0	0	0	0	7	7	4	7	0	0	0	0	2.77108	2.80741	1.39858	2.68678	-4.466	0.00112083	0.217739	0.0452	down
100071253	CHAC1	0	6	1	13	0	0	0	0	0	12.6741	2.0897	28.544	0	0	0	0	5.4191	0.00121869	0.229575	42.7881	up
100059885	MTDH	8	40	7	65	11	15	5	10	7.97627	34.5065	5.97385	58.2851	9.2239	12.7429	3.70312	8.13027	2.1988	0.00123996	0.230096	4.5909	up
100054032	RRN3	152	107	86	103	114	109	60	48	154.671	94.2062	74.9049	94.262	97.5623	94.5062	45.3528	39.8292	1.0413	0.00134151	0.245237	2.0581	up
111772593		14	12	23	13	83	47	42	59	10.91	8.0911	15.3416	9.11115	54.3984	31.2077	24.3127	37.4924	-1.272	0.001361	0.245237	0.4141	down
111770595		21	11	29	10	76	71	61	53	13.0775	5.92691	15.4579	5.60066	39.8044	37.6732	28.2178	26.9139	-1.2562	0.00153618	0.269005	0.4186	down
106781674	LOC106781674	24	9	10	2	44	63	34	64	27.7895	9.01659	9.91096	2.08273	42.8483	62.1553	29.2439	60.4288	-1.591	0.00164109	0.279502	0.3319	down
100050979	MTHFR	7	22	1	42	5	5	5	4	4.3301	11.7748	0.529476	23.3659	2.60125	2.63535	2.29751	2.01769	2.5544	0.00168494	0.28118	5.8744	up
100033926	TRIB1	14	27	11	48	7	6	19	10	12.474	20.8148	8.38914	38.4639	5.24552	4.5551	12.5753	7.26563	1.864	0.00169617	0.28118	3.6402	up
100067560	RSPH9	23	25	16	21	50	97	54	65	28.2118	26.5322	16.7984	23.1663	51.5804	101.378	49.2022	65.0146	-1.0328	0.0019049	0.311627	0.4888	down
100146652	ALG12	8	8	2	2	76	38	10	14	14.1664	12.2572	3.03142	3.18518	113.187	57.3353	13.154	20.2159	-2.2208	0.00202707	0.316719	0.2145	down
100062842	SYNE1	4	119	3	261	8	11	12	10	0.499876	12.8671	0.3209	29.3344	0.840823	1.17129	1.11397	1.01906	3.8917	0.00203792	0.316719	14.8434	up
100060848	VPS26C	2	11	1	23	1	1	1	3	3.14094	14.947	1.34424	32.4857	1.32082	1.33813	1.16659	3.84191	3.279	0.00199899	0.316719	9.707	up
111767867		2	3	0	18	0	0	0	1	1.37491	1.78441	0	11.1289	0	0	0	0.560582	4.9281	0.00196929	0.316719	30.4452	up
100053400	LNPK	0	31	2	55	0	1	1	0	0	21.5738	1.37693	39.7861	0	0.685336	0.59748	0	6.1059	0.00208791	0.320481	68.8763	up
100058356	PDLIM7	10	13	17	20	5	6	9	10	17.4882	19.6707	25.4472	31.4564	7.35406	8.94057	11.6916	14.2607	1.6326	0.0021832	0.327033	3.1008	up
100068181	CFLAR	3	19	6	31	4	9	2	2	2.33117	12.7743	3.9907	21.6644	2.61411	5.95886	1.15444	1.26729	2.4493	0.00222762	0.329714	5.4616	up
100051125	NDUFAF2	0	25	3	36	1	0	0	1	0	81.867	9.71865	122.539	3.1831	0	0	3.08627	5.6317	0.0022789	0.333337	49.5789	up
102150017	EMCN	5	3	2	4	25	19	18	14	1.26494	0.656679	0.433089	0.910112	5.31928	4.09565	3.38268	2.88818	-1.8391	0.00232425	0.335119	0.2795	down
100054133	TLN2	2	9	4	16	0	4	0	0	0.779204	3.03385	1.33391	5.60629	0	1.32785	0	0	3.6277	0.002345	0.335119	12.3608	up
100054716	GLUL	1	16	2	23	3	3	0	0	1.28677	17.8136	2.20281	26.6172	3.24663	3.2892	0	0	3.4486	0.00244042	0.344793	10.9175	up
100061326	PDLIM1	2	14	1	15	1	3	0	0	5.23563	31.7101	2.24071	35.3154	2.20166	6.69158	0	0	3.627	0.00257885	0.352339	12.355	up
111768993		8	8	10	7	33	25	34	32	7.76262	6.71644	8.30548	6.10872	26.9305	20.6694	24.5067	25.32	-1.3032	0.00266179	0.35585	0.4052	down
100061980	ORC1	2	5	1	2	20	20	12	12	1.98626	4.29642	0.850065	1.78636	16.7051	16.924	8.85268	9.71812	-2.0882	0.00273099	0.35596	0.2352	down
102148982		1	1	0	2	23	21	13	1	1.3004	1.12515	0	2.33907	25.1547	23.2684	12.5577	1.06041	-3.2542	0.00269618	0.35596	0.1048	down
100057180	LEMD3	38	52	57	36	41	39	10	34	28.8043	34.1042	36.9824	24.542	26.1378	25.1888	5.63069	21.0159	1.1915	0.0030534	0.387376	2.2838	up
100067710	EYA4	4	40	20	43	11	19	10	7	2.64053	22.8466	11.3008	25.529	6.10711	10.6869	4.90365	3.76812	1.8181	0.00335069	0.396333	3.5262	up
100064862	G6PC3	160	411	155	700	220	221	247	226	341.138	758.197	282.871	1342.28	394.498	401.486	391.196	392.928	1.2756	0.0033134	0.396333	2.421	up
100062414	TICAM1	57	63	149	240	23	39	35	34	68.9913	77.2532	159.287	281.653	33.1005	48.5627	43.1143	44.0068	1.3399	0.0031843	0.396333	0.3951	up
111772089		0	8	1	11	1	0	0	0	0	38.5482	4.76684	55.0948	4.68377	0	0	0	4.6706	0.00331032	0.396333	25.4674	up
111773426		13	42	24	80	10	16	34	16	26.3582	73.6803	41.6514	145.88	17.0523	27.6414	51.2081	26.4537	1.6919	0.00339519	0.396333	3.2308	up
106780829	GPATCH8	11	8	8	3	41	57	18	20	5.17764	3.25807	3.22311	1.26997	16.2306	22.8603	6.29361	7.67652	-1.5732	0.00361948	0.408787	0.3361	down
100066585	SESN1	22	11	5	1	49	40	25	78	24.9422	10.7903	4.85208	1.01964	46.7219	38.6403	21.0543	72.111	-1.7249	0.00356761	0.408787	0.3025	down
106783489	SPRING1	5	4	3	6	35	21	17	15	2.90358	2.0098	1.49118	3.13364	17.094	10.3908	7.33331	7.10313	-1.6806	0.00364959	0.408787	0.3119	down
111772128		35	42	42	19	25	33	24	16	159.436	165.538	163.762	77.8405	95.779	128.086	81.2114	59.4337	1.0939	0.00374855	0.416122	2.1346	up
102148786		11	14	8	4	47	33	25	31	13.2031	14.5392	8.21899	4.31794	47.4452	33.7493	22.29	30.3416	-1.2916	0.00425657	0.456224	0.4085	down
100065839	CLDN6	85	1274	121	2337	109	91	213	324	184.329	2390.42	224.598	4557.93	198.799	168.145	343.117	572.948	3.0182	0.00433019	0.457514	8.1015	up
106780995	LOC106780995	2	3	4	0	8	32	14	12	2.53494	3.28996	4.33955	0	8.52787	34.5587	13.1812	12.4027	-2.2587	0.00435007	0.457514	0.209	down
100059158	TPT1	21	17	14	24	5	10	9	20	67.2368	47.0942	38.3674	69.1088	13.4639	27.2808	21.4052	52.2171	1.4174	0.00442905	0.458886	2.6711	up
111771292	LOC111771292	5	11	5	7	29	24	26	26	26.525	50.4904	22.704	33.3978	129.388	108.484	102.458	112.474	-1.311	0.00513607	0.514779	0.403	down
100070131	TOMM22	2	5	1	3	0	0	0	0	2.67019	5.77581	1.14277	3.6022	0	0	0	0	4.482	0.00508963	0.514779	22.3473	up
102151116	TRIM39	6	22	18	40	3	11	9	17	6.97497	22.1281	17.9106	41.8201	2.93308	10.8956	7.7718	16.1152	1.7671	0.00506201	0.514779	3.4037	up
100059096	ADAMTSL4	4	22	5	41	6	8	8	6	3.57825	17.028	3.82849	32.986	4.51414	6.09775	5.31605	4.37681	2.0014	0.00546675	0.522831	4.0039	up
100057094	DCAF6	36	46	22	32	29	17	14	37	36.8	40.6849	19.2493	29.4191	24.9319	14.8068	10.6307	30.8419	1.0882	0.00543345	0.522831	2.1261	up
100051842	P2RX6	25	32	3	24	0	3	9	15	27.6511	30.6234	2.84014	23.8736	0	2.82724	7.3944	13.5288	2.2151	0.0054667	0.522831	4.6431	up
100071076	PLB1	1	21	0	36	0	0	0	1	0.53694	9.75609	0	17.3845	0	0	0	0.437846	6.2184	0.00559622	0.531128	74.4581	up
100073077	DHRS7C	6	3	1	8	1	0	1	0	19.9146	8.61533	2.84097	23.8805	2.79146	0	2.46552	0	3.7831	0.00597047	0.533851	13.7663	up
100063333	IFNGR2	14	11	12	10	10	4	3	7	24.1943	16.4478	17.7506	15.5424	14.5344	5.88997	3.85118	9.86456	1.582	0.00600892	0.533851	2.9938	up
100059576	LOC100059576	14	19	36	18	64	89	56	66	8.72262	10.2424	19.1985	10.0861	33.536	47.2473	25.9176	33.5319	-1.0217	0.00598261	0.533851	0.4925	down
102149572	LOC102149572	97	313	133	97	123	92	89	169	110.137	307.493	129.258	99.0525	117.456	89.0053	75.065	156.474	1.0114	0.00593335	0.533851	2.0158	up
106782221	LOC106782221	0	2	3	2	14	15	8	13	0	4.12413	6.11983	4.28682	28.0616	30.4601	14.1628	25.2645	-2.2046	0.00585457	0.533851	0.2169	down
100057771	RACK1	10	12	5	8	2	3	6	3	34.5162	35.8373	14.772	24.834	5.80584	8.82293	15.3837	8.44383	1.9021	0.00578761	0.533851	3.7375	up
100051978	RPS11	9	6	12	4	28	54	39	14	51.2472	29.5604	58.4865	20.4843	134.091	261.993	164.961	65.0057	-1.5091	0.00591793	0.533851	0.3513	down
100629176	SPCS3	1	3	0	0	17	6	6	14	0.961498	2.49574	0	0	13.747	4.9155	4.28536	10.9767	-2.8623	0.00601135	0.533851	0.1375	down
100066031	TSPO2	19	14	9	6	44	51	38	28	51.2917	32.7003	20.7961	14.5673	99.8983	117.309	76.2018	61.6377	-1.1594	0.00609744	0.536447	0.4477	down
111769123		7	56	9	85	18	16	12	23	16.8092	116.35	18.4986	183.57	36.3525	32.7369	21.4052	45.0373	1.8272	0.00612688	0.536447	3.5484	up
100034033	FILIP1L	28	32	24	30	13	26	11	32	23.2947	23.0345	17.0905	22.4468	9.09607	18.4306	6.79796	21.7092	1.1028	0.00620062	0.539107	2.1477	up
100065784	BAG3	15	20	8	26	6	10	12	12	20.5901	23.7535	9.39949	32.0978	6.92678	11.696	12.2359	13.4321	1.3988	0.0066214	0.571694	2.6368	up
100147452	LOC100147452	2	1	0	0	6	9	11	9	6.22534	2.69317	0	0	15.7071	23.8696	25.434	22.8439	-2.9671	0.00708276	0.595	0.1279	down
102147744		12	11	5	13	3	3	6	7	50.269	39.8696	17.9281	48.9774	10.5694	10.708	18.6706	23.9118	1.7125	0.00699403	0.595	3.2772	up
100051632	FOS	2	5	0	5	0	0	0	0	3.58669	7.75826	0	8.06432	0	0	0	0	4.62	0.00752649	0.611739	24.5897	up
111770037		11	4	4	3	16	26	18	35	12.6866	3.99158	3.94876	3.11178	15.5198	25.5503	15.4211	32.9168	-1.5022	0.00751334	0.611739	0.353	down
100072276	MRM3	2	8	5	27	3	3	2	6	2.2797	7.88985	4.87826	27.6787	2.87595	2.91365	1.69343	5.57692	2.2672	0.00773954	0.622266	4.8139	up
100066812	TRAF3IP2	1	9	6	9	2	3	1	0	1.22148	9.51172	6.27312	9.88695	2.0546	3.12231	0.907348	0	2.6876	0.00775768	0.622266	6.4423	up
100054945	C7H11orf42	8	11	9	5	30	30	27	25	23.6254	28.1068	22.7498	13.2798	74.5113	75.4881	59.2298	60.2038	-1.1643	0.007868	0.625554	0.4462	down
100071962	E2F8	0	1	0	2	18	14	5	3	0	0.845812	0	1.75836	14.7988	11.6611	3.63079	2.39144	-3.1147	0.0078993	0.625554	0.1154	down
100050345	PYGM	58	42	23	64	40	24	45	28	75.0132	46.9991	25.4615	74.4429	43.5092	26.4478	43.2325	29.5299	1.0465	0.00862492	0.677841	2.0655	up
102148062	ADSS1	26	37	62	43	33	58	45	100	47.2851	68.1725	99.5906	75.8232	71.3596	108.517	83.2909	194.479	-1.1184	0.00888932	0.681534	2.1711	down
100062871	ZNF438	1	8	1	20	3	1	0	2	0.587623	4.06742	0.502974	10.5697	1.48263	0.500688	0	0.95835	2.9885	0.00909684	0.681534	7.9362	up
100063744	RNF32	1	0	0	0	8	9	3	3	0.575531	0	0	0	3.87232	4.41347	1.28256	1.40794	-3.6241	0.00941185	0.692411	0.0811	down
111773240		10	5	6	2	24	26	16	25	136.333	58.9795	70.0161	24.5225	275.184	302.025	162.035	277.93	-1.3797	0.00940417	0.692411	0.3843	down
100071671	LIG3	5	2	2	0	14	20	10	10	2.52133	0.872611	0.86325	0	5.93746	8.59328	3.74583	4.11202	-1.9901	0.00979829	0.71241	0.2517	down
100059530	SAP30BP	0	7	0	11	1	0	0	0	0	8.97793	0	14.6647	1.24669	0	0	0	4.5232	0.0100437	0.726009	22.9943	up
111769073	LOC111769073	11	17	4	5	34	36	18	46	66.4135	88.8062	20.6714	27.1499	172.645	185.197	80.728	226.473	-1.2724	0.0101962	0.728558	0.414	down
100058792	HORMAD2	1	1	1	7	0	0	0	0	0.570182	0.493337	0.488045	3.5896	0	0	0	0	4.4449	0.0106596	0.748758	21.7796	up
102148190		28	40	43	28	10	29	40	16	33.8428	41.831	44.4859	30.4369	10.1653	29.8658	35.9133	15.7697	1.1491	0.0106222	0.748758	2.2178	up
100055074	FBXO21	0	1	4	6	0	0	0	0	0	0.338377	1.33899	2.11035	0	0	0	0	4.6007	0.0108071	0.749603	24.2636	up
100009697	ITGA2B	15	6	8	10	35	41	29	25	9.79321	3.38935	4.47065	5.87176	19.2183	22.808	14.0644	13.3097	-1.1229	0.0108525	0.749603	0.4592	down
100060980	H2BC27	4	2	2	0	19	11	17	5	6.73516	2.91373	2.88247	0	26.9063	15.7815	21.263	6.8652	-2.134	0.0109667	0.75204	0.2278	down
100054001	THAP1	20	13	11	18	12	11	6	12	22.7221	12.7789	10.6969	18.3919	11.466	10.6483	5.06359	11.1172	1.2164	0.0112127	0.753552	2.3237	up
102149546		2	0	1	1	14	8	5	9	12.4101	0	5.31117	5.58056	73.0608	42.2963	23.0463	45.5388	-2.5502	0.0111908	0.753552	0.1707	down
100052617	DAZAP2	0	0	0	0	5	3	4	4	0	0	0	0	8.16909	4.96571	5.77218	6.33646	-3.8375	0.0116057	0.763457	0.07	down
100054638	MAPT	1	3	3	4	0	0	1	0	0.584373	1.51685	1.50058	2.10225	0	0	0.434088	0	3.8148	0.0114502	0.763457	14.0723	up
100051714	PGAM2	17	34	31	36	14	12	37	12	71.9273	124.467	112.267	136.988	49.8178	43.2608	116.288	41.402	1.2495	0.0114885	0.763457	2.3776	up
100054970	CYP8B1	0	1	3	4	9	25	7	14	0	0.439922	1.30561	1.82911	3.84857	10.8306	2.64381	5.80454	-2.1064	0.0122	0.774788	0.2322	down
100070823	TLL2	0	40	6	81	0	2	4	6	0	9.98424	1.48157	21.0157	0	0.491612	0.857181	1.41147	4.0639	0.0120302	0.774788	16.7248	up
111773013		11	4	4	4	17	22	18	34	49.6918	15.6345	15.4667	16.2512	64.5882	84.6805	60.4022	125.247	-1.3751	0.0121452	0.774788	0.3855	down
100063507	ABCF2	18	16	18	13	10	17	5	12	22.7236	17.4766	19.4502	14.7599	10.6174	18.2862	4.68882	12.3533	1.1883	0.0126193	0.774866	2.2788	up
100068039	ADGRA3	0	0	0	0	3	6	3	4	0	0	0	0	2.13315	4.32223	1.88407	2.75768	-3.8186	0.012714	0.774866	0.0709	down
100070868	EPB42	4	4	6	0	23	22	5	27	3.9632	3.42907	5.08843	0	19.1658	18.5728	3.67997	21.8145	-1.8374	0.0123553	0.774866	0.2798	down
111771869	LOC111771869	0	1	0	2	16	14	5	2	0	0.845812	0	1.75836	13.1545	11.6611	3.63079	1.59429	-3.0012	0.0125084	0.774866	0.1249	down
100055657	PRDX5	3	6	0	2	0	0	0	0	13.3151	23.0412	0	7.9834	0	0	0	0	4.441	0.0124914	0.774866	21.7211	up
100070165	SPOUT1	40	19	13	31	17	10	20	23	91.8764	37.7597	25.5584	64.0383	32.8402	19.571	34.1242	43.0791	1.1602	0.0124115	0.774866	2.2349	up
102150964		0	0	0	0	4	5	7	1	0	0	0	0	0.980316	1.24146	1.51524	0.237623	-3.9417	0.012605	0.774866	0.0651	down
100069913	TM4SF19	20	17	9	4	5	4	10	6	49.3985	36.3298	19.0271	8.88542	10.3864	8.41807	18.3473	12.0845	1.5553	0.0130302	0.77887	2.939	up
102150004		5	1	3	2	0	0	0	1	4.53035	0.783958	2.32664	1.62977	0	0	0	0.738851	3.7973	0.0129402	0.77887	13.9028	up
100056993	SHANK3	4	1	3	3	12	22	15	8	2.18258	0.472106	1.40113	1.47219	5.50684	10.2282	6.07979	3.55954	-1.752	0.0134316	0.789465	0.2969	down
100147562	ZNF512B	6	14	16	13	10	9	4	5	3.7444	7.55944	8.54667	7.29639	5.24859	4.78566	1.85429	2.54446	1.4375	0.0132839	0.789465	2.7084	up
102147405		0	7	5	32	0	2	0	0	0	7.09279	5.01193	33.7033	0	1.99566	0	0	5.1749	0.0134213	0.789465	36.1244	up
111774341		5	3	0	1	11	12	14	13	6.0976	3.16549	0	1.09679	11.2822	12.4692	12.6825	12.9279	-1.9019	0.0134615	0.789465	0.2676	down
102148085		25	19	4	25	62	134	36	43	34.9475	22.9805	4.78611	31.4304	72.892	159.606	37.3823	49.0162	-1.2926	0.0137033	0.79196	0.4082	down
106781963		0	1	2	16	0	1	1	0	0	0.876446	1.73409	14.5763	0	0.863104	0.752458	0	3.9648	0.0137588	0.79196	15.614	up
106783015		8	90	14	163	7	21	13	38	15.3917	149.82	23.0554	282.046	11.3268	34.4259	18.5793	59.6179	2.4709	0.0136431	0.79196	5.5437	up
100071351	ARFGEF2	2	0	5	5	0	1	0	0	0.857168	0	1.83422	1.92726	0	0.365178	0	0	3.9932	0.0140654	0.802407	15.9247	up
100057984	GPATCH4	56	43	20	9	18	18	20	27	76.9531	51.1255	23.5242	11.1228	20.8029	21.0756	20.4153	30.255	1.1859	0.0141152	0.802407	2.275	up
100052023	GBP5	22	11	11	6	48	53	16	58	21.8774	9.46447	9.36294	5.36609	40.1445	44.9074	11.819	47.0323	-1.1948	0.014554	0.802425	0.4368	down
100059254	SETDB1	8	2	1	3	15	15	14	21	6.26508	1.35518	0.670321	2.11296	9.87961	10.0091	8.14427	13.4107	-1.6147	0.0142819	0.802425	0.3265	down
111770059	SOX18	0	0	0	1	8	5	4	3	0	0	0	1.9459	14.5575	9.21773	6.42885	5.293	-3.4368	0.0143637	0.802425	0.0923	down
111774986	LOC111774986	14	14	9	21	53	57	24	47	41.9634	36.3079	23.0904	56.6104	133.607	145.575	53.437	114.878	-1.012	0.0147536	0.804897	0.4958	down
111771860		4	9	0	1	0	0	0	1	49.7214	96.7957	0	11.1794	0	0	0	10.1363	4.0387	0.0150683	0.814541	16.4355	up
100061244	DAPK3	16	37	61	42	9	8	43	30	27.4758	54.9747	89.6617	64.8655	12.9983	11.7055	54.8513	42.0095	1.4153	0.0153049	0.816675	2.6672	up
111773170		0	7	1	23	2	3	1	1	0	1.92042	0.271403	6.55888	0.533347	0.810509	0.235535	0.258561	2.8306	0.0152838	0.816675	7.1139	up
111773563		1	6	3	4	0	1	0	1	0.516875	2.68329	1.32725	1.85943	0	0.440407	0	0.421484	3.4189	0.0152119	0.816675	10.695	up
100034150	HSP90AB1	5	7	1	5	24	11	23	17	7.44652	9.02012	1.27476	6.69711	30.0612	13.9587	25.4448	20.6456	-1.4845	0.0154391	0.820318	0.3574	down
100052486	FNTB	11	26	8	35	12	13	16	5	13.7679	28.1564	8.57058	39.3982	12.6319	13.8639	14.8758	5.10316	1.4042	0.0155337	0.821834	2.6467	up
111770899		6	13	1	7	2	1	2	4	12.4507	23.3408	1.77619	13.0639	3.49047	1.76812	3.0829	6.76857	2.1561	0.0156284	0.823338	4.457	up
111775244	GARIN5A	47	90	314	122	93	107	121	78	211.316	350.112	1208.4	493.319	351.665	409.908	404.117	285.972	1.186	0.0158342	0.824629	2.2752	up
100052204	GPD1	15	11	6	11	5	9	7	3	34.0019	21.5743	11.6415	22.4253	9.53223	17.383	11.7869	5.54535	1.4387	0.0158519	0.824629	2.7109	up
100630416	SPINK4	11	5	3	1	19	25	15	23	13.7317	5.40048	3.20553	1.12271	19.9479	26.5914	13.9095	23.4129	-1.4473	0.0157462	0.824629	0.3667	down
100067764	TELO2	5	7	3	3	14	23	17	16	5.53344	6.70276	2.84179	2.98593	13.0306	21.6881	13.9753	14.4391	-1.3654	0.0161612	0.837218	0.3881	down
100052813	BEST4	7	1	2	3	22	21	4	23	6.95917	0.860181	1.70191	2.68235	18.3948	17.7888	2.95398	18.6459	-1.7988	0.0163791	0.841492	0.2874	down
100066301	CHRNA10	244	255	133	117	36	72	28	103	412.558	436.81	198.62	191.807	72.3745	125.241	48.1823	186.232	1.019	0.0163361	0.841492	0.4935	up
100072826	CEP85L	3	1	1	1	5	4	2	47	1.13554	0.327501	0.323987	0.34042	1.59171	1.29006	0.562341	14.5069	-2.6321	0.0164897	0.843098	0.1613	down
100070878	IFI30	5	4	2	2	23	9	20	9	19.23	13.3106	6.58392	6.91787	74.3958	29.493	57.1381	28.2258	-1.6619	0.0166674	0.843098	0.316	down
111767495	LOC111767495	8	27	3	46	19	7	0	3	18.32	53.497	5.88034	94.7385	36.5932	13.6585	0	5.6021	2.1712	0.0166805	0.843098	4.504	up
100051418	SIX4	1	15	3	17	3	2	4	4	0.513942	6.67015	1.31972	7.85773	1.29672	0.875816	1.52708	1.67637	2.0797	0.0166816	0.843098	4.2272	up
100065899	CDIPT	21	31	11	30	15	19	22	9	38.832	49.5978	17.4104	49.8914	23.3278	29.9359	30.2191	13.5709	1.1078	0.016861	0.848714	2.1552	up
100071386	CPED1	0	3	1	6	0	0	0	0	0	1.469	0.484414	3.05391	0	0	0	0	4.4155	0.0170004	0.848859	21.34	up
111774150		0	1	0	1	10	3	8	5	0	3.92727	0	4.0822	38.1744	11.6025	26.9736	18.5066	-3.1154	0.017364	0.861751	0.1154	down
100055683	COLGALT2	1	3	2	0	7	13	7	12	0.376565	0.977444	0.644639	0	2.21692	4.17111	1.95806	3.68482	-2.0986	0.0175437	0.865559	0.2335	down
102150736	OR52W1	1	1	0	0	8	4	6	7	1.56659	1.35546	0	0	10.5404	5.3393	6.98224	8.94229	-3.0517	0.0180296	0.879066	0.1206	down
100063421	SAR1A	16	9	11	9	45	37	31	24	19.8561	9.66378	11.6846	10.045	46.9676	39.1241	28.5775	24.2874	-1.0016	0.0179851	0.879066	0.4994	down
106783078		0	42	0	78	0	0	0	0	0	85.271	0	164.608	0	0	0	0	7.9964	0.0181922	0.880092	255.357	up
111770014		33	30	16	27	11	29	9	29	7.55881	5.94554	3.13694	5.56208	2.11906	5.65986	1.53133	5.41667	1.0641	0.0184163	0.884056	2.0908	up
102150053		1	5	1	19	0	4	1	1	1.24629	5.39164	1.06676	21.2965	0	4.24765	0.92578	1.01628	2.8123	0.0185034	0.88482	7.0242	up
111769967	LOC111769967	10	9	1	6	25	26	16	27	49.1432	38.2681	4.20639	26.5185	103.327	108.869	58.4079	108.199	-1.2629	0.0186745	0.888623	0.4167	down
100059755	TENT5C	0	9	0	14	1	1	1	1	0	4.95807	0	8.0168	0.53549	0.54251	0.472963	0.5192	3.154	0.0188828	0.889281	8.9009	up
100070835	ANKRD33B	1	0	1	1	6	8	9	5	0.378928	0	0.324342	0.340794	1.91214	2.58295	2.53331	1.54498	-2.6067	0.0192485	0.895861	0.1642	down
100055438	CPT1B	0	3	2	3	3	13	10	27	0	2.27335	1.49931	2.36303	2.20977	9.70122	6.50583	19.283	-2.087	0.0192547	0.895861	0.2354	down
100056337	DCLRE1C	2	6	3	2	0	1	0	1	1.30846	3.39634	1.67995	1.17678	0	0.55744	0	0.533488	3.2914	0.0194729	0.895861	9.7908	up
100054927	OSCP1	127	101	6	15	268	506	343	273	191.011	131.434	7.7242	20.2899	339.002	648.447	383.211	334.822	-1.9598	0.0195958	0.895861	0.2571	down
106782230		31	22	9	2	67	91	23	60	44.0966	27.0767	10.958	2.55863	80.1549	110.294	24.3029	69.5968	-1.34	0.0192679	0.895861	0.395	down
100051370	LOC100051370	4	11	5	11	2	5	4	4	14.6436	34.8427	15.6677	36.2173	6.15788	15.5965	10.8777	11.9411	1.6624	0.0200237	0.898755	3.1654	up
100054665	ADAMTS20	19	23	52	14	25	14	22	13	10.4165	10.9101	24.4017	6.90291	11.5272	6.53983	8.95944	5.81177	1.1659	0.0208178	0.903781	2.2437	up
100065374	AMPD1	0	3	2	4	0	0	0	0	0	4.17117	2.75095	5.78096	0	0	0	0	4.252	0.0203358	0.903781	19.0539	up
100059723	BCDIN3D	7	15	22	18	17	9	5	8	8.15991	15.129	21.9511	18.871	16.6667	8.9392	4.32958	7.60453	1.3088	0.0205245	0.903781	2.4773	up
100051956	CSRP1	0	0	0	0	4	3	3	4	0	0	0	0	6.57896	4.9989	4.35807	6.37881	-3.6379	0.0207549	0.903781	0.0803	down
106782012	LOC106782012	4	4	5	2	10	26	17	11	4.47098	3.86842	4.78365	2.01051	9.40058	24.7619	14.115	10.0261	-1.4827	0.0208626	0.903781	0.3578	down
111775315	PNRC1	32	77	23	124	62	37	49	24	31.3464	65.2617	19.2846	109.243	51.0788	30.8821	35.6551	19.1709	1.1889	0.0208526	0.903781	2.2797	up
100050176	RPS6KA2	0	0	0	0	2	4	2	7	0	0	0	0	0.843623	1.70936	0.745116	2.86285	-3.7145	0.0206324	0.903781	0.0762	down
111775241		0	1	1	0	10	13	4	1	0	1.23538	1.22213	0	12.0083	15.8155	4.24246	1.1643	-3.196	0.0206646	0.903781	0.1091	down
100068403	C2CD5	7	12	3	9	7	3	2	2	5.26618	7.81105	1.93181	6.08939	4.42902	1.92304	1.11767	1.22694	1.734	0.0214024	0.914548	3.3265	up
100070689	HOGA1	6	1	0	0	21	11	4	14	5.00704	0.722039	0	0	14.7388	7.82152	2.47958	9.52694	-2.2624	0.0217507	0.914548	0.2084	down
100057365	MYT1L	3	3	3	0	0	0	0	0	1.24806	1.07986	1.06828	0	0	0	0	0	4.19	0.021898	0.914548	18.2528	up
100070977	POPDC2	0	6	0	8	0	1	0	0	0	4.25843	0	5.90189	0	0.698934	0	0	4.1495	0.0219203	0.914548	17.7475	up
100052488	RGS3	0	7	1	19	2	2	2	0	0	1.83287	0.25903	5.1712	0.509033	0.515706	0.449595	0	2.8218	0.021756	0.914548	7.0704	up
100060049	SH2D7	0	2	0	1	12	5	2	12	0	1.06558	0	0.55381	6.2147	2.62341	0.914839	6.02564	-2.7687	0.0217291	0.914548	0.1467	down
100057360	SNX6	18	71	29	127	45	44	35	45	21.3424	72.8382	29.4316	135.428	44.874	44.452	30.8266	43.5089	1.1835	0.0214451	0.914548	2.2712	up
100057572	WDR37	10	6	4	6	3	4	3	2	6.57963	3.41573	2.25272	3.55048	1.6601	2.24249	1.46626	1.07307	1.7149	0.0218543	0.914548	3.2827	up
100630345	CEBPD	7	23	12	47	19	16	11	4	19.8848	56.5304	29.1777	120.076	45.3931	38.7269	23.2116	9.26572	1.4749	0.0220722	0.914746	2.7796	up
100034165	CRY1	0	7	0	5	0	0	0	0	0	9.42995	0	7.0014	0	0	0	0	4.6065	0.0222277	0.91813	24.3613	up
100055865	ACIN1	7	9	8	12	33	34	20	25	4.68929	5.21654	4.58718	7.22977	18.5924	19.4069	9.95238	13.6567	-1.0138	0.0230763	0.932642	0.4952	down
100066095	NAPA	2	2	0	7	0	0	0	1	4.51208	3.90398	0	14.203	0	0	0	1.83968	3.8286	0.0231041	0.932642	14.2082	up
100147159	RPL18A	6	4	11	8	6	3	3	2	34.0628	19.6481	53.4526	40.8464	28.6479	14.5117	12.6514	9.2588	1.6873	0.0230136	0.932642	3.2206	up
106781905		0	0	0	0	6	6	5	0	0	0	0	0	2.11529	2.14302	1.55691	0	-3.9338	0.0239436	0.946712	0.0654	down
111768768		52	27	71	18	33	22	14	51	29.1427	13.0925	34.059	9.07263	15.5544	10.5055	5.82831	23.3073	1.1262	0.0239711	0.946712	2.1829	up
111774337		2	2	17	8	32	22	23	51	14.2194	12.303	103.454	51.1534	191.343	133.273	121.469	295.676	-1.459	0.0238928	0.946712	0.3637	down
100067284	CCDC13	468	1653	474	2759	448	594	695	1104	143.339	438.048	124.263	759.982	115.401	155.015	158.121	275.729	1.5593	0.0241989	0.952106	2.9471	up
100053882	CCNE1	7	2	4	6	3	1	2	0	13.6473	3.37371	6.67504	10.5204	4.91904	1.66118	2.89644	0	2.2743	0.024392	0.954695	4.8376	up
102148874	LOC102148874	11	13	29	9	5	20	0	4	11.5805	11.8416	26.1325	8.52144	4.42709	17.9405	0	3.43393	1.7734	0.0246487	0.954695	3.4186	up
100070450	NET1	1	2	3	3	1	0	0	0	1.43265	2.47914	3.67881	3.86541	1.2049	0	0	0	3.5318	0.0245759	0.954695	11.5655	up
106782759	OTUD1	0	44	5	80	7	0	0	1	0	48.8551	5.49215	92.3316	7.55503	0	0	1.04646	4.6458	0.0245772	0.954695	25.0345	up
100059626	P2RX4	2	4	1	2	10	11	12	10	4.21694	7.29724	1.80474	3.79256	17.7329	19.7619	18.7948	17.1935	-1.6688	0.024818	0.9553	0.3145	down
100068842	FLYWCH1	10	3	7	6	19	30	20	20	7.01011	1.8196	4.20019	3.78277	11.2019	17.919	10.4146	11.4327	-1.1527	0.025208	0.964342	0.4498	down
100630765	LSMEM1	6	2	4	3	2	1	0	1	7.40497	2.13566	4.2255	3.32987	2.07594	1.05158	0	1.00639	2.5299	0.0257016	0.971272	5.7754	up
100064698	PLD3	0	45	0	48	1	2	0	3	0	67.3783	0	74.7054	1.45542	2.949	0	4.23344	4.6026	0.0257958	0.971875	24.2947	up
111773415		2	9	3	29	7	6	2	3	0.85294	3.32094	1.09511	11.123	2.51072	2.18026	0.633587	1.04329	1.9314	0.0258745	0.971896	3.8141	up
100057770	C12H11orf68	5	9	5	6	4	3	3	2	9.87457	15.3788	8.4521	10.657	6.64386	5.04822	4.40106	3.22087	1.6546	0.0264315	0.973751	3.1483	up
100136907	MC1R	2	0	1	0	11	7	3	7	7.97418	0	3.41273	0	36.8859	23.7806	8.88516	22.7588	-2.6095	0.026016	0.973751	0.1639	down
100052986	NUP98	37	39	7	39	80	201	38	95	12.5411	11.4375	2.03085	11.8887	22.8053	58.0495	9.56766	26.2575	-1.1413	0.0264553	0.973751	0.4534	down
100053532	SLC51B	2	6	10	4	15	59	10	17	5.9479	15.4389	25.4554	10.6986	37.5178	149.505	22.0913	41.2266	-1.5378	0.0261967	0.973751	0.3444	down
106782277		0	3	4	3	0	0	0	1	0	0.587304	0.774671	0.610473	0	0	0	0.184504	3.6861	0.0263357	0.973751	12.8716	up
111772527		8	8	4	2	18	32	16	14	3.99914	3.46017	1.71153	0.899168	7.56766	13.63	5.94135	5.7069	-1.2728	0.0262155	0.973751	0.4139	down
111769348		10	19	4	33	10	15	7	7	29.9739	49.275	10.2624	88.9592	25.209	38.3092	15.5858	17.1094	1.3944	0.0271753	0.990823	2.6288	up
100056287	UBXN2A	0	37	0	61	0	0	1	0	0	26.3455	0	45.148	0	0	0.611311	0	6.9746	0.0275504	0.993554	125.77	up
111771388		2	0	9	0	0	0	0	0	44.2289	0	170.359	0	0	0	0	0	4.5867	0.027481	0.993554	24.0284	up
100067673	CCR7	1	44	0	81	5	5	3	8	1.7321	65.941	0	126.18	7.28374	7.37922	3.85995	11.2994	3.2458	0.0284577	0.997563	9.4859	up
100071378	EIF4G2	1	41	2	143	7	5	17	9	0.897942	31.8539	1.53718	115.483	5.28638	3.82549	11.3393	6.59001	2.9535	0.0290451	0.997563	7.7462	up
100060842	HCLS1	4	6	5	5	12	21	11	31	7.08321	9.19289	7.57856	7.96295	17.8716	31.6853	14.4694	44.7638	-1.2789	0.0279333	0.997563	0.4121	down
100065762	INPP5F	3	0	6	31	3	3	2	6	1.73368	0	2.96787	16.1117	1.45808	1.47719	0.858548	2.82744	2.246	0.0285332	0.997563	4.7436	up
100065812	KLHDC1	0	30	1	57	6	2	4	3	0	30.4352	1.00362	60.108	5.9168	1.99812	3.48395	2.8684	3.1849	0.0282867	0.997563	9.0938	up
100053981	LOC100053981	2	0	3	3	0	0	0	0	4.25468	0	5.46267	5.73974	0	0	0	0	4.1164	0.0283105	0.997563	17.3441	up
100060186	LOC100060186	16	13	17	2	8	7	5	8	23.2286	16.3297	21.1251	2.61136	9.76799	8.65904	5.39214	9.47084	1.3766	0.0285285	0.997563	2.5965	up
100070908	PCARE	11	9	7	2	3	3	5	3	5.58992	3.95718	3.04479	0.914064	1.28217	1.29898	1.88743	1.24317	1.6235	0.0289395	0.997563	3.0811	up
100071607	SLFN14	2	1	2	2	0	0	0	0	0.815804	0.352928	0.698284	0.733702	0	0	0	0	3.8822	0.0278708	0.997563	14.7454	up
100057436	TMEM63A	14	6	4	6	5	2	3	5	9.28861	3.44433	2.27158	3.5802	2.79	1.13063	1.47854	2.70513	1.5926	0.0288884	0.997563	3.0159	up
111775894		53	40	41	5	74	104	113	128	474.342	309.746	314.084	40.2457	557.005	793.081	751.246	934.159	-1.0113	0.0279515	0.997563	0.4961	down
100064064	ABCB8	20	32	39	26	6	19	13	45	17.4122	24.1048	29.0625	20.3578	4.39325	14.0943	8.40725	31.947	1.1425	0.030492	0.998466	2.2077	up
100062815	ABCE1	3	2	0	1	7	19	6	5	3.13404	1.80777	0	0.939546	6.15027	16.9124	4.65611	4.2594	-2.028	0.0331571	0.998466	0.2452	down
100064946	AEBP1	0	1	0	0	9	0	5	4	0	0.872496	0	0	7.63286	0	3.74534	3.28918	-3.3061	0.0426707	0.998466	0.1011	down
100063387	AIFM2	0	4	2	1	9	12	5	12	0	3.85934	1.90897	1.0029	8.44068	11.4018	4.14172	10.9119	-1.8329	0.0362544	0.998466	0.2807	down
100052763	ALAD	0	2	2	3	0	0	0	0	0	4.54566	4.49689	7.08747	0	0	0	0	3.8994	0.0457579	0.998466	14.9223	up
100068508	ALPK3	7	15	5	31	9	10	12	6	2.94631	5.46263	1.80134	11.7348	3.18592	3.58632	3.75188	2.05933	1.2777	0.0457744	0.998466	2.4245	up
100050009	API5	7	5	6	5	30	21	10	15	7.02342	4.34061	5.15286	4.51185	25.3154	17.9531	7.45313	12.2726	-1.109	0.0486223	0.998466	0.4636	down
100072374	ARID5B	0	2	0	7	0	0	0	0	0	0.721881	0	2.62626	0	0	0	0	4.2878	0.0468511	0.998466	19.533	up
100146576	ASRGL1	0	0	0	0	11	0	4	2	0	0	0	0	23.8409	0	7.65713	4.20284	-3.9508	0.0299537	0.998466	0.0647	down
100066513	ATL1	1	0	0	1	5	8	1	10	0.598534	0	0	0.538298	2.51693	4.07988	0.444608	4.88072	-2.9371	0.032631	0.998466	0.1306	down
100058251	ATP1A2	5	14	14	14	11	3	6	11	3.62187	8.77447	8.68034	9.12062	6.70143	1.85162	3.22851	6.49756	1.2249	0.0438178	0.998466	2.3374	up
100060067	BTBD8	0	0	0	1	5	8	1	3	0	0	0	0.398612	1.86379	3.02117	0.329233	1.08426	-3.1736	0.0358475	0.998466	0.1108	down
100068517	C1QL3	12	12	5	16	6	9	2	12	8.39665	7.26502	2.99462	10.0688	3.53092	5.36582	1.03954	6.84702	1.2657	0.0419186	0.998466	2.4044	up
100069900	C25H9orf78	4	1	0	2	11	12	12	3	12.6684	2.74026	0	5.69673	29.2999	32.3826	28.2313	7.74779	-1.8567	0.0440085	0.998466	0.2761	down
100065345	C2CD3	0	0	2	0	8	9	7	1	0	0	0.798369	0	3.13783	3.57634	2.42501	0.380297	-3.0207	0.0325685	0.998466	0.1232	down
102148606	C2H1orf232	2	5	3	1	1	1	0	0	3.41751	7.39231	4.3878	1.53679	1.43711	1.45595	0	0	3.0397	0.0380601	0.998466	8.2234	up
100053535	CACNG1	0	22	0	39	0	0	0	0	0	50.738	0	93.493	0	0	0	0	7.0169	0.0383659	0.998466	129.512	up
100063133	CCDC71	0	1	0	0	4	2	9	1	0	1.03655	0	0	4.03026	2.04155	8.00924	0.976913	-3.1556	0.0437603	0.998466	0.1122	down
100147297	CLDND2	3	4	2	4	14	13	5	25	12.7783	14.7416	7.29171	15.3231	50.1526	47.1808	15.8202	86.8337	-1.506	0.0323137	0.998466	0.3521	down
100055106	CUL9	4	9	13	9	32	44	16	23	1.91404	3.72619	5.32454	3.87319	12.8782	17.9396	5.68722	8.9746	-1.0752	0.0351854	0.998466	0.4746	down
100630558	CXCR6	0	8	2	11	4	1	0	0	0	7.67817	1.89895	10.974	3.73172	0.94516	0	0	2.6974	0.0418205	0.998466	6.4865	up
100072326	DDO	165	122	176	79	140	11	110	109	173.085	110.73	158.029	74.5311	123.514	9.83191	85.7151	93.2391	1.1397	0.0319227	0.998466	2.2034	up
100066713	FOXN4	1	0	6	1	0	0	0	0	0.94011	0	4.8281	0.845498	0	0	0	0	4.1342	0.0380117	0.998466	17.5592	up
100068362	FSD2	17	29	13	54	25	22	14	26	11.6593	17.2089	7.63158	33.3083	14.4204	12.8563	7.13248	14.541	1.02	0.0378948	0.998466	2.0279	up
100059884	GATA6	0	0	0	0	2	4	4	2	0	0	0	0	1.45179	2.94164	2.56454	1.40762	-3.4225	0.0399366	0.998466	0.0933	down
100054325	GPATCH11	1	1	2	1	7	12	5	5	2.10264	1.81927	3.5995	1.89104	12.3787	21.4989	7.80951	8.57296	-1.908	0.0467287	0.998466	0.2665	down
100056131	GSE1	10	7	6	4	19	16	18	33	3.36639	2.03889	1.72887	1.21104	5.37935	4.58937	4.50117	9.05886	-1.0689	0.0385029	0.998466	0.4767	down
100054015	H2BC19	6	19	4	24	7	7	8	11	40.7538	111.661	23.2553	146.609	39.9877	40.5119	40.364	60.9262	1.3009	0.040892	0.998466	2.4638	up
111774151	HCN2	1	0	0	0	2	6	8	1	1.18237	0	0	0	1.98882	6.04468	7.02638	0.964159	-3.2192	0.0364791	0.998466	0.1074	down
100061064	INF2	5	5	8	3	38	17	14	11	4.09703	3.54487	5.61094	2.21083	26.1876	11.8691	8.52149	7.35	-1.3228	0.0328864	0.998466	0.3998	down
100057016	LDHA	5	7	7	3	2	3	3	2	10.8305	13.1192	12.9785	5.84434	3.64353	5.53694	4.82713	3.53269	1.7378	0.0310524	0.998466	3.3352	up
100051375	LOC100051375	0	0	1	0	3	5	6	2	0	0	0.862679	0	2.54294	4.29379	4.49202	1.64372	-3.1231	0.0342345	0.998466	0.1148	down
100058290	LOC100058290	1	6	5	5	2	1	1	2	3.09494	16.067	13.2455	13.9174	5.20589	2.63707	2.29901	5.04752	2.1251	0.0343759	0.998466	4.3623	up
100061454	LOC100061454	1	0	1	0	5	5	4	5	2.38775	0	2.04378	0	10.0409	10.1725	7.09474	9.7354	-2.6293	0.048565	0.998466	0.1616	down
100069028	LOC100069028	1	0	0	1	5	6	2	8	1.71029	0	0	1.53817	7.19204	8.74358	2.5409	11.1572	-2.756	0.0410081	0.998466	0.148	down
100069843	LOC100069843	5	3	2	2	24	13	13	3	2.4825	1.28876	0.849954	0.893065	10.0217	5.4996	4.79458	1.21461	-1.5648	0.0445022	0.998466	0.338	down
100146471	LOC100146471	7	8	4	0	12	16	19	21	5.45722	5.39628	2.66919	0	7.86805	10.6283	11.0031	13.3502	-1.2703	0.046469	0.998466	0.4146	down
100630879	LOC100630879	3	2	1	3	11	9	11	9	1.8156	1.04727	0.518019	1.63288	5.59892	4.64099	4.94515	4.44157	-1.5504	0.0390836	0.998466	0.3414	down
106782581	LOC106782581	6	6	23	5	9	5	5	2	7.44361	6.44042	24.4234	5.57874	9.39046	5.28532	4.60776	2.02329	1.5705	0.0358064	0.998466	2.9701	up
111767906	LOC111767906	3	3	2	2	1	0	1	0	4.12846	3.57206	2.35582	2.47531	1.15739	0	1.02224	0	2.9069	0.0451571	0.998466	7.5	up
111771627	LOC111771627	2	9	0	8	14	23	16	22	8.68421	33.8122	0	31.241	51.1258	85.0936	51.607	77.8965	-1.3784	0.0410867	0.998466	0.3847	down
111771764	LOC111771764	12	13	5	17	6	9	2	13	8.39665	7.87044	2.99462	10.6981	3.53092	5.36582	1.03954	7.4176	1.2803	0.040558	0.998466	2.4289	up
111774599	LOC111774599	0	2	0	0	5	8	1	9	0	16.8772	0	0	41.013	66.4811	7.24482	71.5777	-2.9115	0.0425143	0.998466	0.1329	down
100070126	LYPD3	1	0	1	0	15	3	4	2	2.15019	0	1.84045	0	27.1256	5.49625	6.38888	3.50673	-2.9856	0.0336442	0.998466	0.1263	down
100053028	MATCAP1	5	1	2	1	0	0	0	1	5.5838	0.966252	1.91177	1.00437	0	0	0	0.910657	3.4874	0.0320402	0.998466	11.2155	up
100058249	MRPL4	7	7	9	5	2	3	0	8	16.6411	14.3984	18.3136	10.6903	3.99877	6.07679	0	15.5085	1.7484	0.0332648	0.998466	3.3599	up
100071893	NBL1	0	2	1	1	16	6	2	6	0	2.69097	1.33105	1.39856	20.9257	7.95001	2.31029	7.60842	-2.3022	0.0385076	0.998466	0.2028	down
100629537	NHSL2	1	1	1	0	10	11	2	3	0.305787	0.264575	0.261737	0	2.57176	2.86603	0.454294	0.748058	-2.5067	0.0381787	0.998466	0.176	down
100065072	NUDCD3	1	3	5	7	0	3	0	2	1.28113	3.32542	5.4829	8.06541	0	3.27479	0	2.08939	2.3705	0.0444113	0.998466	5.1711	up
100051357	PABPN1L	0	4	0	5	0	0	0	0	0	4.15013	0	5.39232	0	0	0	0	4.2293	0.0475813	0.998466	18.7556	up
100033920	PAPPA	0	0	0	0	5	4	2	1	0	0	0	0	1.31886	1.06892	0.465943	0.255747	-3.4173	0.0464495	0.998466	0.0936	down
100055086	PDGFA	2	5	7	4	17	10	17	19	4.34707	9.40301	13.023	7.81917	31.0762	18.5197	27.4475	33.6756	-1.1927	0.0488091	0.998466	0.4375	down
100065636	PDZK1	9	5	6	6	25	20	9	40	12.2392	5.88319	6.98409	7.33833	28.5933	23.1745	9.09165	44.3575	-1.2247	0.0299305	0.998466	0.4279	down
100063687	PKM	12	9	14	28	11	6	18	8	17.006	11.0356	16.9823	35.6873	13.1107	7.24506	18.9488	9.245	1.1798	0.0416459	0.998466	2.2654	up
100147516	PLCXD1	2	4	11	3	44	66	1	5	1.26117	2.1824	5.93721	1.70137	23.335	35.4614	0.468415	2.57104	-1.859	0.0478939	0.998466	0.2757	down
100070207	PRKCQ	3	0	0	2	18	11	4	2	3.2999	0	0	1.97853	16.6519	10.3096	3.26834	1.79393	-2.1942	0.0496871	0.998466	0.2185	down
100050749	PRPF38A	31	13	2	4	6	8	6	6	94.4069	34.2544	5.21337	10.9556	15.3676	20.7587	13.5732	14.9001	1.494	0.0436333	0.998466	2.8166	up
100051546	RARB	4	5	1	3	1	0	0	2	4.82242	5.21562	1.03193	3.25282	1.01395	0	0	1.96621	2.7052	0.0381014	0.998466	6.5213	up
100058541	RBM15	2	3	0	3	0	0	0	0	1.78451	2.31601	0	2.40738	0	0	0	0	4.0307	0.0331545	0.998466	16.3445	up
100066340	RHBDF1	5	28	3	23	8	7	7	11	2.32272	11.2542	1.19287	9.60923	3.12557	2.77072	2.41553	4.16691	1.434	0.0349705	0.998466	2.702	up
100072544	RIOX2	11	26	3	40	12	12	11	13	21.6678	44.3125	5.05813	70.8625	19.88	20.1406	16.0954	20.8815	1.3597	0.030625	0.998466	2.5663	up
111773880	RNPEPL1	4	0	5	4	1	2	0	0	5.15929	0	5.52009	4.64006	1.08478	2.198	0	0	2.7942	0.0471514	0.998466	6.9366	up
100072339	ROCK2	0	24	6	28	5	1	8	10	0	9.70574	2.4004	11.7701	1.96548	0.39825	2.77757	3.81138	1.8855	0.0404584	0.998466	3.6948	up
100053446	SCHIP1	5	7	3	6	3	3	1	2	5.09877	6.17624	2.61856	5.50276	2.57294	2.60667	0.757502	1.66311	1.8295	0.0294972	0.998466	3.5541	up
100064371	SH2B1	12	18	21	17	19	17	6	10	4.87131	6.3222	7.29677	6.20652	6.4868	5.88007	1.80927	3.31024	1.0169	0.0366949	0.998466	2.0235	up
100063707	SHISA4	4	8	10	12	3	7	5	6	12.2403	21.1814	26.1927	33.0254	7.72088	18.2516	11.3656	14.972	1.3374	0.0405674	0.998466	2.527	up
100062525	SLC25A35	4	4	1	3	0	0	0	2	6.43601	5.56862	1.37722	4.34122	0	0	0	2.62411	3.177	0.032748	0.998466	9.0441	up
100050762	SLC25A4	14	52	13	83	20	17	47	23	41.0575	131.947	32.6328	218.916	49.3295	42.4798	102.388	55.0031	1.2056	0.0442155	0.998466	2.3063	up
100051821	SLC38A9	0	1	0	0	9	3	2	2	0	0.287027	0	0	2.511	0.847974	0.492845	0.541025	-3.1167	0.0417758	0.998466	0.1153	down
106782083	SLC7A7	17	50	2	117	8	20	25	19	22.4679	57.1761	2.26251	139.07	8.89233	22.5223	24.5438	20.4768	2.0138	0.0479035	0.998466	4.0385	up
100062426	SPART	6	15	3	19	5	9	6	4	4.71921	10.208	2.0197	13.4402	3.3075	6.03155	3.50556	2.56551	1.4567	0.0326643	0.998466	2.7448	up
100050186	STAC3	9	11	8	14	12	6	5	4	20.4989	21.6776	15.5964	28.6781	22.987	11.6442	8.45952	7.42922	1.2506	0.0347189	0.998466	2.3794	up
100056694	STYXL2	4	1	1	13	0	2	2	1	3.66709	0.793216	0.784707	10.7186	0	1.56228	1.36201	0.747577	2.598	0.0301484	0.998466	6.0544	up
100055953	SYNM	19	19	4	22	9	9	11	16	9.68767	8.38204	1.74571	10.0884	3.8594	3.91	4.16626	6.65244	1.1092	0.0411583	0.998466	2.1573	up
100065443	TBRG4	0	5	0	5	0	0	0	0	0	7.13276	0	7.41414	0	0	0	0	4.3664	0.0363707	0.998466	20.6259	up
102149210	TGIF2	2	3	0	2	17	7	6	6	1.94313	2.52188	0	1.74758	13.891	5.79481	4.33024	4.75356	-1.7826	0.047473	0.998466	0.2907	down
100061105	TMEM120A	2	2	0	5	0	1	0	0	1.88768	1.63328	0	4.24427	0	0.804207	0	0	3.5214	0.0412484	0.998466	11.4829	up
100053426	TNIP2	2	7	2	2	20	11	4	21	3.7623	11.3934	3.22033	3.38366	31.6421	17.6313	5.58948	32.2135	-1.5147	0.0446215	0.998466	0.35	down
100049850	TPR	8	5	2	4	9	13	15	34	4.03467	2.18182	0.863365	1.81431	3.81744	5.58637	5.61949	13.9827	-1.2988	0.0443002	0.998466	0.4065	down
100058492	UBXN10	5	5	0	0	0	0	0	0	3.98208	3.44541	0	0	0	0	0	0	4.2658	0.0433462	0.998466	19.237	up
100070397	USP1	5	1	0	2	10	16	8	8	5.57072	0.963988	0	2.00403	9.37029	15.189	6.62093	7.26819	-1.7895	0.0344305	0.998466	0.2893	down
100067188	ZBTB43	0	2	0	8	0	0	0	0	0	1.01077	0	4.20256	0	0	0	0	4.4461	0.0355017	0.998466	21.7975	up
100062152	ZFYVE9	7	4	5	0	15	15	21	12	5.71001	2.82312	3.49105	0	10.2906	10.4255	12.7247	7.98207	-1.3993	0.0355343	0.998466	0.3791	down
100064292		11	3	5	2	37	17	31	5	18.3511	4.33033	7.1398	3.00078	51.9139	24.165	38.4166	6.80197	-1.5326	0.0328806	0.998466	0.3456	down
100629967		3	3	3	2	10	8	21	8	8.78449	7.60059	7.51905	5.26695	24.6268	19.9597	45.6775	19.1021	-1.5148	0.0398165	0.998466	0.3499	down
102147327		0	21	0	48	0	0	1	0	0	62.5449	0	148.6	0	0	2.557	0	6.4899	0.0360317	0.998466	89.88	up
102148291		2	1	0	0	23	2	2	4	1.19895	0.518685	0	0	11.5961	1.02158	0.890617	1.95537	-2.8185	0.0357435	0.998466	0.1418	down
102148538		2	2	0	3	0	0	0	0	1.87327	1.62081	0	2.52713	0	0	0	0	3.854	0.0495551	0.998466	14.46	up
102149953		3	5	4	9	3	2	3	1	2.47153	3.56406	2.82066	6.66839	2.07863	1.40392	1.83592	0.6718	1.8448	0.0334717	0.998466	3.5921	up
102150637		8	8	5	1	6	15	38	29	4.22573	3.65622	2.26062	0.475057	2.66548	6.75105	14.9102	12.4912	-1.4411	0.037159	0.998466	0.3683	down
106780992		0	13	0	7	0	0	2	1	0	8.99762	0	5.036	0	0	1.18843	0.652303	3.2698	0.0371767	0.998466	9.6448	up
106781765		3	38	0	79	6	8	7	3	1.8676	20.4681	0	44.2308	3.14142	4.24348	3.23705	1.52293	2.9654	0.0299912	0.998466	7.8105	up
106781832		1	2	0	1	6	7	5	7	2.05605	3.5579	0	1.84913	10.3752	12.2631	7.63644	11.7362	-2.0513	0.0494514	0.998466	0.2413	down
106782081		0	0	0	2	6	6	1	10	0	0	0	1.44159	4.04427	4.09729	0.59534	6.5354	-2.8623	0.0454327	0.998466	0.1375	down
111767703		3	1	3	1	5	9	17	9	1.7321	0.499553	1.48258	0.51926	2.42791	4.42753	7.29101	4.23729	-1.7236	0.0390516	0.998466	0.3028	down
111767903		3	2	0	2	7	4	21	7	3.82408	2.2058	0	2.29282	7.5044	4.34444	19.8844	7.2761	-1.9257	0.0406197	0.998466	0.2632	down
111768406		16	18	6	33	16	8	14	13	193.818	188.659	62.2118	359.52	163.007	82.5721	125.977	128.414	1.1326	0.0388007	0.998466	2.1926	up
111768591		0	2	0	7	0	0	0	0	0	1.7335	0	6.30661	0	0	0	0	4.2878	0.0468511	0.998466	19.533	up
111769095		5	6	5	3	18	18	6	26	16.7416	17.3823	14.3299	9.03403	50.6887	51.3532	14.9233	70.9896	-1.2205	0.0469246	0.998466	0.4291	down
111769183		3	0	4	6	2	0	0	1	1.89805	0	2.16617	3.41406	1.06421	0	0	0.515918	2.7928	0.0491083	0.998466	6.9299	up
111769248		0	1	5	4	0	0	0	1	0	0.461384	2.28217	1.91834	0	0	0	0.434838	3.7333	0.0295114	0.998466	13.2996	up
111769326		0	0	0	0	5	2	4	2	0	0	0	0	2.91456	1.18111	2.05939	1.13036	-3.5513	0.0302963	0.998466	0.0853	down
111770297		3	2	6	0	14	24	10	5	2.5689	1.48179	4.39768	0	10.0824	17.5108	6.36083	3.49133	-1.6432	0.0457757	0.998466	0.3201	down
111770300		2	6	5	3	28	18	6	11	4.16158	10.8021	8.90522	5.61414	49.0003	31.9131	9.27401	18.6645	-1.3656	0.0469035	0.998466	0.3881	down
111770326		9	3	4	3	11	21	17	20	22.8984	6.60412	8.71103	6.86465	23.5379	45.5251	32.1292	41.4943	-1.253	0.0336229	0.998466	0.4196	down
111771200		3	8	1	15	1	1	5	3	3.57153	8.24051	1.01901	16.0605	1.00126	1.01438	4.42172	2.91239	2.0458	0.0336315	0.998466	4.129	up
111771349		4	6	4	1	2	1	0	2	4.60355	5.97468	3.94039	1.03506	1.93587	0.980622	0	1.87697	2.1759	0.0483726	0.998466	4.5186	up
111771823		8	7	8	16	7	7	3	7	72.9724	55.2455	62.4604	131.257	53.7005	54.4045	20.3272	52.0669	1.3463	0.0293553	0.998466	2.5426	up
111772941		0	0	0	0	3	1	8	1	0	0	0	0	0.686632	0.231878	1.61722	0.221914	-3.5853	0.0417314	0.998466	0.0833	down
111773159		2	5	0	14	3	2	0	1	10.8522	23.474	0	68.3201	13.6905	9.24666	0	4.42468	2.4703	0.0415419	0.998466	5.5417	up
111773820		39	33	51	280	43	24	20	87	121.893	89.2398	136.436	787.057	113.03	63.9137	46.4335	221.732	1.9322	0.0301102	0.998466	3.8164	up
111774004		13	8	9	4	7	5	5	4	11.4198	6.08047	6.76715	3.16017	5.17162	3.74244	3.26268	2.86531	1.2886	0.0429805	0.998466	2.443	up
111774656		0	1	1	0	7	5	3	5	0	2.36937	2.34395	0	16.1218	11.6665	6.10255	11.1652	-2.7127	0.0425233	0.998466	0.1525	down
111775650		5	5	2	6	18	19	24	8	6.50425	5.62766	2.22691	7.0196	19.693	21.0596	23.1914	8.48618	-1.348	0.0298214	0.998466	0.3928	down

## Sheet: Mf_VS_Gf
Differentially Expressed Genes (DEGs) in Mf group versus (vs.) Gf group
gene_id	gene_symbol	Mf-1_count	Mf-2_count	Mf-3_count	Mf-4_count	Gf-1_count	Gf-2_count	Gf-3_count	Gf-4_count	Mf-1_fpkm	Mf-2_fpkm	Mf-3_fpkm	Mf-4_fpkm	Gf-1_fpkm	Gf-2_fpkm	Gf-3_fpkm	Gf-4_fpkm	log2(fc)	pval	qval	fc	up&down
100061956	HSPB2	64	40	36	41	164	262	349	82	169.337	157.943	100.356	118.513	578.984	963.9	1318.4	337.893	-2.2699	1.80506e-08	0.000241084	0.2073	down
100057193	CSNK1D	1244	881	1018	630	141	233	328	303	1755.69	1855.55	1513.72	971.36	265.521	457.24	660.928	665.985	1.8137	4.33327e-07	0.00289376	3.5154	up
100050316	PROX1	3	6	0	5	25	21	66	13	0.700194	2.08986	0	1.27491	7.78554	6.81516	21.9934	4.72535	-3.1549	1.98606e-05	0.084779	0.1123	down
102147674		218	69	286	238	18	26	53	67	344.204	162.584	475.768	410.533	37.9214	57.0812	119.478	164.751	2.135	2.53905e-05	0.084779	4.3925	up
100069411	GSS	436	175	117	268	127	96	87	62	513.29	307.457	145.121	344.685	199.495	157.147	146.234	113.674	1.3778	4.94602e-05	0.132118	2.5987	up
111772592		135	5	19	61	2	5	10	5	376.194	20.793	55.7829	185.703	7.43635	19.3735	39.786	21.6991	3.1027	6.40938e-05	0.142673	8.5901	up
111775258		32	4	64	3	4	1	0	2	207.479	38.7039	437.194	21.2499	34.6048	9.01539	0	20.1952	3.8392	0.000186757	0.356333	14.3128	up
100052803	RCE1	40	9	22	38	4	3	11	3	42.7138	14.3424	24.7514	44.3306	5.69928	4.4544	16.7708	4.98912	2.2765	0.000240301	0.400293	4.8451	up
100049850	TPR	7	8	6	3	47	19	23	12	2.43118	4.14648	2.19553	1.13829	21.7806	9.17557	11.4051	6.49075	-2.0182	0.00029971	0.400293	0.2469	down
102150254		10	2	38	1	1	0	0	0	1.44736	0.431991	5.79467	0.15812	0.19312	0	0	0	5.3392	0.000297443	0.400293	40.4822	up
100147297	CLDND2	3	5	5	8	45	20	29	7	8.79986	21.8874	15.4523	25.6363	176.124	81.5726	121.452	31.9777	-2.1989	0.000333195	0.404559	0.2178	down
100049913	RUFY3	18	25	63	63	10	13	12	12	6.28076	13.0182	23.1606	24.0155	4.65577	6.30729	5.97823	6.52101	1.8234	0.000396518	0.413663	3.5392	up
100063074	RNF150	75	25	175	376	15	35	20	54	8.59241	4.27429	21.1233	47.0601	2.29296	5.57547	3.27142	9.63477	2.2527	0.00065786	0.537542	4.7657	up
102150003		35	16	22	28	14	10	4	4	8.29532	5.6592	5.4936	7.24994	4.42736	3.29553	1.35356	1.47645	1.6576	0.000684203	0.537542	3.155	up
100051714	PGAM2	26	14	32	28	4	9	8	9	75.7565	60.8757	98.2349	89.1283	15.551	36.4627	33.2804	40.8397	1.6703	0.000838227	0.569132	3.1828	up
106783130		191	11	353	7	13	8	13	5	39.3171	3.37917	76.5583	1.57419	3.57062	2.2898	3.82071	1.60292	3.7807	0.00085225	0.569132	13.7437	up
111770462		79	211	208	163	124	59	23	32	40.7914	162.59	113.155	91.9476	85.4308	42.3597	16.9559	25.7327	1.6154	0.000804795	0.569132	3.0639	up
100062828	NKG7	4	4	0	6	44	11	16	9	12.5182	18.6814	0	20.5137	183.732	47.8667	71.4912	43.8649	-2.4499	0.000918932	0.584441	0.183	down
111773909		189	92	867	75	74	40	49	14	236.99	172.157	1145.4	102.74	123.809	69.7409	87.7235	27.3394	2.8298	0.0010405	0.604213	7.1097	up
100055480	CHKB	16	17	20	29	42	81	28	63	25.6964	40.7447	33.8416	50.8817	90.0022	180.883	64.204	157.575	-1.4148	0.00121936	0.666754	0.3751	down
100050604	PNPLA3	13	1	3	6	0	0	0	0	7.21147	0.827846	1.75336	3.63616	0	0	0	0	4.8266	0.00128181	0.666754	28.3758	up
102148982		5	1	1	10	16	19	9	41	4.47765	1.33644	0.943516	9.78344	19.1184	23.6588	11.5073	57.1818	-2.4761	0.00129796	0.666754	0.1797	down
100066419	LOC100066419	14	0	28	1	0	0	1	0	13.8542	0	29.193	1.08109	0	0	1.41288	0	5.0493	0.00156111	0.672587	33.1121	up
100033926	TRIB1	14	23	25	68	13	12	2	7	8.59029	21.0609	16.1618	45.5827	10.6433	10.2381	1.75211	6.68916	1.9769	0.00152051	0.672587	3.9366	up
111770850		77	33	90	51	34	35	26	9	420.2	268.75	517.46	304.051	247.569	265.578	202.577	76.4894	1.2703	0.00155925	0.672587	2.4121	up
100062414	TICAM1	22	34	36	37	40	41	149	182	21.8038	50.2872	37.5907	40.061	52.8957	56.5005	210.837	280.915	-1.7984	0.00162491	0.678199	0.2875	down
100050892	DNAH12	24	2	12	15	2	2	1	3	5.00368	0.622268	2.6359	3.41649	0.556365	0.579786	0.297667	0.974077	2.6043	0.00189525	0.731287	6.0811	up
100068418	NPR3	8	52	10	3	5	0	0	3	2.93864	28.5055	3.87012	1.20389	2.45063	0	0	1.71621	3.3757	0.00200668	0.731287	10.3798	up
100146261	UCKL1	80	67	142	416	63	80	10	42	87.9371	109.907	164.452	499.559	92.4005	122.273	15.694	71.8994	1.8681	0.00186547	0.731287	3.6506	up
111770014		84	18	65	33	7	28	10	15	13.2501	4.23724	10.8025	5.68678	1.4733	6.14128	2.25213	3.6849	1.6323	0.00208063	0.731287	3.1	up
111770601	LOC111770601	4112	1911	3479	3733	940	1090	2049	1715	3273.88	2270.6	2918.33	3246.98	998.596	1206.69	2329.19	2126.51	1.0668	0.00222182	0.741864	2.0948	up
100054927	OSCP1	149	11	12	22	192	394	139	282	154.328	17.0028	13.0951	24.8938	265.345	567.431	205.553	454.884	-2.59	0.00220122	0.741864	0.1661	down
100065784	BAG3	20	37	13	23	13	6	6	5	18.906	52.1964	12.9474	23.7525	16.397	7.88643	8.09791	7.36094	1.7063	0.00235105	0.765869	3.2632	up
111768406		18	14	16	66	9	11	4	7	150.158	174.291	140.626	601.495	100.178	127.594	47.6418	90.9428	1.8665	0.00258102	0.801676	3.6466	up
100063749	LRRC32	8	6	7	9	28	28	14	13	4.88243	5.46471	4.50105	6.00068	22.8011	23.761	12.1991	12.3562	-1.456	0.00282493	0.857496	0.3645	down
106781949	LOC106781949	4	5	37	3	3	1	0	1	1.85841	3.46673	18.1114	1.5227	1.85975	0.646012	0	0.723561	3.3429	0.00304085	0.860006	10.1466	up
102148085		26	7	23	21	71	109	7	70	25.0294	10.0565	23.3278	22.0855	91.1985	145.903	9.62116	104.947	-1.7921	0.00315019	0.860006	0.2888	down
102150192		17	8	85	19	12	10	6	3	12.0875	8.4888	63.6758	14.7588	11.3846	9.88658	6.09102	3.32202	2.0873	0.00315023	0.860006	4.2495	up
111774169	LINGO3	7	0	15	2	0	0	0	0	7.78929	0	17.5857	2.43131	0	0	0	0	4.9383	0.00333136	0.889874	30.6612	up
100068332	ABCA17	6	2	2	3	1	0	0	0	1.92369	0.956938	0.67559	1.05079	0.427795	0	0	0	3.3428	0.0269278	0.999484	10.1455	up
100062560	ABCA8	2	1	1	13	0	0	1	0	0.883896	0.659539	0.465629	6.27662	0	0	0.630991	0	3.7617	0.0201591	0.999484	13.5641	up
100071788	ABCC8	3	0	0	5	1	8	7	16	1.61793	0	0	2.94591	0.719598	5.99912	5.38999	13.4385	-2.2183	0.0456739	0.999484	0.2149	down
100064116	ACBD4	5	7	6	17	2	5	1	3	4.50383	9.40978	5.69419	16.7291	2.40377	6.26241	1.28607	4.2085	1.6664	0.0400627	0.999484	3.1741	up
100054665	ADAMTS20	33	11	89	23	22	15	6	18	12.4591	6.19775	35.4023	9.48661	11.0827	7.8745	3.23426	10.5837	1.3134	0.0303547	0.999484	2.4853	up
100059096	ADAMTSL4	10	6	16	61	4	6	11	4	6.16046	5.51612	10.3849	41.0539	3.28795	5.13954	9.67515	3.83766	1.8378	0.0141495	0.999484	3.5746	up
100073274	AGGF1	11	13	11	63	11	9	12	3	3.32606	5.86612	3.50429	20.8108	4.43795	3.7839	5.18049	1.41271	1.5021	0.0287694	0.999484	2.8326	up
100067036	ANGPTL4	1	18	4	11	19	23	48	38	1.40226	37.6679	5.9096	16.8513	35.5496	44.8453	96.0998	82.9864	-1.8864	0.00752874	0.999484	0.2705	down
100073070	ARHGAP18	2	1	1	4	12	4	7	4	1.29259	0.964493	0.680924	2.82423	10.3481	3.59459	6.45921	4.02609	-1.7536	0.0459612	0.999484	0.2966	down
100146576	ASRGL1	1	0	0	2	17	1	5	4	1.77468	0	0	3.87758	40.2551	2.46763	12.669	11.0554	-3.1528	0.0140481	0.999484	0.1124	down
100053616	B4GALNT1	3	1	2	2	20	4	9	7	2.48444	1.23588	1.74504	1.80946	22.0998	4.60603	10.6415	9.02815	-2.3276	0.00505639	0.999484	0.1992	down
100066598	C2CD6	0	1	0	0	1	5	3	2	0	0.509195	0	0	0.455267	2.37216	1.46146	1.06277	-3.2075	0.0417092	0.999484	0.1083	down
100064401	CCDC43	6	8	16	3	5	2	2	2	7.24933	14.4247	20.3674	3.95986	8.06062	3.35998	3.45008	3.76332	1.6233	0.0489511	0.999484	3.0808	up
100057656	CD55	18	0	8	0	1	0	0	0	10.9727	0	5.13807	0	0.813378	0	0	0	4.2336	0.0190755	0.999484	18.812	up
100066771	CDC40	3	2	4	3	0	1	0	0	2.11415	2.10336	2.96991	2.30965	0	0.979881	0	0	3.2724	0.029645	0.999484	9.6622	up
100065667	CDK17	19	3	5	10	34	24	20	8	8.20054	1.93232	2.27367	4.7152	19.5803	14.4032	12.3245	5.37741	-1.249	0.0284465	0.999484	0.4207	down
100066398	CDKL1	10	9	11	11	4	3	1	3	4.22693	5.67723	4.89876	5.07959	2.25599	1.76322	0.603499	1.97488	1.8957	0.00688827	0.999484	3.7211	up
100067915	CERKL	97	10	94	23	36	34	10	14	97.8376	15.0523	99.8921	25.3439	48.4494	47.684	14.4008	21.9916	1.209	0.0462131	0.999484	2.3118	up
100068181	CFLAR	2	2	11	87	5	4	5	4	1.07025	1.59718	6.20177	50.8609	3.57006	2.97628	3.82011	3.33355	2.4603	0.0126563	0.999484	5.5033	up
100073253	CKMT2	22	18	24	19	10	6	16	8	37.8381	46.2007	43.4897	35.7002	22.9487	14.3489	39.2897	21.4284	1.0202	0.0329841	0.999484	2.0282	up
100069539	CLNK	1	0	0	1	7	5	3	3	0.501806	0	0	0.54821	4.6869	3.48871	2.14936	2.3445	-3.1641	0.0178514	0.999484	0.1116	down
100055438	CPT1B	6	6	3	7	14	15	20	14	3.61883	5.40054	1.90637	4.61239	11.2667	12.5796	17.2226	13.1504	-1.5515	0.00532523	0.999484	0.3412	down
100064582	CRADD	3	0	0	5	5	6	15	8	1.69104	0	0	3.07904	3.76058	4.70267	12.0719	7.02291	-2.2193	0.0216439	0.999484	0.2147	down
100056637	CRY2	5	5	12	25	6	6	3	2	3.21323	4.79525	8.12498	17.5519	5.14488	5.36146	2.75261	2.00169	1.4906	0.0453703	0.999484	2.81	up
100050307	CSRP2	0	0	1	1	10	3	1	2	0	0	2.0688	2.14517	26.2	8.19089	2.80351	6.11609	-2.8979	0.0471731	0.999484	0.1342	down
100055552	CXCR2	3	4	3	4	1	0	0	0	1.81275	3.607	1.90989	2.64051	0.806248	0	0	0	3.5288	0.0149921	0.999484	11.5417	up
100060725	CYB5D2	2	1	4	5	12	5	9	10	2.52718	1.88572	5.3252	6.90221	20.232	8.7849	16.2368	19.6789	-1.6302	0.0294629	0.999484	0.323	down
100061244	DAPK3	63	54	57	34	2	13	27	24	74.5029	95.3006	71.0193	43.9261	3.15583	21.3764	45.5877	44.2016	1.539	0.00887535	0.999484	2.906	up
100069130	DCUN1D5	1	3	1	8	0	0	1	0	0.458342	2.05202	0.482902	4.00582	0	0	0.654398	0	3.4315	0.0331114	0.999484	10.789	up
111774271	DDX39A	2	1	20	6	3	0	0	1	2.66202	1.98633	28.0466	8.72456	5.32787	0	0	2.07288	2.8896	0.0252413	0.999484	7.4106	up
100056569	DDX54	5	3	8	5	1	1	0	1	4.29133	3.84249	7.23404	4.68817	1.14518	1.19339	0	1.33664	2.7858	0.0161992	0.999484	6.8962	up
100054035	DLEC1	4	3	4	4	22	11	11	3	1.92287	2.15219	2.0259	2.10068	14.1112	7.35261	7.54977	2.24597	-1.5982	0.0214008	0.999484	0.3303	down
100051510	DLGAP1	0	0	0	1	1	3	1	6	0	0	0	0.214758	0.262295	0.820011	0.280667	1.83689	-3.304	0.0423885	0.999484	0.1012	down
100147491	DPH7	0	1	0	1	4	4	4	3	0	2.0445	0	1.49668	7.3119	7.6197	7.82402	6.40079	-2.9064	0.0323258	0.999484	0.1334	down
100051992	DRAP1	12	8	22	12	1	3	7	8	26.5932	26.4575	51.3666	29.0523	2.95693	9.24421	22.1482	27.6104	1.3939	0.0476984	0.999484	2.6279	up
100056767	DYNC1LI1	1	1	2	1	11	7	1	7	0.697398	1.04076	1.46953	0.761889	10.2359	6.78795	0.995709	7.60278	-2.3665	0.0209039	0.999484	0.1939	down
100057247	EIF2B2	12	5	13	2	28	19	19	12	13.2462	8.2366	15.1189	2.41185	41.24	29.1623	29.9443	20.6293	-1.3011	0.0187383	0.999484	0.4058	down
111774155	ELANE	11	7	2	4	16	25	11	12	7.50747	7.12966	1.43814	2.98245	14.5704	23.7247	10.7188	12.7549	-1.4327	0.0164627	0.999484	0.3704	down
100034211	EQMHCC1	1	5	4	0	0	0	0	0	1.78678	13.3325	7.53011	0	0	0	0	0	3.8568	0.0485428	0.999484	14.4877	up
100033964	ESR2	4	5	1	2	8	9	12	5	0.449051	0.837674	0.118278	0.245288	1.19833	1.40488	1.9234	0.874177	-1.5009	0.047373	0.999484	0.3533	down
100061849	ETFDH	5	2	3	21	33	24	18	8	5.51226	3.29048	3.48458	25.2924	48.5429	36.7901	28.3325	13.7355	-1.3974	0.0434698	0.999484	0.3796	down
100067710	EYA4	6	7	52	60	3	14	6	15	2.72762	4.74898	24.9061	29.7986	1.81973	8.84954	3.89436	10.6198	1.6246	0.03813	0.999484	3.0837	up
111772427	FAM43B	78	32	21	11	10	11	17	12	31.8745	19.515	9.04142	4.9108	5.45255	6.2503	9.91857	7.63701	1.4005	0.0135458	0.999484	2.64	up
100054096	FGL1	0	0	0	1	0	1	1	15	0	0	0	2.30779	0	2.93727	3.01604	49.348	-4.0744	0.0242649	0.999484	0.0594	down
102149085	FYN	2	3	8	4	1	0	2	0	1.06373	2.38117	4.4829	2.32419	0.709662	0	1.51873	0	2.5132	0.0494863	0.999484	5.7087	up
111775244	GARIN5A	67	31	217	67	14	23	35	63	207.449	143.241	707.888	226.632	57.8383	99.0201	154.723	303.788	1.3407	0.0295787	0.999484	2.5327	up
100053866	GCN1	2	0	0	0	9	2	2	5	0.601268	0	0	0	3.61021	0.836042	0.858461	2.341	-3.2155	0.0264345	0.999484	0.1077	down
100064139	GLUD1	1	0	0	0	7	4	0	3	0.851846	0	0	0	7.95629	4.73784	0	3.97994	-3.4765	0.0353778	0.999484	0.0898	down
100054716	GLUL	1	3	13	25	2	3	3	3	0.886139	3.96728	12.1371	24.2021	2.36474	3.69643	3.79555	4.14016	1.8945	0.0436232	0.999484	3.7178	up
102149779	GP9	0	0	1	0	4	2	3	2	0	0	0.42563	0	2.15613	1.12345	1.73036	1.25831	-3.1796	0.0383785	0.999484	0.1104	down
100057984	GPATCH4	103	64	30	16	26	25	23	18	97.4714	90.3836	29.911	16.5414	32.8296	32.8958	31.0756	26.5281	1.1802	0.0196961	0.999484	2.266	up
106780829	GPATCH8	15	16	15	7	39	34	10	27	4.86219	7.73981	5.12273	2.47885	16.8678	15.3243	4.628	13.6301	-1.0322	0.0383299	0.999484	0.489	down
100061826	GSTM3	0	12	26	5	1	2	6	1	0	52.5298	80.3521	16.0227	3.91387	8.15726	25.128	4.56824	2.1368	0.0490553	0.999484	4.3978	up
100629238	HMGA1	3	1	4	3	0	0	0	1	3.13453	1.55927	4.40333	3.4244	0	0	0	1.62722	3.1239	0.0449984	0.999484	8.7172	up
100054344	HOXA3	4	4	2	1	10	11	9	10	1.72842	2.57941	0.91052	0.472065	5.76557	6.6091	5.55245	6.72952	-1.887	0.00836209	0.999484	0.2704	down
100050827	HSPA1B	17	7	14	12	22	26	38	14	18.1979	11.1825	15.7895	14.0335	31.4229	38.6995	58.0775	23.3396	-1.0487	0.0226725	0.999484	0.4834	down
100054700	INVS	2	5	3	2	33	7	7	4	1.15955	4.32613	1.83253	1.26678	25.5285	5.6431	5.79442	3.61172	-1.9442	0.0176915	0.999484	0.2599	down
100069340	ITCH	1	0	0	0	5	5	3	3	0.417572	0	0	0	2.78582	2.90309	1.78856	1.95095	-3.714	0.00853076	0.999484	0.0762	down
106782408	JPH2	45	16	41	26	7	18	12	15	25.1922	13.3673	24.1828	15.9015	5.22881	14.0115	9.59149	13.0779	1.2094	0.0094754	0.999484	2.3124	up
100067152	KLHL38	24	12	17	25	11	14	7	6	15.029	11.2142	11.216	17.1029	9.191	12.1901	6.25847	5.85145	1.0194	0.0307808	0.999484	2.0271	up
100053516	KLRG1	0	0	0	1	2	3	3	2	0	0	0	1.32545	3.23769	5.06098	5.19669	3.779	-3.0686	0.0494115	0.999484	0.1192	down
100053201	KY	5	1	1	8	1	0	0	0	1.4601	0.435796	0.307668	2.5522	0.389642	0	0	0	3.5437	0.0240669	0.999484	11.6615	up
100051903	LOC100051903	44	33	36	86	268	108	37	76	28.9803	32.4365	24.9817	61.8814	235.525	98.9086	34.794	77.9575	-1.23	0.0123155	0.999484	0.4263	down
100052081	LOC100052081	4	0	1	7	9	9	10	9	2.78588	0	0.73379	5.32613	8.36367	8.71576	9.94385	9.76201	-1.7124	0.0324435	0.999484	0.3051	down
100056207	LOC100056207	0	1	1	0	5	1	7	4	0	1.12233	0.792359	0	5.01735	1.04571	7.51627	4.68497	-3.1125	0.0259926	0.999484	0.1156	down
100057107	LOC100057107	0	1	26	2	2	0	1	0	0	0.762452	13.9954	1.11631	1.3634	0	0.729449	0	3.3419	0.0339718	0.999484	10.1394	up
100146258	LOC100146258	4	0	1	1	9	4	3	7	3.71024	0	0.977261	1.01333	11.1387	5.15895	3.97296	10.1119	-2.0377	0.0444339	0.999484	0.2436	down
100146471	LOC100146471	12	8	7	2	14	15	17	16	6.44253	6.40966	3.95952	1.17305	10.0289	11.1976	13.031	13.3779	-1.1504	0.0414621	0.999484	0.4505	down
100629395	LOC100629395	1	0	0	0	3	2	6	3	0.314759	0	0	0	1.25994	0.875323	2.69638	1.4706	-3.578	0.0155026	0.999484	0.0837	down
100629745	LOC100629745	1	5	2	10	18	13	10	10	0.700756	5.22885	1.47661	7.65558	16.8303	12.6669	10.005	10.9134	-1.462	0.0359535	0.999484	0.363	down
102148288	LOC102148288	0	0	1	0	2	3	2	4	0	0	4.5541	0	11.5349	18.0308	12.3429	26.927	-3.2439	0.0348413	0.999484	0.1056	down
106783330	LOC106783330	0	0	0	0	7	1	7	0	0	0	0	0	2.06182	0.306946	2.20624	0	-4.2966	0.0190109	0.999484	0.0509	down
111767407	LOC111767407	0	0	0	0	0	0	7	5	0	0	0	0	0	0	8.48321	6.60958	-4.2122	0.0485813	0.999484	0.054	down
111767694	LOC111767694	11	5	9	17	42	19	20	13	25.4763	17.2816	21.9612	43.0134	129.791	61.1867	66.1341	46.8901	-1.1525	0.0209783	0.999484	0.4498	down
111769716	LOC111769716	4	4	6	52	6	1	3	0	2.81205	4.19655	4.4441	39.9372	5.62816	0.977514	3.01118	0	2.78	0.00773754	0.999484	6.8685	up
111770098	LOC111770098	2	4	1	6	18	8	12	4	1.40867	4.20445	0.742077	4.61682	16.9163	7.83483	12.0674	4.38767	-1.6343	0.0314601	0.999484	0.3221	down
111772062	LOC111772062	10	0	14	1	2	0	0	0	5.83131	0	8.60129	0.637056	1.55614	0	0	0	3.5911	0.0284504	0.999484	12.0508	up
111772291	LOC111772291	0	0	2	19	0	0	1	0	0	0	1.39489	13.7406	0	0	0.945131	0	4.0705	0.033993	0.999484	16.801	up
111775549	LOC111775549	213	16	178	43	54	51	17	26	466.113	52.2518	410.394	102.8	157.673	155.182	53.1145	88.6093	1.5321	0.0106291	0.999484	2.892	up
100065243	LRRC2	2	4	11	8	0	2	2	1	1.6295	4.86356	9.4425	7.12076	0	2.26577	2.32652	1.26888	2.3016	0.0290544	0.999484	4.93	up
100064709	MAGI3	41	17	39	21	104	46	39	59	16.5124	10.2175	16.5485	9.23966	55.887	25.7598	22.4255	37.0059	-1.1005	0.00467966	0.999484	0.4663	down
100067896	MALSU1	1	1	13	0	0	0	1	0	0.690777	1.03088	9.46129	0	0	0	0.986256	0	3.6125	0.0485099	0.999484	12.2312	up
100136907	MC1R	5	0	1	1	12	8	3	5	13.7286	0	2.89286	2.99964	43.9633	30.5427	11.7606	21.3807	-2.0578	0.0336635	0.999484	0.2402	down
100071075	MDN1	13	11	7	24	47	29	22	26	1.85805	2.34626	1.0541	3.74746	8.96323	5.76332	4.48941	5.78738	-1.1703	0.00996371	0.999484	0.4443	down
100072890	MED11	8	4	28	9	9	5	2	1	22.8024	17.0145	84.0849	28.0249	34.2283	19.8162	8.13903	4.43899	1.5837	0.0476119	0.999484	2.9974	up
100055030	MFSD4A	0	0	0	0	5	3	4	0	0	0	0	0	8.31767	5.20069	7.1202	0	-3.9586	0.0301415	0.999484	0.0643	down
100058827	MPPE1	29	13	9	30	65	42	40	20	28.4294	19.0188	9.29568	32.1294	85.0227	57.2504	55.9863	30.5347	-1.0461	0.0166918	0.999484	0.4843	down
100059885	MTDH	10	12	39	91	11	6	18	6	6.86612	12.296	28.2127	68.2597	10.0776	5.72826	17.6456	6.41589	1.8618	0.0075569	0.999484	3.6345	up
100068711	MTERF2	5	2	2	2	10	8	7	5	7.23199	4.31705	3.0478	3.1603	19.2992	16.0893	14.4557	11.2629	-1.4738	0.0495522	0.999484	0.36	down
100053655	MTMR7	5	2	4	8	16	7	11	15	4.10826	2.45238	3.46272	7.18107	17.5412	7.99734	12.9042	19.1943	-1.4296	0.0254049	0.999484	0.3712	down
100065059	MTO1	4	6	6	6	36	19	12	1	3.15594	7.06462	4.98756	5.17167	37.8985	20.844	13.5177	1.22875	-1.4991	0.0428025	0.999484	0.3538	down
100063003	MYH3	30	12	24	16	8	7	2	11	12.9589	7.73567	10.9226	7.55054	4.61093	4.20441	1.23347	7.40003	1.4736	0.00828791	0.999484	2.7771	up
100052501	MYL1	34	7	22	20	3	5	11	10	72.5839	22.3012	49.4827	46.6448	8.54544	14.842	33.5279	33.2472	1.3639	0.0248057	0.999484	2.5738	up
100059670	MYO15B	13	17	17	13	9	5	3	9	3.48542	6.8019	4.80208	3.80773	3.21963	1.86398	1.14838	3.75792	1.2046	0.0338488	0.999484	2.3047	up
100068162	MYO1E	0	0	0	0	8	2	1	2	0	0	0	0	4.84923	1.26334	0.64861	1.415	-4.0683	0.0151385	0.999484	0.0596	down
100064122	NDST3	22	2	25	1	24	25	17	62	13.9264	1.88936	16.6734	0.691555	20.2712	22.0047	15.3644	61.1225	-1.5594	0.0447973	0.999484	0.3393	down
100056555	NELFCD	8	2	56	19	10	1	2	4	9.06768	3.38303	66.8749	23.5272	15.1237	1.57604	3.23659	7.0609	2.3322	0.0100969	0.999484	5.0358	up
100629537	NHSL2	3	2	2	3	17	9	2	5	0.631745	0.628522	0.443731	0.690165	4.77663	2.63526	0.601316	1.63978	-1.6759	0.044333	0.999484	0.313	down
100055416	NPR2	13	5	10	7	36	10	14	15	8.26719	4.74519	6.70013	4.86322	30.547	8.84248	12.7114	14.8559	-1.1145	0.0396558	0.999484	0.4619	down
100053523	OSGIN2	1	2	1	1	4	11	3	4	0.849635	2.5359	0.895162	0.928205	4.53466	12.9953	3.6392	5.29281	-2.1146	0.0376632	0.999484	0.2309	down
100051842	P2RX6	42	27	4	29	12	5	9	6	31.9907	30.6907	3.20999	24.1314	12.1957	5.29546	9.78742	7.11736	1.6493	0.00869104	0.999484	3.1369	up
100060032	P3H3	1	0	1	0	7	2	2	5	0.924286	0	0.973813	0	8.63289	2.57037	2.6393	7.19731	-3.0323	0.0300851	0.999484	0.1222	down
100070908	PCARE	30	14	6	6	2	2	0	6	10.4987	7.31159	2.21225	2.29391	0.933891	0.973204	0	3.27009	2.3532	0.00712473	0.999484	5.1097	up
100064527	PCMT1	2	1	0	0	2	3	4	7	2.68246	2.00158	0	0	3.5792	5.5948	7.65977	14.6216	-2.5542	0.0477304	0.999484	0.1703	down
100058356	PDLIM7	18	4	11	18	3	6	2	4	21.678	7.18913	13.9575	23.6827	4.82081	10.0475	3.43897	7.50241	1.6914	0.0136414	0.999484	3.2298	up
100057715	PEBP4	20	1	22	4	4	2	0	1	46.4849	3.46858	53.8734	10.1567	12.4049	6.46356	0	3.61973	2.711	0.00891038	0.999484	6.5479	up
100073146	PIGL	0	0	0	0	1	4	1	5	0	0	0	0	0.894341	3.72796	0.956981	5.21934	-3.9979	0.0198667	0.999484	0.0626	down
100054391	PIK3C2B	1	1	0	2	6	4	3	9	0.353547	0.527614	0	0.772481	2.83041	1.96637	1.51433	4.95545	-2.5282	0.0206213	0.999484	0.1733	down
100063687	PKM	8	8	19	21	6	5	7	2	7.80753	11.6515	19.5365	22.39	7.81316	6.78506	9.75379	3.03982	1.4912	0.0197309	0.999484	2.8111	up
100630715	PPDPF	55	13	16	44	5	17	10	14	175.266	61.8226	53.7185	153.179	21.2596	75.3257	45.4974	69.4794	1.3461	0.0162574	0.999484	2.5423	up
100053302	PPP2R3A	6	4	9	2	1	0	0	2	2.13685	2.12595	3.37703	0.778153	0.475199	0	0	1.1093	2.7424	0.0252094	0.999484	6.6917	up
100034099	PRKAG3	1	0	0	1	4	3	2	5	0.483557	0	0	0.528273	2.58083	2.0171	1.3808	3.7654	-2.8719	0.0402186	0.999484	0.1366	down
100147205	RAD9B	13	9	10	9	33	11	18	21	5.34325	5.52045	4.33043	4.04125	18.0979	6.28658	10.563	13.4424	-1.0409	0.0321057	0.999484	0.486	down
100049830	RIPOR3	16	27	18	17	17	6	10	6	5.05803	12.7378	5.99519	5.87113	7.1707	2.63738	4.5135	2.95397	1.0572	0.0423828	0.999484	2.0809	up
100071124	RNFT1	0	0	0	3	4	3	5	9	0	0	0	3.54604	5.77462	4.51328	7.72384	15.1652	-2.919	0.0237417	0.999484	0.1322	down
100072339	ROCK2	4	11	4	31	3	3	2	0	1.2875	5.28385	1.35649	10.9009	1.28843	1.34267	0.919116	0	2.7186	0.00439005	0.999484	6.5821	up
102148603	RPL8	35	12	35	16	10	11	9	14	95.9999	49.1195	101.144	47.944	36.5978	41.9522	35.245	59.8032	1.0701	0.0292195	0.999484	2.0996	up
100055954	SLC30A4	16	2	33	0	2	2	1	0	6.79929	1.26836	14.775	0	1.13403	1.18177	0.60673	0	3.3444	0.00687596	0.999484	10.157	up
100051821	SLC38A9	0	3	0	4	10	18	6	2	0	1.02279	0	0.99831	3.04822	5.71777	1.95703	0.711571	-2.24	0.0297117	0.999484	0.2117	down
100072047	SLC46A1	0	0	1	0	5	4	2	3	0	0	1.37508	0	8.70724	7.25903	3.72684	6.09781	-3.5189	0.0158766	0.999484	0.0872	down
100050682	SORBS2	3	1	5	2	1	9	7	21	1.0283	0.511527	1.80567	0.748929	0.457352	4.28945	3.4257	11.2102	-1.9747	0.0353492	0.999484	0.2544	down
100066282	SOS2	4	9	2	4	1	1	1	1	1.8627	6.25454	0.981257	2.03496	0.621349	0.647505	0.664868	0.725233	2.2958	0.0390819	0.999484	4.9104	up
100065351	SPATC1	21	0	4	0	1	0	1	0	4.26948	0	0.85681	0	0.271273	0	0.290273	0	3.4371	0.04751	0.999484	10.8311	up
100050960	ST6GALNAC2	1	0	0	0	4	5	4	2	1.13004	0	0	0	6.03121	7.85638	6.45364	3.51979	-3.6196	0.0119013	0.999484	0.0814	down
100070121	STARD6	17	14	21	32	16	13	8	3	15.6907	19.2837	20.4212	32.2667	19.7045	16.6839	10.5423	4.3123	1.1078	0.0322555	0.999484	2.1552	up
100067631	TDP2	22	12	17	40	14	9	12	5	26.7537	21.7777	21.781	53.1412	22.7164	15.2182	20.835	9.46944	1.1733	0.0223576	0.999484	2.2553	up
106781246	THAP2	1	0	2	2	6	7	7	3	1.46582	0	3.08874	3.20275	11.735	14.2672	14.6498	6.84852	-2.2254	0.0256677	0.999484	0.2138	down
100061852	TIAM2	6	7	13	4	3	1	1	4	1.84988	3.22077	4.22284	1.3473	1.23414	0.428698	0.440193	1.92064	1.7108	0.0461645	0.999484	3.2734	up
100058048	TMC8	10	23	4	14	49	39	47	16	8.01293	27.5035	3.37692	12.2555	52.3889	43.4526	53.7701	19.9666	-1.4814	0.00649745	0.999484	0.3581	down
100070012	TMEM184B	7	1	0	6	0	0	0	0	3.15757	0.673169	0	2.95677	0	0	0	0	4.1265	0.0267221	0.999484	17.4661	up
100630482	TMEM91	21	10	55	15	16	12	7	10	33.6852	23.9381	92.9505	26.2859	34.2446	26.7646	16.0313	24.9812	1.1513	0.044998	0.999484	2.2212	up
100146715	TOMM40	1	3	6	5	0	1	0	0	1.56477	7.00554	9.8917	8.54736	0	2.17576	0	0	3.6376	0.0152044	0.999484	12.4457	up
100050517	TRIM23	0	0	2	19	0	0	1	0	0	0	1.39489	13.7406	0	0	0.945131	0	4.0705	0.033993	0.999484	16.801	up
102151116	TRIM39	12	12	21	41	11	12	9	9	9.6067	14.3365	17.7126	35.8582	11.75	13.3578	10.287	11.2209	1.0548	0.0493515	0.999484	2.0775	up
111770144	TUSC1	1	1	0	5	17	7	5	6	0.775667	1.15756	0	4.23698	17.5945	7.54976	5.53729	7.24803	-2.2893	0.0145155	0.999484	0.2046	down
100050729	U2AF2	3	1	1	5	0	0	0	0	3.811	1.89578	1.3384	6.93903	0	0	0	0	3.697	0.0363339	0.999484	12.9689	up
100049923	UNC80	0	0	0	1	4	4	4	1	0	0	0	0.206558	1.00912	1.0516	1.0798	0.294459	-3.3957	0.0245886	0.999484	0.095	down
100070360	WNT8B	2	0	0	0	5	3	4	5	1.05601	0	0	0	3.52256	2.20251	3.01543	4.1115	-3.1749	0.0224447	0.999484	0.1107	down
100061153	ZFP3	6	4	1	4	10	12	11	11	2.82114	2.80674	0.495384	2.05468	6.27371	7.84538	7.38444	8.05489	-1.6012	0.0152139	0.999484	0.3296	down
100069189	ZFP36L2	1	1	3	0	5	4	6	5	0.695546	1.038	2.19845	0	4.64032	3.86853	5.95839	5.41614	-2.0363	0.0488761	0.999484	0.2438	down
100057981	ZNF704	13	19	20	62	12	10	15	7	3.28439	7.16365	5.32366	17.1125	4.04524	3.51294	5.41071	2.75425	1.3727	0.0170084	0.999484	2.5896	up
100052451	ZSCAN9	6	5	5	1	14	11	11	11	4.09072	5.08731	3.5916	0.744835	12.7359	10.428	10.7076	11.6798	-1.4886	0.0189396	0.999484	0.3564	down
100058910		14	9	10	6	20	27	21	14	9.80272	9.40439	7.37713	4.58966	18.6853	26.2871	20.9937	15.2665	-1.0934	0.0179182	0.999484	0.4687	down
102147347		17	2	4	3	2	2	0	0	17.081	2.99892	4.23442	3.29304	2.68131	2.79418	0	0	2.6429	0.0271988	0.999484	6.2458	up
102147414		5	0	4	3	0	0	0	0	3.7155	0	3.13167	2.43545	0	0	0	0	3.9097	0.0329568	0.999484	15.0288	up
102147598		14	4	14	16	22	26	23	28	13.9437	5.94538	14.6909	17.4093	29.2365	36.0067	32.7062	43.4312	-1.1226	0.0148507	0.999484	0.4593	down
102149425		0	1	27	2	0	2	0	0	0	0.617355	11.7679	0.903871	0	1.15042	0	0	3.9047	0.0239513	0.999484	14.9768	up
102149466		14	0	1	1	0	0	0	0	4.92638	0	0.37074	0.384425	0	0	0	0	4.2098	0.0329329	0.999484	18.505	up
102149723		3	6	50	3	7	2	4	2	4.17994	12.4758	73.3986	4.56647	13.0136	3.8747	7.9572	4.33982	2.0928	0.0295502	0.999484	4.2656	up
102150216		14	20	3	53	1	7	6	9	58.488	124.692	13.2047	241.894	5.5743	40.6627	35.7884	58.5565	1.8869	0.0208875	0.999484	3.6983	up
102150574		7	9	6	22	1	6	2	4	19.1	36.6477	17.2487	65.5796	3.64071	22.7639	7.79142	16.9976	1.7292	0.0276839	0.999484	3.3155	up
102150684		77	14	226	42	51	36	35	21	880.768	238.984	2723.63	524.845	778.382	572.576	571.598	374.097	1.3082	0.0316513	0.999484	2.4763	up
102150819		11	17	2	1	1	2	2	1	48.0228	110.758	9.19929	4.76943	5.82514	12.1407	12.4663	6.79906	2.422	0.0246847	0.999484	5.3591	up
106781330		44	24	353	425	21	34	33	47	309.825	252.199	2618.83	3269.37	197.303	332.891	331.764	515.412	2.5428	0.0060474	0.999484	5.8272	up
106781654		10	0	11	5	1	1	1	0	12.3441	0	14.3061	6.74283	1.64707	1.71641	1.76243	0	3.0498	0.0173455	0.999484	8.2812	up
106781747		28	5	9	13	49	21	25	14	8.26597	2.2028	2.79929	4.19267	19.3012	8.62015	10.5373	6.43662	-1.0263	0.0468377	0.999484	0.491	down
106782030		5	31	4	7	6	2	1	3	51.7673	478.979	43.633	79.1763	82.8874	28.7922	14.7821	48.3727	2.1404	0.0195676	0.999484	4.4087	up
106783325		75	58	167	333	106	58	74	54	223.755	258.231	524.925	1085.34	421.958	240.602	315.207	250.899	1.1087	0.0213638	0.999484	2.1566	up
106783358		5	1	9	2	19	11	10	17	3.60505	1.076	6.83679	1.57537	18.2787	11.0279	10.2942	19.089	-1.8069	0.00744841	0.999484	0.2858	down
106783365		0	0	2	2	11	6	8	5	0	0	7.39889	7.672	51.5361	29.294	40.106	27.3421	-2.9068	0.00466422	0.999484	0.1333	down
111767555		51397	20015	64869	52975	10869	14096	23233	32535	179987	104600	239338	202669	50786.2	68637.3	116161	177439	1.064	0.015656	0.999484	2.0908	up
111768076		35	8	24	9	50	27	24	44	160.56	54.7683	115.998	45.1049	306.05	172.224	157.193	314.352	-1.0281	0.0351937	0.999484	0.4904	down
111768143		1	0	19	3	2	0	0	0	0.49145	0	9.83788	1.61069	1.31148	0	0	0	3.555	0.0385932	0.999484	11.7535	up
111768798		0	0	0	1	4	2	4	1	0	0	0	1.96004	9.57558	4.98934	10.2463	2.79413	-3.1627	0.0443592	0.999484	0.1117	down
111769204		1	23	50	8	0	4	7	4	1.38301	47.4705	72.856	12.0872	0	7.69212	13.8222	8.61549	2.4377	0.0143347	0.999484	5.4179	up
111769307		10	5	4	9	0	4	0	1	17.4512	13.0216	7.35453	17.1585	0	9.70611	0	2.71781	2.4482	0.0194455	0.999484	5.4575	up
111770208		10	4	6	5	24	7	14	12	1.80339	1.07651	1.14001	0.98508	5.77501	1.75529	3.60471	3.37027	-1.2228	0.0365109	0.999484	0.4285	down
111770350		4	0	34	0	0	1	1	0	14.9896	0	134.238	0	0	5.21061	5.35033	0	4.1856	0.0148261	0.999484	18.1966	up
111770611		26	2	13	0	3	0	0	0	29.2799	3.36121	15.4244	0	4.50785	0	0	0	3.7484	0.0119899	0.999484	13.4394	up
111770796		18	1	11	3	1	2	0	2	13.0392	1.08105	8.39537	2.37416	0.966561	2.0145	0	2.25632	2.5808	0.0187117	0.999484	5.9829	up
111771172		0	1	1	30	2	2	0	0	0	0.971685	0.686002	21.3397	1.73755	1.8107	0	0	3.0853	0.0482993	0.999484	8.4873	up
111771189		44	17	56	37	20	10	18	18	98.3402	56.7018	131.867	90.3424	59.6431	31.0769	57.4385	62.6534	1.1544	0.00805127	0.999484	2.2258	up
111771488		0	1	13	1	0	0	0	0	0	0.547645	5.02623	0.400904	0	0	0	0	4.3472	0.0267643	0.999484	20.3538	up
111771578		15	14	11	15	9	4	4	4	127.157	177.111	98.2448	138.915	101.799	47.1484	48.4127	52.8082	1.401	0.0139678	0.999484	2.6408	up
111772028		23	6	22	23	55	78	24	13	38.8188	15.1125	39.1207	42.4086	123.859	183.05	57.8333	34.1705	-1.1819	0.0240611	0.999484	0.4408	down
111772391		5	0	4	3	0	0	0	0	3.7155	0	3.13167	2.43545	0	0	0	0	3.9097	0.0329568	0.999484	15.0288	up
111772807		74	20	245	50	53	39	20	18	40.6794	16.4075	141.899	30.0279	38.875	29.8104	15.6973	15.4102	1.5978	0.0078161	0.999484	3.0268	up
111773820		38	206	425	66	71	100	44	67	81.7898	661.687	963.771	155.193	203.904	299.278	135.214	224.587	1.4433	0.0183438	0.999484	2.7195	up
111774150		2	2	1	1	8	11	7	2	6.25161	9.32957	3.2933	3.41486	33.366	47.8095	31.2401	9.73612	-2.191	0.0181328	0.999484	0.219	down
111774463		2	2	0	2	8	8	4	5	3.72607	5.56058	0	4.07063	19.8867	20.7239	10.6398	14.5072	-2.0551	0.0272496	0.999484	0.2406	down
111774634		0	0	13	3	0	0	0	0	0	0	9.76251	2.33605	0	0	0	0	4.4178	0.035816	0.999484	21.3747	up
111774678		16	27	17	10	56	31	48	31	10.8213	27.2516	12.1137	7.38873	50.5357	29.1528	46.3502	32.6523	-1.2099	0.00548181	0.999484	0.4323	down
111775022		5	0	4	3	0	0	0	0	3.7155	0	3.13167	2.43545	0	0	0	0	3.9097	0.0329568	0.999484	15.0288	up
111775030		0	1	28	1	2	0	0	0	0	2.38505	47.147	1.74598	4.2649	0	0	0	3.9633	0.025951	0.999484	15.5978	up
111775223		20	20	22	30	19	9	6	10	157.797	235.487	182.877	258.583	200.02	98.7348	67.5883	122.875	1.0792	0.020715	0.999484	2.1129	up
111775339		1301	520	1125	1543	1265	114	211	229	599.767	357.748	546.42	777.109	778.121	73.0751	138.88	164.412	1.367	0.0132271	0.999484	2.5794	up
111775383		17	28	75	48	10	17	16	27	73.4823	180.618	341.558	226.666	57.6747	102.174	98.7428	181.757	1.1953	0.0304858	0.999484	2.2899	up
111775435		0	0	14	8	0	0	0	1	0	0	23.4306	13.8831	0	0	0	2.47388	4.1516	0.022614	0.999484	17.7724	up
111775589		17	8	23	13	12	7	5	2	24.3601	17.1076	34.7238	20.3509	22.9437	13.9472	10.2294	4.46328	1.2485	0.0339251	0.999484	2.376	up
111775602		3	2	9	2	7	20	11	9	3.15847	3.14236	9.98315	2.30037	9.83344	29.2783	16.5349	14.7568	-1.5809	0.0281593	0.999484	0.3343	down
111775621		3	1	2	0	6	6	8	4	0.786457	0.391222	0.552399	0	2.09873	2.18708	2.9943	1.63308	-2.0513	0.0309798	0.999484	0.2413	down

## Sheet: Mg_VS_Gg
Differentially Expressed Genes (DEGs) in Mf group versus (vs.) Gf group
gene_id	gene_symbol	Mg-1_count	Mg-2_count	Mg-3_count	Mg-4_count	Gg-2_count	Gg-3_count	Gg-4_count	Gg-5_count	Mg-1_fpkm	Mg-2_fpkm	Mg-3_fpkm	Mg-4_fpkm	Gg-2_fpkm	Gg-3_fpkm	Gg-4_fpkm	Gg-5_fpkm	log2(fc)	pval	qval	fc	up&down
100054927	OSCP1	27	28	4	7	225	51	199	173	60.9565	38.4265	6.94792	11.168	298.106	69.3545	327.283	282.419	-2.8698	1.95223e-06	0.0261579	0.1368	down
100066589	ID4	0	0	1	0	44	17	8	2	0	0	1.81822	0	61.0229	24.1994	13.7725	3.41767	-5.3389	4.84078e-05	0.174162	0.0247	down
102148085		10	8	12	10	64	22	38	76	20.9834	10.2043	19.373	14.8285	78.8113	27.8066	58.0863	115.314	-1.9656	6.49905e-05	0.174162	0.256	down
102148841		13	15	13	29	6	6	3	4	30.8114	21.6111	23.7056	48.572	8.34549	8.5658	5.17968	6.8552	2.2539	5.53239e-05	0.174162	4.7698	up
100146261	UCKL1	26	84	100	149	56	35	24	33	62.2951	122.342	184.34	252.283	78.741	50.5123	41.8896	57.1725	1.6301	9.68441e-05	0.216269	3.0954	up
100053655	MTMR7	1	3	3	1	20	16	26	10	1.79096	3.26607	4.13377	1.26563	21.0208	17.2606	33.9214	12.9503	-2.8051	0.000127264	0.243602	0.1431	down
100068108	AFAP1L2	3	0	2	0	45	12	27	4	4.39199	0	2.25273	0	38.6621	10.5821	28.795	4.23441	-3.6392	0.000187767	0.29535	0.0803	down
100067036	ANGPTL4	2	9	5	9	18	37	29	47	6.11305	16.722	11.7581	19.4398	32.2874	68.1206	64.5713	103.877	-2.0992	0.000198384	0.29535	0.2334	down
791236	MYH2	53	161	65	113	63	45	33	57	49.1566	90.7715	46.383	74.0636	34.2909	25.1401	22.2964	38.2273	1.3481	0.000329082	0.440937	2.5457	up
111770014		6	45	12	32	1	7	5	7	2.06296	9.40523	3.17439	7.77517	0.201777	1.44973	1.25234	1.74032	2.526	0.000388042	0.472671	5.7598	up
100058638	CIMIP2A	230	262	380	248	184	163	104	234	929.374	643.548	1181.37	708.165	436.328	396.733	306.133	683.708	1.0679	0.000470916	0.48537	2.0964	up
100146831	MAF	9	52	30	36	11	15	13	3	14.4873	50.882	37.1539	40.9512	10.3913	14.544	15.2441	3.49186	1.9523	0.000460435	0.48537	3.8698	up
100050316	PROX1	5	0	1	4	14	24	31	11	2.5437	0	0.391413	1.43806	4.17981	7.35454	11.4887	4.04651	-2.6343	0.000570453	0.509567	0.1611	down
100067330	TPM1	23	69	19	41	16	16	16	16	38.5104	70.229	24.4761	48.5126	15.7218	16.1369	19.5157	19.3715	1.6019	0.00056228	0.509567	3.0355	up
111773237		6	22	7	3	2	0	0	2	16.3912	36.5341	14.7128	5.79162	3.20642	0	0	3.95076	3.6561	0.000711136	0.595532	12.6069	up
106781219	LOC106781219	10	7	69	1	1	7	1	2	15.8997	6.76557	84.4068	1.12359	0.933086	6.70403	1.15825	2.29939	3.3463	0.00111605	0.682425	10.1705	up
100063003	MYH3	11	26	7	5	7	1	1	1	10.3571	14.8811	5.07087	3.32687	3.86791	0.567145	0.685898	0.680829	2.788	0.00112048	0.682425	6.9066	up
102150673		41	54	31	12	186	136	303	39	105.781	84.6904	61.5353	21.8789	281.623	211.354	569.482	72.7579	-1.8577	0.00108202	0.682425	0.2759	down
111769974		6	15	36	35	10	12	5	4	19.6543	29.8687	90.7296	81.0207	19.2238	23.6776	11.9314	9.47458	1.9277	0.00109792	0.682425	3.8044	up
111770462		64	79	203	33	51	22	40	43	72.0311	54.0486	175.782	26.2467	33.6855	14.9146	32.7955	34.9946	1.6454	0.00109303	0.682425	3.1283	up
111772592		46	42	2	14	3	11	6	2	279.405	155.076	9.34643	60.0932	10.6938	40.2456	26.5486	8.78414	2.6949	0.00096795	0.682425	6.4749	up
100067926	IGF2BP3	20	31	25	15	12	13	8	11	33.7945	31.8417	32.5009	17.9113	11.8995	13.2315	9.84737	13.4401	1.439	0.00129759	0.75593	2.7113	up
100063074	RNF150	3	134	18	59	15	10	12	15	0.749159	20.3411	3.45831	10.4118	2.19825	1.50418	2.18297	2.70855	2.3589	0.00142942	0.798034	5.1297	up
100009697	ITGA2B	12	17	17	10	57	35	38	37	11.7602	10.1275	12.8181	6.92556	32.7825	20.661	27.1289	26.2197	-1.1838	0.00154344	0.818995	0.4402	down
106781330		200	36	120	12	5	10	26	15	3069.67	335.878	1417.04	130.156	45.0365	92.4508	290.703	166.474	3.0992	0.00158921	0.818995	8.5697	up
100065839	CLDN6	312	251	399	1486	250	454	206	120	1015.62	496.668	999.28	3418.33	477.582	890.184	488.491	282.455	1.5833	0.00171203	0.834136	2.9965	up
111772593		85	29	55	34	353	190	193	65	99.4294	20.6211	49.4991	28.1058	242.328	133.875	164.463	54.9796	-1.4747	0.0017431	0.834136	0.3598	down
100065193	MYOM2	3	10	2	1	0	0	0	0	2.27867	4.61719	1.16877	0.53676	0	0	0	0	4.8372	0.00183344	0.847114	28.5855	up
111773426		44	36	10	151	36	22	15	10	133.914	66.6027	23.4159	324.765	64.2994	40.3314	33.2565	22.0072	1.931	0.001912	0.853965	3.8132	up
102149932		3	1	1	4	13	9	14	20	2.45538	0.497526	0.629705	2.31355	6.24416	4.437	8.34719	11.8364	-2.3029	0.00208567	0.873308	0.2027	down
111767516		1358	6899	1776	1961	1577	1317	1112	1760	17542.1	54173.4	17650.8	17901.1	11954.9	10247.5	10464.1	16439.5	1.4098	0.00204606	0.873308	2.6569	up
100069411	GSS	147	356	100	95	69	68	102	97	377.218	555.318	197.43	172.274	103.91	105.107	190.673	179.986	1.4029	0.00222574	0.883641	2.6443	up
100147259	TNNT3	49	423	50	141	44	68	54	73	236.292	1239.97	185.508	480.499	124.52	197.52	189.697	254.547	1.787	0.00232689	0.883641	3.451	up
111772345		4	3	8	7	33	26	16	14	7.2966	3.32659	11.2277	9.02358	35.327	28.5682	21.2615	18.4663	-1.6114	0.00226119	0.883641	0.3273	down
100629745	LOC100629745	9	7	4	5	60	22	33	8	13.747	6.49951	4.70072	5.39704	53.7835	20.2412	36.7192	8.83584	-1.8198	0.00269743	0.903571	0.2833	down
791235	MYH1	14	73	16	32	16	12	11	16	13.1341	41.6306	11.5487	21.215	8.80897	6.78114	7.5176	10.8539	1.6497	0.00250282	0.903571	3.1378	up
100062820	SPMIP8	0	0	0	0	7	3	2	8	0	0	0	0	5.63415	2.47838	1.99821	7.93379	-4.3863	0.00269568	0.903571	0.0478	down
111770350		0	0	0	0	14	8	2	1	0	0	0	0	67.1101	39.361	11.9007	5.90636	-4.5695	0.00257661	0.903571	0.0421	down
100052486	FNTB	7	16	19	32	10	7	8	7	13.1514	18.2731	27.4642	42.4859	11.0257	7.92174	10.9491	9.50965	1.5468	0.00318974	0.933683	2.9217	up
100146682	IDUA	6	26	10	6	3	5	3	3	3.01404	7.9394	3.86488	2.12995	0.884404	1.51292	1.09782	1.08971	2.1519	0.00307507	0.933683	4.4442	up
100147688	MYL2	20	48	51	37	17	25	26	20	135.62	197.857	266.074	177.302	67.651	102.113	128.434	98.0652	1.1584	0.00320542	0.933683	2.232	up
100064698	PLD3	2	7	10	48	4	6	1	3	5.19526	11.0533	19.9855	88.1127	6.09775	9.38808	1.8923	5.63496	2.5628	0.00308266	0.933683	5.9087	up
102147405		0	2	11	25	0	1	1	1	0	2.13716	14.8772	31.0563	0	1.05886	1.28057	1.2711	3.8842	0.00295859	0.933683	14.7663	up
111773535		44	90	41	33	39	27	30	26	572.259	711.541	410.264	303.301	297.671	211.521	284.234	244.515	1.1675	0.00302765	0.933683	2.2463	up
100058114	CCDC63	82	118	50	19	36	26	28	38	237.899	208.103	111.606	38.9541	61.2935	45.4362	59.1768	79.7179	1.4825	0.00347112	0.989565	2.7943	up
111774161	ABCA7	0	0	0	1	4	2	6	1	0	0	0	0.461176	1.53193	0.786185	2.85241	0.471888	-3.0494	0.0490342	0.993445	0.1208	down
100073251	ACOT12	3	1	5	2	12	13	10	11	3.07739	0.623561	3.94612	1.44981	7.22396	8.03255	7.47266	8.15918	-1.6871	0.0154364	0.993445	0.3106	down
100059096	ADAMTSL4	5	10	14	41	10	11	8	4	6.714	8.16261	14.4637	38.9059	7.88032	8.89719	7.82556	3.88386	1.4137	0.0256164	0.993445	2.6642	up
100146176	AHNAK2	0	0	0	0	5	3	6	0	0	0	0	0	1.32241	0.81439	1.96982	0	-3.8435	0.0304246	0.993445	0.0697	down
100054491	ALPK2	127	349	189	195	208	147	170	39	83.0604	138.75	95.1024	90.125	79.8337	57.9104	80.9941	18.4437	1.0178	0.0166161	0.993445	2.0248	up
100056482	ANGPT1	2	0	0	2	8	5	6	4	2.41829	0	0	1.70895	5.67677	3.64164	5.28499	3.49729	-2.1178	0.0492693	0.993445	0.2304	down
100072173	ANKRD13B	23	6	9	2	10	3	1	4	39.3765	6.24421	11.8547	2.41969	10.0471	3.0937	1.24716	4.95178	1.7081	0.0454096	0.993445	3.2673	up
100064719	ARSH	3	0	0	3	25	11	8	0	3.19686	0	0	2.25914	15.6342	7.06063	6.2102	0	-2.3418	0.0466458	0.993445	0.1973	down
100064403	ATP2A1	8	53	15	11	19	9	6	8	13.0133	52.4072	18.7728	12.6448	18.1378	8.81838	7.10989	9.40979	1.4762	0.0206891	0.993445	2.7822	up
100069978	ATP5F1C	0	1	0	0	3	7	5	0	0	2.94131	0	0	8.51876	20.4018	17.6241	0	-3.232	0.0478297	0.993445	0.1064	down
100065028	B3GNT8	3	1	3	1	0	0	0	0	10.8204	2.19251	8.325	2.54885	0	0	0	0	3.8535	0.0265471	0.993445	14.4547	up
100069914	BASP1	0	1	0	4	12	8	10	1	0	1.54668	0	7.19221	17.9182	12.2608	18.5351	1.83982	-2.2687	0.0429625	0.993445	0.2075	down
100054121	CA11	1	0	1	4	10	9	7	4	3.66704	0	2.82134	10.3656	21.5203	19.8796	18.6994	10.6064	-1.9468	0.0373704	0.993445	0.2594	down
100630530	CCDC17	5	1	5	6	18	16	14	9	8.28197	1.00689	6.37195	7.0232	17.4972	15.9636	16.8929	10.7795	-1.3521	0.0274144	0.993445	0.3917	down
111775973	CCDC85B	1	5	27	5	4	1	1	1	4.18285	12.7133	86.891	14.7796	9.81894	2.51954	3.04709	3.02458	2.8351	0.00586101	0.993445	7.136	up
100069061	CCNYL1	20	55	28	38	20	14	23	27	24.1114	40.3063	25.9711	32.374	14.15	10.1665	20.1992	23.5369	1.0745	0.0121319	0.993445	2.106	up
100050250	CDK18	2	1	0	13	1	0	0	1	1.43818	0.437121	0	6.60614	0.422004	0	0	0.519968	3.3163	0.0392784	0.993445	9.9607	up
100147297	CLDND2	0	7	6	20	36	30	29	25	0	27.2062	29.5151	90.3657	135.079	115.538	135.072	115.581	-1.554	0.0102736	0.993445	0.3406	down
100060721	COX15	1	1	0	1	5	4	4	8	1.33402	0.810921	0	0.942717	3.91438	3.21418	3.88718	7.71691	-2.4565	0.0338732	0.993445	0.1822	down
100053213	CPSF2	5	5	5	6	3	1	1	2	5.13729	3.12285	3.95251	4.35648	1.80891	0.618889	0.748477	1.48589	1.9825	0.0237695	0.993445	3.9518	up
100065537	CRLS1	17	12	5	31	126	41	41	11	48.0272	20.6081	10.8679	61.89	208.901	69.7704	84.3793	22.4711	-1.2648	0.0411792	0.993445	0.4161	down
100055728	CRNN	1	1	0	2	8	3	6	6	1.81372	1.10252	0	2.56342	8.51515	3.27748	7.92748	7.86889	-2.1559	0.0420221	0.993445	0.2244	down
100056637	CRY2	4	4	10	15	3	4	3	3	5.60313	3.40603	10.7773	14.8485	2.46618	3.37504	3.0613	3.03867	1.6759	0.0226473	0.993445	3.1952	up
100053415	CRYZ	0	0	0	0	3	2	1	6	0	0	0	0	7.92131	5.42028	3.27761	19.5203	-3.6872	0.0271768	0.993445	0.0776	down
111772602	CXXC4	1	0	0	0	6	4	2	2	0.675211	0	0	0	2.37752	1.62685	0.983747	0.976477	-3.0873	0.0370515	0.993445	0.1177	down
100061244	DAPK3	9	93	15	7	2	2	21	9	23.1992	145.724	29.7482	12.7512	3.02547	3.10534	39.4334	16.7751	2.1128	0.019014	0.993445	4.3252	up
100063149	DCST1	0	0	0	1	13	2	1	1	0	0	0	0.652991	7.04956	1.11318	0.673132	0.668158	-3.2528	0.0444711	0.993445	0.1049	down
100065730	DENND1C	5	5	4	11	45	22	17	14	11.1255	6.76294	6.84774	17.2966	58.7615	29.4862	27.5557	22.5252	-1.5463	0.00407042	0.993445	0.3424	down
100062027	DLAT	0	4	6	3	0	1	1	0	0	3.6229	6.87812	3.15879	0	0.897486	1.08541	0	3.0035	0.0452981	0.993445	8.0193	up
100146609	DMPK	15	23	32	14	84	20	71	47	22.4081	20.8862	36.7793	14.7796	73.642	17.9967	77.2656	50.7697	-1.0263	0.0302235	0.993445	0.491	down
100050892	DNAH12	0	18	1	1	0	1	0	0	0	4.97241	0.349636	0.321142	0	0.273732	0	0	4.4025	0.0113474	0.993445	21.148	up
100062083	DNAJC18	2	5	4	2	1	0	1	1	5.0933	7.74028	7.83733	3.59931	1.49452	0	1.85517	1.84146	2.4819	0.0449343	0.993445	5.5862	up
100146721	DNAJC30	1	0	0	0	1	9	3	4	2.58469	0	0	0	1.51685	14.012	5.64864	7.47586	-3.4611	0.0204399	0.993445	0.0908	down
100050108	DUSP10	5	10	4	10	5	6	1	0	9.80355	11.9187	6.0341	13.8559	5.75328	7.0862	1.42833	0	1.7122	0.0418248	0.993445	3.2766	up
100061612	DVL2	3	28	4	32	44	48	97	75	5.4812	31.0978	5.62281	41.3166	47.178	52.8256	129.104	99.0851	-1.7318	0.00587114	0.993445	0.3011	down
100073202	EFNA5	0	0	0	0	1	3	2	4	0	0	0	0	0.570237	1.75587	1.41569	2.81045	-3.4504	0.0442878	0.993445	0.0915	down
100058066	ELAPOR1	9	40	7	9	5	6	2	7	14.4141	38.9424	8.62546	10.1861	4.69946	5.78822	2.3334	8.10654	2.0776	0.00407608	0.993445	4.2209	up
100072654	ELP4	2	4	2	1	1	0	0	0	2.08227	2.53154	1.60205	0.735746	0.610998	0	0	0	3.2799	0.0384029	0.993445	9.7129	up
100059749	FABP6	2	0	0	2	9	6	4	7	1.87169	0	0	1.32268	4.94286	3.38223	2.72695	4.7369	-2.2958	0.0295805	0.993445	0.2037	down
100062666	FAM13C	20	4	1	2	73	55	23	5	29.591	3.59755	1.13833	2.09113	63.3848	49.0164	24.7897	5.34924	-1.9057	0.0250405	0.993445	0.2669	down
111772427	FAM43B	16	34	29	17	8	21	13	7	14.2517	18.4095	19.8739	10.7008	4.18186	11.2672	8.43537	4.50855	1.3368	0.00705502	0.993445	2.5259	up
100056943	FHL1	4	9	9	14	4	3	6	3	6.76091	9.24709	11.7038	16.7222	3.96769	3.05432	7.38772	3.66656	1.501	0.0253027	0.993445	2.8303	up
100063090	FLAD1	2	1	1	0	7	5	4	9	4.73236	1.43835	1.82048	0	9.72026	7.12633	6.89479	15.3986	-2.2497	0.0311018	0.993445	0.2103	down
100071760	FLNC	20	48	47	57	48	17	9	35	12.5169	18.261	22.631	25.2094	17.6295	6.40862	4.10321	15.839	1.0391	0.0267672	0.993445	2.055	up
100147627	FLRT1	1	5	8	29	0	1	3	6	0.4885	1.48475	3.00672	10.0111	0	0.294248	1.06758	2.11938	2.2606	0.0286232	0.993445	4.792	up
100064410	FOCAD	1	0	1	0	5	6	6	3	0.500095	0	0.384762	0	1.46742	1.80739	2.18584	1.08484	-2.9387	0.0248934	0.993445	0.1304	down
100051593	FTL	4	78	34	19	23	12	5	24	24.8513	294.579	162.52	83.4187	83.859	44.9075	22.6294	107.818	1.4359	0.0396218	0.993445	2.7056	up
100066384	FUBP1	3	4	3	5	0	1	1	1	2.77299	2.24752	2.13347	3.26601	0	0.55677	0.67335	0.668374	2.6577	0.0245856	0.993445	6.31	up
102149085	FYN	0	11	2	6	0	1	1	2	0	7.75191	1.78389	4.91553	0	0.698308	0.844525	1.67657	2.5094	0.0480093	0.993445	5.6936	up
100033897	GAPDH	4	41	14	21	13	9	5	8	18.1257	112.937	48.8092	67.2471	34.5708	24.5655	16.5051	26.213	1.5671	0.011617	0.993445	2.9631	up
111775244	GARIN5A	4	79	54	14	28	11	21	16	26.9957	324.1	280.393	66.7702	110.898	44.7173	103.245	78.0813	1.3495	0.0453602	0.993445	2.5482	up
100052023	GBP5	22	11	16	14	67	29	36	38	32.8395	9.98121	18.3752	14.768	58.6922	26.0747	39.1462	41.0156	-1.0067	0.0138638	0.993445	0.4977	down
100058832	GDF11	13	13	17	16	8	14	6	4	17.5472	10.6666	17.6544	15.2618	6.33704	11.3826	5.89969	3.90406	1.2763	0.0134151	0.993445	2.4222	up
100067747	GJD3	0	1	0	1	8	5	8	0	0	0.54856	0	0.637716	4.23672	2.71785	5.25909	0	-2.9812	0.041541	0.993445	0.1266	down
100072874	GLTPD2	3	3	0	1	13	2	10	9	6.00167	3.64829	0	1.41375	15.2625	2.41007	14.5735	13.0192	-1.8696	0.0475858	0.993445	0.2736	down
100057984	GPATCH4	39	62	34	17	36	16	20	25	80.4458	77.7406	53.9581	24.7804	43.5786	19.8796	30.0526	37.2882	1.0675	0.019364	0.993445	2.0958	up
102149722	H3C4	3	17	6	2	1	3	4	0	33.718	116.147	51.8837	15.8852	6.59589	20.31	32.7503	0	2.1655	0.0319957	0.993445	4.4861	up
100051205	HHIPL1	1	27	0	7	4	1	1	3	0.723374	11.8725	0	3.57834	1.69807	0.435724	0.526959	1.56919	2.3403	0.0418215	0.993445	5.0639	up
102149870	HHLA2	0	1	0	0	1	2	10	1	0	0.525392	0	0	0.507223	1.04123	6.29622	0.624969	-3.2503	0.0467538	0.993445	0.1051	down
111773981	HIGD1C	3	2	6	3	17	5	19	17	10.6192	4.30346	16.3403	7.50433	35.3144	10.6608	48.9934	43.5123	-1.7099	0.0142118	0.993445	0.3057	down
100071303	IDE	2	3	1	1	0	0	0	0	1.53607	1.40062	0.59091	0.542753	0	0	0	0	3.651	0.0419591	0.993445	12.5623	up
100073190	IL20RA	0	0	0	0	4	3	3	1	0	0	0	0	1.47122	1.13255	1.36969	0.453188	-3.485	0.0371072	0.993445	0.0893	down
100050169	KRR1	3	5	3	2	18	19	12	3	9.94124	10.0718	7.64856	4.68349	35.0045	37.9247	28.9677	7.18842	-1.5645	0.029905	0.993445	0.3381	down
100063542	KRT18	1	0	0	0	6	1	11	0	3.99831	0	0	0	14.0786	2.40838	32.0393	0	-3.5294	0.0361728	0.993445	0.0866	down
100057180	LEMD3	21	67	25	16	14	16	15	31	23.8942	46.3411	21.8853	12.8651	9.34834	10.9659	12.4331	25.5052	1.0953	0.0452843	0.993445	2.1366	up
100063373	LIMCH1	6	3	3	1	2	1	0	0	3.38747	1.02959	1.30312	0.398974	0.662654	0.340074	0	0	2.6428	0.0464482	0.993445	6.2454	up
100053400	LNPK	0	3	0	26	2	2	0	1	0	2.20178	0	22.1835	1.41709	1.4545	0	0.873027	2.8439	0.0479183	0.993445	7.1798	up
100049798	LOC100049798	1	8	4	17	1	3	5	0	0.717105	3.4873	2.20689	8.61493	0.420838	1.29584	2.61196	0	2.0073	0.0458599	0.993445	4.0202	up
100056266	LOC100056266	19	0	6	6	0	0	4	3	41.8527	0	10.1686	9.33988	0	0	6.41865	4.77841	2.4891	0.0440561	0.993445	5.6142	up
100057424	LOC100057424	11	1	3	3	0	0	3	1	10.5149	0.581071	2.20634	2.02653	0	0	2.08904	0.691201	2.5442	0.0449256	0.993445	5.8326	up
100060505	LOC100060505	0	0	0	0	11	1	5	0	0	0	0	0	7.21288	0.673027	4.06975	0	-4.0315	0.0274195	0.993445	0.0611	down
102150810	LOC102150810	3	15	6	5	4	1	1	0	30.2095	91.8185	46.4849	35.5805	23.6382	6.06555	7.3356	0	2.7177	0.00566698	0.993445	6.5781	up
111768012	LOC111768012	3	1	0	2	38	16	7	1	21.3044	4.31684	0	10.0369	158.367	68.4412	36.2127	5.13501	-2.8071	0.00626079	0.993445	0.1429	down
111769596	LOC111769596	4	1	0	1	12	3	16	3	11.688	1.77622	0	2.06491	20.5776	5.2802	34.0576	6.33861	-2.0652	0.0462522	0.993445	0.239	down
111771548	LOC111771548	8	4	12	5	6	3	1	1	6.54675	1.98982	7.55538	2.89152	2.88151	1.47879	0.596142	0.591737	1.8606	0.0221283	0.993445	3.6316	up
111771627	LOC111771627	10	10	11	12	39	32	19	29	65.1779	39.6203	55.161	55.2716	149.176	125.632	90.2128	136.676	-1.0756	0.00818423	0.993445	0.4745	down
111771852	LOC111771852	26	35	15	19	53	47	99	50	115.976	94.903	51.4784	59.892	138.74	126.282	321.695	161.271	-1.0375	0.0184845	0.993445	0.4872	down
106781014	LRATD2	0	0	0	0	21	0	1	1	0	0	0	0	11.598	0	0.685559	0.680492	-4.3506	0.0226448	0.993445	0.049	down
100052839	LRP10	0	0	0	0	7	3	1	2	0	0	0	0	7.33197	3.22523	1.30018	2.58115	-3.6652	0.0269087	0.993445	0.0788	down
100063749	LRRC32	6	9	7	7	31	30	13	13	7.98172	7.27788	7.16444	6.58057	24.2013	24.0389	12.598	12.5049	-1.1639	0.0200647	0.993445	0.4463	down
100146297	LRRC47	33	78	79	106	55	41	31	58	70.8599	101.812	130.513	160.847	69.3077	53.0297	48.4911	90.0548	1.0119	0.00433185	0.993445	2.0166	up
106780835	LYSMD1	4	2	3	4	14	14	5	14	9.82295	2.98558	5.66816	6.94164	20.1763	20.709	8.9447	24.8601	-1.4616	0.0316266	0.993445	0.3631	down
100055112	MAFF	2	2	6	6	0	1	1	0	3.67294	2.23271	8.47763	7.78674	0	1.1062	1.33782	0	3.3232	0.0137029	0.993445	10.0088	up
106783288	MANSC1	1	0	0	0	2	9	9	0	2.35447	0	0	0	2.76347	12.7639	15.4365	0	-3.6912	0.0217803	0.993445	0.0774	down
100061618	MARCHF1	4	6	6	15	4	3	4	3	2.28498	2.08349	2.63701	6.05527	1.34096	1.03227	1.66455	1.23918	1.4846	0.0388691	0.993445	2.7984	up
100069818	MGRN1	17	43	30	18	11	16	14	25	26.8352	41.2612	36.4348	20.0793	10.1902	15.2134	16.099	28.5357	1.0378	0.0320322	0.993445	2.0531	up
100055075	MINDY1	8	4	3	6	53	12	39	7	16.8362	5.1172	4.85753	8.92332	65.4581	15.2119	59.7907	10.6523	-1.9467	0.00429975	0.993445	0.2594	down
100059885	MTDH	4	20	15	44	9	6	7	13	5.98646	18.1952	17.2719	46.5354	7.90469	5.40891	7.63171	14.0684	1.5254	0.0151369	0.993445	2.8787	up
100064783	MTMR9	1	1	0	0	9	6	4	1	0.684439	0.416056	0	0	3.61501	2.47363	1.99438	0.494911	-2.8506	0.0379354	0.993445	0.1386	down
100062893	MYH8	4	21	8	15	4	2	1	11	3.83709	12.2456	5.90433	10.1684	2.25182	1.15563	0.698804	7.63004	1.7099	0.0292387	0.993445	3.2714	up
100054327	MYL3	3	18	8	16	8	4	1	7	18.5778	67.7585	38.1156	70.0187	29.0734	14.9205	4.51115	31.3447	1.5335	0.0318711	0.993445	2.8948	up
100146744	MYOG	5	5	2	6	1	0	2	1	34.7722	21.1373	10.7012	29.4872	4.08126	0	10.1322	5.02868	2.5312	0.0200307	0.993445	5.7807	up
100051125	NDUFAF2	1	2	2	5	1	0	0	0	5.68118	6.90695	8.74194	20.0738	3.33404	0	0	0	3.3662	0.0315359	0.993445	10.3115	up
100057773	NEB	18	13	10	21	12	6	4	10	4.07747	1.79011	1.74284	3.36169	1.59526	0.818687	0.660073	1.63799	1.3547	0.0109627	0.993445	2.5575	up
100051271	NELFE	14	1	3	21	111	61	77	3	58.6889	2.54827	9.67582	62.211	273.076	154.03	235.143	9.09371	-2.2379	0.00678911	0.993445	0.212	down
100062828	NKG7	0	3	5	15	35	17	13	26	0	12.4399	26.2415	72.3088	140.113	69.8517	64.6006	128.246	-1.6597	0.0162074	0.993445	0.3165	down
100072444	NRG2	0	0	0	0	2	3	2	6	0	0	0	0	1.82999	2.81745	2.27159	6.76441	-3.8245	0.0167038	0.993445	0.0706	down
100051138	NUP54	5	109	38	41	34	15	5	23	9.98878	132.369	58.407	57.8824	39.8615	18.0502	7.27656	33.2248	1.7146	0.0119112	0.993445	3.2821	up
100061117	NUP88	12	23	16	18	17	14	6	8	27.5382	32.0848	28.2497	29.1909	22.8947	19.3522	10.0304	13.2751	1.024	0.0276407	0.993445	2.0336	up
100053569	ODAD1	2	1	0	0	14	4	6	2	3.87485	1.17772	0	0	15.9179	4.66803	8.46817	2.80186	-2.6041	0.0312958	0.993445	0.1645	down
100056671	OR4C3	3	2	5	4	1	0	2	0	8.78849	3.56156	11.2694	8.28082	1.7192	0	4.26812	0	2.5857	0.0387817	0.993445	6.0029	up
100069307	ORMDL1	2	6	2	4	2	0	1	0	5.7354	10.4593	4.41268	8.10613	3.36586	0	2.08904	0	2.6388	0.0388161	0.993445	6.228	up
100051988	OSCAR	4	2	1	2	4	16	19	3	12.6039	3.83084	2.4243	4.45345	7.39672	30.3679	43.6128	6.83534	-1.856	0.0380327	0.993445	0.2762	down
106782759	OTUD1	5	2	5	21	2	0	0	5	9.63156	2.34193	7.4103	28.5868	2.26094	0	0	6.96448	2.5116	0.019995	0.993445	5.7027	up
100064070	PAQR6	0	1	0	0	2	22	0	0	0	2.66161	0	0	5.13913	58.0228	0	0	-3.8525	0.0430918	0.993445	0.0692	down
100057090	PDLIM3	7	15	17	21	8	12	7	7	20.1143	26.2009	37.5833	42.6429	13.4905	20.77	14.6527	14.5445	1.1698	0.021514	0.993445	2.2498	up
100073046	PER1	0	12	13	3	0	3	1	2	0	7.87313	10.7952	2.28818	0	1.95038	0.786254	1.56089	2.5184	0.027849	0.993445	5.7294	up
100061295	PFN1	12	8	7	106	105	236	115	100	80.8914	32.7815	36.3043	504.949	415.378	958.257	564.72	487.432	-1.7882	0.00913453	0.993445	0.2895	down
100065388	PGM3	6	4	9	8	22	17	16	16	13.176	5.3396	15.2059	12.4149	28.3522	22.4869	25.5956	25.4064	-1.0177	0.0410488	0.993445	0.4939	down
100065930	PLEKHG4	1	0	0	1	11	2	3	5	0.697397	0	0	0.492834	4.502	0.840153	1.52411	2.5214	-2.962	0.0292569	0.993445	0.1283	down
100052104	PLP2	4	13	1	0	0	0	1	0	23.4721	46.3717	4.51472	0	0	0	4.2747	0	4.3058	0.0088907	0.993445	19.7778	up
100146707	PPP1R26	1	0	0	3	5	6	9	4	0.914412	0	0	1.93858	2.68315	3.30477	5.99512	2.64481	-2.2591	0.0409045	0.993445	0.2089	down
100062627	PPP2R1A	0	0	0	0	2	6	1	3	0	0	0	0	2.90482	8.94452	1.8029	5.36872	-3.6449	0.0291469	0.993445	0.0799	down
100071328	PREX1	0	0	0	0	11	3	9	0	0	0	0	0	6.16558	1.72591	6.26189	0	-4.526	0.00593242	0.993445	0.0434	down
100050749	PRPF38A	20	8	2	4	5	2	0	1	91.4265	22.2305	7.03415	12.9218	13.4136	5.50707	0	3.30548	2.6649	0.00810887	0.993445	6.3417	up
100054847	PRR15	0	1	0	1	10	13	0	1	0	1.42011	0	1.65091	13.71	18.2934	0	1.68926	-3.0889	0.046853	0.993445	0.1175	down
100058059	PTGR1	5	1	2	3	22	23	16	2	15.2337	1.85205	4.68818	6.45917	39.336	42.2096	35.5115	4.40613	-2.0564	0.0101155	0.993445	0.2404	down
100051331	RAB1A	9	10	14	8	3	4	5	9	35.172	23.7559	42.0941	22.0935	6.88031	9.41593	14.2344	25.4325	1.2973	0.0393098	0.993445	2.4576	up
100066402	RABEP2	47	444	143	107	120	50	39	120	79.6056	457.137	186.346	128.071	119.278	51.0111	48.1199	146.967	1.5338	0.00760778	0.993445	2.8956	up
100051110	RAF1	4	14	14	15	6	6	8	3	5.66849	12.0602	15.2642	15.0217	4.98989	5.12162	8.25869	3.07412	1.3735	0.023255	0.993445	2.591	up
100066340	RHBDF1	5	11	17	44	12	6	6	13	3.48656	4.66269	9.12042	21.682	4.91067	2.52015	3.04784	6.55485	1.3556	0.0315663	0.993445	2.559	up
100629353	RNF24	4	4	5	3	14	12	11	12	2.18926	1.33081	2.10546	1.16032	4.49674	3.9561	4.38575	4.74909	-1.2342	0.0402272	0.993445	0.4251	down
100063135	SEL1L2	9	5	6	3	2	3	1	3	8.74958	2.95483	4.48782	2.06104	1.14106	1.75677	0.708204	2.10891	1.7689	0.0370465	0.993445	3.4079	up
100009695	SELP	0	0	0	0	6	2	2	1	0	0	0	0	5.94098	2.03261	2.45821	1.22002	-3.4307	0.0464321	0.993445	0.0927	down
100051418	SIX4	1	3	10	47	4	2	8	1	0.771462	1.40687	5.93545	25.6232	1.81095	0.929379	4.49592	0.557836	2.2591	0.0215839	0.993445	4.787	up
100053371	SLC2A3	3	3	1	2	0	0	1	0	3.94763	2.39968	1.0124	1.8598	0	0	0.958581	0	3.2913	0.0354815	0.993445	9.79	up
100054949	SMARCA4	21	53	43	19	13	21	22	25	17.8931	27.451	28.1885	11.4403	6.50041	10.7779	13.6553	15.4027	1.0764	0.0217239	0.993445	2.1087	up
100057746	SMG5	2	1	2	0	9	13	3	4	2.50585	0.761628	1.92795	0	6.6176	9.8111	2.73817	3.62392	-2.0825	0.037474	0.993445	0.2361	down
100071437	SPATA2	6	6	3	37	5	5	4	6	5.1992	3.16049	2.00007	22.6573	2.54266	2.60978	2.52499	3.75949	1.6694	0.033006	0.993445	3.1807	up
100065978	STPG2	0	0	0	0	2	2	5	1	0	0	0	0	1.42979	1.46753	4.43704	0.880851	-3.4251	0.0487113	0.993445	0.0931	down
100065915	TAS1R3	0	0	0	1	2	3	3	4	0	0	0	0.78621	1.30581	2.01043	2.43138	3.21788	-2.972	0.048967	0.993445	0.1274	down
100050342	TBC1D16	5	0	4	10	0	3	1	0	3.19722	0	1.96789	4.51879	0	1.1555	0.465817	0	2.5994	0.0481359	0.993445	6.0605	up
100070823	TLL2	1	16	9	140	5	13	1	5	0.433037	4.21174	2.99851	42.8423	1.27065	3.39091	0.315456	1.56562	3.0642	0.0177864	0.993445	8.3641	up
100069123	TMEM44	2	1	3	1	12	12	5	5	1.28161	0.389533	1.47907	0.452843	4.51274	4.63188	2.33405	2.3168	-1.8514	0.0285647	0.993445	0.2771	down
100630482	TMEM91	13	5	15	21	45	52	33	15	45.4529	10.6269	40.3505	51.887	92.3344	109.514	84.0517	37.923	-1.0243	0.0341094	0.993445	0.4917	down
106781214	TNNI2	28	223	26	86	49	62	24	54	166.877	807.907	119.221	362.208	171.383	222.577	104.199	232.716	1.2985	0.0281932	0.993445	2.4597	up
100051392	TOGARAM1	11	4	4	15	4	5	1	1	9.56525	2.11437	2.6761	9.21755	2.04125	2.61892	0.633458	0.628776	2.0595	0.0119438	0.993445	4.1683	up
100033926	TRIB1	11	25	11	30	5	11	11	9	14.712	20.3253	11.3191	28.3544	3.92447	8.86176	10.7173	8.70389	1.4117	0.00855877	0.993445	2.6605	up
100054198	TTC9	7	16	4	8	4	2	7	0	7.85054	10.9078	3.45144	6.34033	2.63266	1.35108	5.71891	0	1.8097	0.0295505	0.993445	3.5057	up
100068497	TTLL9	0	1	0	0	5	4	4	5	0	0.929995	0	0	4.48916	3.68614	4.45797	5.53128	-3.5213	0.0104599	0.993445	0.0871	down
100050841	USO1	8	16	2	12	0	4	4	1	10.4309	12.6814	2.00631	11.0568	0	3.14151	3.7993	0.942806	2.4101	0.00781917	0.993445	5.3152	up
100066762	USP30	8	3	6	6	29	17	22	11	11.3822	2.59462	6.56789	6.03264	24.214	14.5691	22.802	11.3167	-1.3649	0.0123927	0.993445	0.3883	down
100060890	VEGFC	0	0	1	0	5	4	3	3	0	0	1.09793	0	4.18734	3.43831	3.11868	3.09564	-3.2277	0.0240814	0.993445	0.1067	down
100053194	WIPI1	9	11	14	61	15	4	15	13	26.7637	19.8844	32.031	128.19	26.1774	7.16493	32.4944	27.9537	1.294	0.0477301	0.993445	2.4521	up
100055545	WWOX	4	1	0	1	22	13	7	1	0.841501	0.127883	0	0.148667	2.71613	1.64735	1.07277	0.15212	-2.2863	0.0272382	0.993445	0.205	down
100055451	XIRP1	7	4	3	7	3	1	2	0	6.26051	2.17465	2.0643	4.42415	1.57458	0.538717	1.30303	0	2.2414	0.0207434	0.993445	4.7286	up
100072964	YBX2	9	26	22	25	8	6	6	21	31.6418	55.566	59.5087	62.1125	16.506	12.7063	15.3668	53.3864	1.2924	0.0232941	0.993445	2.4494	up
100146288	YIPF2	3	5	13	10	1	2	5	3	13.5835	13.7619	45.2868	31.9971	2.65719	5.45467	16.492	9.82208	1.7789	0.0278483	0.993445	3.4317	up
100066579	ZNF511	6	1	6	3	14	23	18	7	6.17698	0.62581	4.75242	2.18256	8.45834	14.2627	13.4993	5.21093	-1.5533	0.0210057	0.993445	0.3407	down
100065576	ZNF771	1	6	2	1	0	0	0	1	3.74399	13.6554	5.76108	2.64579	0	0	0	2.70724	3.412	0.0334948	0.993445	10.6441	up
102147570		0	0	0	0	2	3	5	1	0	0	0	0	5.33978	8.22112	16.5709	3.28968	-3.5549	0.0354347	0.993445	0.0851	down
102148574		0	3	8	6	1	0	0	2	0	3.45233	11.6521	8.02685	1.11098	0	0	2.73776	2.7946	0.0412683	0.993445	6.9384	up
102148636		4	4	2	0	0	0	0	0	13.0207	7.91503	5.00892	0	0	0	0	0	4.2068	0.019164	0.993445	18.4654	up
102148665		2	2	0	1	23	9	15	2	2.01042	1.22209	0	0.710357	13.568	5.44939	10.984	1.45371	-2.8282	0.0039225	0.993445	0.1408	down
102148834		2	2	3	5	15	19	6	9	1.31014	0.796407	1.51199	2.31461	5.76649	7.49704	2.86321	4.26307	-1.6368	0.0185211	0.993445	0.3216	down
102149007		1	5	2	6	6	7	17	25	4.86336	14.7817	7.48352	20.6209	17.1246	20.5061	60.2281	87.9162	-1.7339	0.0269087	0.993445	0.3006	down
102149775		50	13	29	37	168	270	35	18	109.8	17.3537	48.9969	57.4187	216.508	357.144	55.9904	28.5822	-1.4068	0.0318636	0.993445	0.3771	down
102150404		2	3	2	2	0	1	0	0	2.66305	2.42822	2.04889	1.88192	0	0.802045	0	0	3.2673	0.0344617	0.993445	9.6281	up
102150421		4	66	20	25	35	9	6	5	5.78626	58.0362	22.2591	25.5563	29.7124	7.84203	6.3227	5.22998	1.5377	0.0329649	0.993445	2.9034	up
106782322		8	9	10	8	45	31	19	19	14.2606	9.75231	13.7147	10.0776	47.0753	33.2857	24.6726	24.4903	-1.2803	0.00399913	0.993445	0.4117	down
106783358		7	2	2	2	16	17	14	6	11.0011	1.91067	2.41829	2.22121	14.7568	16.093	16.0281	6.81841	-1.5821	0.0252643	0.993445	0.334	down
111767555		8185	48295	9001	15583	8891	13365	9896	7659	62477.2	224090	52860.7	84057.1	39827.8	61449.8	55027.1	42273.4	1.3809	0.00454907	0.993445	2.6044	up
111767804		61	125	231	200	98	100	63	121	91.1025	113.482	265.431	211.082	85.8932	89.9599	68.5417	130.671	1.0087	0.00692452	0.993445	2.0121	up
111767901		43	125	135	70	48	43	40	78	125.646	222.028	303.496	144.544	82.3102	75.6828	85.144	164.804	1.1536	0.00509308	0.993445	2.2246	up
111768076		19	17	6	5	84	28	57	12	189.986	103.332	46.1593	35.3312	492.924	168.646	415.2	86.7645	-1.4495	0.0190595	0.993445	0.3661	down
111768383		2	0	2	3	13	13	2	7	17.4873	0	13.4543	18.5367	66.7064	68.4674	12.739	44.257	-1.8955	0.0381697	0.993445	0.2688	down
111768787		11	16	23	11	8	12	10	9	133.062	117.652	214.057	94.032	56.7917	87.4365	88.1204	78.7223	1.0054	0.0431244	0.993445	2.0075	up
111769204		2	14	28	10	2	10	7	0	6.02913	25.6549	64.9414	21.3032	3.53824	18.1582	15.3722	0	1.8322	0.0365713	0.993445	3.5608	up
111769599		0	0	0	0	5	5	0	4	0	0	0	0	8.82231	9.05521	0	8.69625	-3.8207	0.0302682	0.993445	0.0708	down
111769718		9	2	3	10	1	5	1	1	30.8626	4.16906	7.915	24.2332	2.01244	10.3278	2.49807	2.47961	1.9891	0.0379841	0.993445	3.97	up
111770037		9	8	12	11	66	33	10	42	15.581	8.41902	15.9836	13.4576	67.0549	34.4125	12.6115	52.577	-1.4895	0.00404027	0.993445	0.3561	down
111770153		2	11	9	5	24	20	13	17	7.3388	24.5361	25.4084	12.9654	51.6819	44.2052	34.7498	45.1062	-1.0767	0.0461746	0.993445	0.4741	down
111770617		0	1	0	1	12	0	3	7	0	5.37266	0	6.24586	62.2423	0	19.3156	44.7366	-3.0415	0.0418523	0.993445	0.1215	down
111770640		2	7	10	4	2	3	3	0	3.06885	6.52921	11.8055	4.33736	1.80097	2.77278	3.35336	0	1.8911	0.0412183	0.993445	3.7091	up
111771200		1	8	3	13	3	1	2	0	1.78704	8.69043	4.12472	16.4171	3.14621	1.07642	2.60362	0	2.4205	0.0205331	0.993445	5.3536	up
111771202		12	79	80	64	18	49	21	36	55.5678	222.375	285.017	209.431	48.9155	136.674	70.8394	120.542	1.2229	0.0189177	0.993445	2.3341	up
111771355		0	0	1	2	6	11	1	5	0	0	4.99185	9.17007	22.8458	42.9896	4.72646	23.4577	-2.5711	0.0409008	0.993445	0.1683	down
111772491		1	37	3	16	0	9	3	1	0.580066	13.0466	1.33887	6.5587	0	3.14462	1.26769	0.41944	2.4521	0.021419	0.993445	5.4722	up
111772724		3	4	0	1	0	0	0	0	20.3429	16.4881	0	4.79196	0	0	0	0	3.873	0.045378	0.993445	14.6522	up
111772776		12	9	5	2	53	17	42	13	20.9654	9.55834	6.72097	2.4693	54.3414	17.8904	53.4547	16.4232	-1.6909	0.00715378	0.993445	0.3097	down
111772807		37	8	45	56	100	219	64	37	44.3347	5.82706	41.4852	47.4188	70.3193	158.065	55.8645	32.058	-1.1119	0.0463234	0.993445	0.4627	down
111772952		11	7	61	14	9	9	13	14	39.3765	15.2321	168.001	35.4154	18.9068	19.406	33.9001	36.238	1.3516	0.0412094	0.993445	2.5519	up
111774002		48	6	6	9	154	87	124	15	200.63	15.2448	19.295	26.5838	377.752	219.039	377.563	45.3354	-1.9015	0.00947598	0.993445	0.2677	down
111774150		1	0	0	1	11	5	4	7	6.81335	0	0	4.81483	43.9831	20.5201	19.8534	34.4867	-3.3508	0.00805969	0.993445	0.098	down
111774610		4	4	6	0	1	0	1	1	4.11724	2.50279	4.75157	0	0.604058	0	0.749826	0.744285	2.6222	0.0485249	0.993445	6.1568	up
111774921		9	37	22	20	21	11	15	10	15.6475	39.104	29.4282	24.5726	21.4266	11.5197	18.9979	12.5717	1.0037	0.0370716	0.993445	2.0052	up
111775589		8	28	6	7	5	8	4	8	24.9873	53.1623	14.4185	15.4507	9.16497	15.0511	9.10128	18.068	1.3389	0.0491938	0.993445	2.5296	up
111775726		0	0	0	0	7	2	4	0	0	0	0	0	22.3168	6.54456	15.8298	0	-3.6731	0.0462212	0.993445	0.0784	down
111775967		1	5	5	4	2	0	1	0	4.80201	14.5952	18.4728	13.5739	5.63619	0	3.49814	0	2.7186	0.0323014	0.993445	6.5822	up
111775980		3	0	0	8	0	0	0	0	10.1055	0	0	19.0434	0	0	0	0	4.2341	0.0441905	0.993445	18.8188	up
111776008		26	160	36	38	23	79	29	8	41.1217	153.828	43.8066	42.4719	21.348	75.2616	33.4125	9.14913	1.2987	0.0483635	0.993445	2.46	up
