# Supplementary material for: Transcriptome Analysis of Muscle Tissue from Three Anatomical Locations in Male and Female Kazakh Horses
Source: Biology (Basel). 2025 Sep 8;14(9):1216. doi: 10.3390/biology14091216 (PMC12467203; doi:10.3390/biology14091216)
Supplement: Supplementary file 1 [file biology-14-01216-s001.zip › Table S3 GO enrichment.xlsx]

## Sheet: Mb_vs_Gb_GO_enrichment_all_sign
Mb vs Gb GO enrichment all sign
Category	GOID	Description	GeneRatio	BgRatio	pvalue	padj	geneID	geneName	Count
BP	GO:0003012	muscle system process	18|221	355|16362	1.63842956356801e-06	0.00641772860049589	100146609/791242/100067330/100052501/100063003/100065683/100068181/100051842/100051714/100051370/100059626/100065762/100058251/100053535/100059884/100072339/100050186/100055953	DMPK/ATP2A2/TPM1/MYL1/MYH3/MYL11/CFLAR/P2RX6/PGAM2/LOC100051370/P2RX4/INPP5F/ATP1A2/CACNG1/GATA6/ROCK2/STAC3/SYNM	18
BP	GO:0061061	muscle structure development	28|221	826|16362	6.86135692853654e-06	0.0134379675445388	100055480/791242/100067330/100055451/100064381/100063003/100065683/100062842/100068181/100054133/100057180/100067710/100051632/102148062/100051418/100054665/100051956/100070977/100064946/100068508/100072374/100066513/100059884/100057016/100063687/100051546/100050186/100056694	CHKB/ATP2A2/TPM1/XIRP1/ASB2/MYH3/MYL11/SYNE1/CFLAR/TLN2/LEMD3/EYA4/FOS/ADSS1/SIX4/ADAMTS20/CSRP1/POPDC2/AEBP1/ALPK3/ARID5B/ATL1/GATA6/LDHA/PKM/RARB/STAC3/STYXL2	28
BP	GO:0042692	muscle cell differentiation	18|221	466|16362	6.5051383905198e-05	0.0695408466183297	791242/100067330/100055451/100063003/100062842/100068181/100054133/102148062/100051418/100051956/100070977/100068508/100059884/100057016/100063687/100051546/100050186/100056694	ATP2A2/TPM1/XIRP1/MYH3/SYNE1/CFLAR/TLN2/ADSS1/SIX4/CSRP1/POPDC2/ALPK3/GATA6/LDHA/PKM/RARB/STAC3/STYXL2	18
BP	GO:0051146	striated muscle cell differentiation	16|221	390|16362	8.31904627542304e-05	0.0695408466183297	100067330/100055451/100063003/100068181/100054133/102148062/100051418/100051956/100070977/100068508/100059884/100057016/100063687/100051546/100050186/100056694	TPM1/XIRP1/MYH3/CFLAR/TLN2/ADSS1/SIX4/CSRP1/POPDC2/ALPK3/GATA6/LDHA/PKM/RARB/STAC3/STYXL2	16
BP	GO:0055001	muscle cell development	13|221	274|16362	9.3187635718981e-05	0.0695408466183297	791242/100067330/100055451/100063003/100068181/100054133/102148062/100051418/100051956/100070977/100068508/100050186/100056694	ATP2A2/TPM1/XIRP1/MYH3/CFLAR/TLN2/ADSS1/SIX4/CSRP1/POPDC2/ALPK3/STAC3/STYXL2	13
BP	GO:0060537	muscle tissue development	16|221	400|16362	0.00011163842044889	0.0695408466183297	100067330/100055451/100064381/100065683/100068181/100057180/100051632/102148062/100051418/100051956/100070977/100068508/100059884/100051546/100053446/100050186	TPM1/XIRP1/ASB2/MYL11/CFLAR/LEMD3/FOS/ADSS1/SIX4/CSRP1/POPDC2/ALPK3/GATA6/RARB/SCHIP1/STAC3	16
BP	GO:0006936	muscle contraction	13|221	282|16362	0.00012427519181218	0.0695408466183297	100146609/100067330/100052501/100063003/100065683/100051842/100051714/100051370/100058251/100053535/100072339/100050186/100055953	DMPK/TPM1/MYL1/MYH3/MYL11/P2RX6/PGAM2/LOC100051370/ATP1A2/CACNG1/ROCK2/STAC3/SYNM	13
BP	GO:0009785	blue light signaling pathway	2|221	2|16362	0.000181622111983353	0.0786999512799043	100056637/100034165	CRY2/CRY1	2
BP	GO:0071483	cellular response to blue light	2|221	2|16362	0.000181622111983353	0.0786999512799043	100056637/100034165	CRY2/CRY1	2
BP	GO:0055002	striated muscle cell development	12|221	257|16362	0.000200918946336238	0.0786999512799043	100067330/100055451/100063003/100068181/100054133/102148062/100051418/100051956/100070977/100068508/100050186/100056694	TPM1/XIRP1/MYH3/CFLAR/TLN2/ADSS1/SIX4/CSRP1/POPDC2/ALPK3/STAC3/STYXL2	12
BP	GO:1903829	positive regulation of protein localization	15|221	403|16362	0.000394481041058041	0.117195869048925	100057771/100065784/100054638/100034150/100063421/100068403/100053882/100053532/100060842/100065636/100070207/100072339/100064371/100050186/100049850	RACK1/BAG3/MAPT/HSP90AB1/SAR1A/C2CD5/CCNE1/SLC51B/HCLS1/PDZK1/PRKCQ/ROCK2/SH2B1/STAC3/TPR	15
BP	GO:0006094	gluconeogenesis	5|221	47|16362	0.000415315896869984	0.117195869048925	100056637/100064862/100051714/100052204/100034165	CRY2/G6PC3/PGAM2/GPD1/CRY1	5
BP	GO:0006941	striated muscle contraction	8|221	133|16362	0.00045041916391471	0.117195869048925	100146609/100067330/100052501/100063003/100051714/100058251/100050186/100055953	DMPK/TPM1/MYL1/MYH3/PGAM2/ATP1A2/STAC3/SYNM	8
BP	GO:0007517	muscle organ development	16|221	455|16362	0.000473640628648613	0.117195869048925	100055480/100067330/100064381/100063003/100065683/100068181/100054133/100057180/100051632/102148062/100051418/100054665/100064946/100072374/100066513/100050186	CHKB/TPM1/ASB2/MYH3/MYL11/CFLAR/TLN2/LEMD3/FOS/ADSS1/SIX4/ADAMTS20/AEBP1/ARID5B/ATL1/STAC3	16
BP	GO:0090316	positive regulation of intracellular protein transport	9|221	169|16362	0.000490844821818628	0.117195869048925	100065784/100034150/100063421/100068403/100053532/100060842/100065636/100070207/100049850	BAG3/HSP90AB1/SAR1A/C2CD5/SLC51B/HCLS1/PDZK1/PRKCQ/TPR	9
BP	GO:0031032	actomyosin structure organization	10|221	207|16362	0.000521374236570255	0.117195869048925	100067330/100055451/100063003/100068181/100054133/100051418/100051370/100051956/100072339/100056694	TPM1/XIRP1/MYH3/CFLAR/TLN2/SIX4/LOC100051370/CSRP1/ROCK2/STYXL2	10
BP	GO:0030239	myofibril assembly	8|221	136|16362	0.000522703455425523	0.117195869048925	100067330/100055451/100063003/100068181/100054133/100051418/100051956/100056694	TPM1/XIRP1/MYH3/CFLAR/TLN2/SIX4/CSRP1/STYXL2	8
BP	GO:0009637	response to blue light	2|221	3|16362	0.000540003836863952	0.117195869048925	100056637/100034165	CRY2/CRY1	2
BP	GO:0051896	regulation of phosphatidylinositol 3-kinase/protein kinase B signal transduction	11|221	248|16362	0.000568476260385393	0.117195869048925	100059885/100033926/100066585/100057771/100034150/100059626/100136907/100067673/100060842/100065762/100055086	MTDH/TRIB1/SESN1/RACK1/HSP90AB1/P2RX4/MC1R/CCR7/HCLS1/INPP5F/PDGFA	11
BP	GO:0019319	hexose biosynthetic process	5|221	51|16362	0.000608807127397752	0.11923487590085	100056637/100064862/100051714/100052204/100034165	CRY2/G6PC3/PGAM2/GPD1/CRY1	5
BP	GO:0014706	striated muscle tissue development	14|221	379|16362	0.00066198847244688	0.123476611741639	100067330/100055451/100064381/100065683/100068181/100057180/100051632/102148062/100051418/100070977/100068508/100059884/100051546/100050186	TPM1/XIRP1/ASB2/MYL11/CFLAR/LEMD3/FOS/ADSS1/SIX4/POPDC2/ALPK3/GATA6/RARB/STAC3	14
BP	GO:0010629	negative regulation of gene expression	44|221	2001|16362	0.000702347258614686	0.125049736908806	791242/100146831/100056637/100065171/100061166/100071253/100059885/100054133/100057771/100051978/100065784/100071962/100062871/100054001/100054638/100070823/111771869/100055657/100070165/100059254/111770059/100061244/111767495/100051418/100059723/111775315/100057365/100057360/100034165/100055865/100147159/100053882/100060842/100071607/100064064/100062815/100064946/100072374/100059884/100051546/10…	ATP2A2/MAF/CRY2/MAF1/HIF1A/CHAC1/MTDH/TLN2/RACK1/RPS11/BAG3/E2F8/ZNF438/THAP1/MAPT/TLL2/LOC111771869/PRDX5/SPOUT1/SETDB1/SOX18/DAPK3/LOC111767495/SIX4/BCDIN3D/PNRC1/MYT1L/SNX6/CRY1/ACIN1/RPL18A/CCNE1/HCLS1/SLFN14/ABCB8/ABCE1/AEBP1/ARID5B/GATA6/RARB/RBM15/RIOX2/TGIF2/TPR	44
BP	GO:0042306	regulation of protein import into nucleus	7|221	111|16362	0.000771926662599081	0.125984864058358	100065784/100034150/100050176/102148874/100060842/100070207/100049850	BAG3/HSP90AB1/RPS6KA2/LOC102148874/HCLS1/PRKCQ/TPR	7
BP	GO:0061371	determination of heart left/right asymmetry	7|221	111|16362	0.000771926662599081	0.125984864058358	100055978/100061166/111770059/100070977/100065345/100066713/100058492	MICAL2/HIF1A/SOX18/POPDC2/C2CD3/FOXN4/UBXN10	7
BP	GO:0060341	regulation of cellular localization	29|221	1156|16362	0.000916030538972999	0.139755931958672	791242/100061166/100062842/100051125/111772089/100073077/100057771/100065784/100054638/100056993/100034150/100063421/100050176/100068403/100066095/100053882/102148874/100059626/100053532/100060842/100065762/100058251/111774151/100065636/100070207/100072339/100064371/100050186/100049850	ATP2A2/HIF1A/SYNE1/NDUFAF2/NA/DHRS7C/RACK1/BAG3/MAPT/SHANK3/HSP90AB1/SAR1A/RPS6KA2/C2CD5/NAPA/CCNE1/LOC102148874/P2RX4/SLC51B/HCLS1/INPP5F/ATP1A2/HCN2/PDZK1/PRKCQ/ROCK2/SH2B1/STAC3/TPR	29
BP	GO:0003009	skeletal muscle contraction	4|221	33|16362	0.000974673571016929	0.139755931958672	100146609/100063003/100050186/100055953	DMPK/MYH3/STAC3/SYNM	4
BP	GO:0055119	relaxation of cardiac muscle	3|221	15|16362	0.000981012358217212	0.139755931958672	791242/100059626/100058251	ATP2A2/P2RX4/ATP1A2	3
BP	GO:0016480	negative regulation of transcription by RNA polymerase III	2|221	4|16362	0.00107037987203476	0.139755931958672	100065171/100055657	MAF1/PRDX5	2
BP	GO:0030961	peptidyl-arginine hydroxylation	2|221	4|16362	0.00107037987203476	0.139755931958672	111767495/100072544	LOC111767495/RIOX2	2
BP	GO:2000850	negative regulation of glucocorticoid secretion	2|221	4|16362	0.00107037987203476	0.139755931958672	100056637/100034165	CRY2/CRY1	2
BP	GO:1904589	regulation of protein import	7|221	118|16362	0.00110694758257157	0.139868183255898	100065784/100034150/100050176/102148874/100060842/100070207/100049850	BAG3/HSP90AB1/RPS6KA2/LOC102148874/HCLS1/PRKCQ/TPR	7
BP	GO:0019222	regulation of metabolic process	116|221	6895|16362	0.00114962985279786	0.140721879169038	100053194/100146609/791242/100057981/100146831/100056433/100052267/100053861/100055978/100056637/100065495/100065171/100061166/100067036/100072416/100071253/100059885/100054032/100050979/100033926/100062842/100058356/100068181/100054133/100061326/100061980/100057180/100067710/100062414/100066585/100059158/102151116/100057094/100057771/100051978/100065784/100051632/100071962/100050345/100062871/10…	WIPI1/DMPK/ATP2A2/ZNF704/MAF/ABRA/LOC100052267/LAX1/MICAL2/CRY2/GRK3/MAF1/HIF1A/ANGPTL4/SRA1/CHAC1/MTDH/RRN3/MTHFR/TRIB1/SYNE1/PDLIM7/CFLAR/TLN2/PDLIM1/ORC1/LEMD3/EYA4/TICAM1/SESN1/TPT1/TRIM39/DCAF6/RACK1/RPS11/BAG3/FOS/E2F8/PYGM/ZNF438/LIG3/THAP1/DAZAP2/MAPT/PGAM2/TLL2/LOC111771869/PRDX5/SPOUT1/ZNF512B/SETDB1/SOX18/NA/DAPK3/HSP90AB1/FNTB/GPD1/SPINK4/TELO2/CHRNA10/LOC111767495/SIX4/TENT5C/BCDIN3D…	116
BP	GO:0042307	positive regulation of protein import into nucleus	5|221	60|16362	0.00128312385135832	0.147823415463839	100065784/100034150/100060842/100070207/100049850	BAG3/HSP90AB1/HCLS1/PRKCQ/TPR	5
BP	GO:0046364	monosaccharide biosynthetic process	5|221	60|16362	0.00128312385135832	0.147823415463839	100056637/100064862/100051714/100052204/100034165	CRY2/G6PC3/PGAM2/GPD1/CRY1	5
BP	GO:0009066	aspartate family amino acid metabolic process	5|221	61|16362	0.0013825510378262	0.154727211861863	100050979/102148062/100146576/100072326/111767906	MTHFR/ADSS1/ASRGL1/DDO/LOC111767906	5
BP	GO:0006006	glucose metabolic process	7|221	124|16362	0.00147675702994614	0.1569275182058	100056637/100064862/100051714/100052204/100034165/100057016/100063687	CRY2/G6PC3/PGAM2/GPD1/CRY1/LDHA/PKM	7
BP	GO:0033157	regulation of intracellular protein transport	11|221	279|16362	0.00148233805810942	0.1569275182058	100065784/100034150/100063421/100050176/100068403/102148874/100053532/100060842/100065636/100070207/100049850	BAG3/HSP90AB1/SAR1A/RPS6KA2/C2CD5/LOC102148874/SLC51B/HCLS1/PDZK1/PRKCQ/TPR	11
BP	GO:0001947	heart looping	6|221	94|16362	0.00171990124299871	0.177285609705946	100055978/100061166/111770059/100070977/100065345/100066713	MICAL2/HIF1A/SOX18/POPDC2/C2CD3/FOXN4	6
BP	GO:0033292	T-tubule organization	2|221	5|16362	0.00176808039219792	0.177578740929212	791242/100050186	ATP2A2/STAC3	2
BP	GO:0010605	negative regulation of macromolecule metabolic process	58|221	2979|16362	0.00182425794772468	0.178640459530939	791242/100146831/100053861/100056637/100065171/100061166/100071253/100059885/100033926/100068181/100054133/102151116/100057771/100051978/100065784/100071962/100062871/100071671/100054001/100054638/100070823/111771869/100055657/100070165/100059254/111770059/100061244/100034150/100066301/111767495/100051418/100059755/100059723/111775315/100057365/100052488/100057360/100034165/100055865/100147159/10…	ATP2A2/MAF/LAX1/CRY2/MAF1/HIF1A/CHAC1/MTDH/TRIB1/CFLAR/TLN2/TRIM39/RACK1/RPS11/BAG3/E2F8/ZNF438/LIG3/THAP1/MAPT/TLL2/LOC111771869/PRDX5/SPOUT1/SETDB1/SOX18/DAPK3/HSP90AB1/CHRNA10/LOC111767495/SIX4/TENT5C/BCDIN3D/PNRC1/MYT1L/RGS3/SNX6/CRY1/ACIN1/RPL18A/CCDC13/CCNE1/HCLS1/INPP5F/SLFN14/ABCB8/ABCE1/AEBP1/ALAD/ARID5B/GATA6/RARB/RBM15/RIOX2/ROCK2/TGIF2/TMEM120A/TPR	58
BP	GO:1904591	positive regulation of protein import	5|221	66|16362	0.00196694093439967	0.182882725348307	100065784/100034150/100060842/100070207/100049850	BAG3/HSP90AB1/HCLS1/PRKCQ/TPR	5
BP	GO:0009892	negative regulation of metabolic process	62|221	3249|16362	0.00198342652608326	0.182882725348307	791242/100146831/100052267/100053861/100056637/100065171/100061166/100071253/100059885/100033926/100068181/100054133/102151116/100057771/100051978/100065784/100071962/100062871/100071671/100054001/100054638/100070823/111771869/100055657/100070165/100059254/111770059/100061244/100034150/100066301/111767495/100051418/100059755/100059723/111775315/100057365/100052488/100057360/100034165/100055865/10…	ATP2A2/MAF/LOC100052267/LAX1/CRY2/MAF1/HIF1A/CHAC1/MTDH/TRIB1/CFLAR/TLN2/TRIM39/RACK1/RPS11/BAG3/E2F8/ZNF438/LIG3/THAP1/MAPT/TLL2/LOC111771869/PRDX5/SPOUT1/SETDB1/SOX18/DAPK3/HSP90AB1/CHRNA10/LOC111767495/SIX4/TENT5C/BCDIN3D/PNRC1/MYT1L/RGS3/SNX6/CRY1/ACIN1/RPL18A/CCDC13/CCNE1/LOC102148874/EIF4G2/HCLS1/INPP5F/SLFN14/ABCB8/ABCE1/AEBP1/ALAD/ARID5B/GATA6/PDGFA/RARB/RBM15/RIOX2/ROCK2/TGIF2/TMEM120A/T…	62
BP	GO:0014898	cardiac muscle hypertrophy in response to stress	3|221	19|16362	0.00200764799335645	0.182882725348307	791242/100065762/100059884	ATP2A2/INPP5F/GATA6	3
BP	GO:0060255	regulation of macromolecule metabolic process	107|221	6350|16362	0.00216634325419971	0.192853784697733	100146609/791242/100057981/100146831/100056433/100053861/100055978/100056637/100065495/100065171/100061166/100072416/100071253/100059885/100054032/100050979/100033926/100062842/100058356/100068181/100054133/100061326/100061980/100057180/100067710/100062414/100059158/102151116/100057094/100057771/100051978/100065784/100051632/100071962/100050345/100062871/100071671/100054001/100052617/100054638/10…	DMPK/ATP2A2/ZNF704/MAF/ABRA/LAX1/MICAL2/CRY2/GRK3/MAF1/HIF1A/SRA1/CHAC1/MTDH/RRN3/MTHFR/TRIB1/SYNE1/PDLIM7/CFLAR/TLN2/PDLIM1/ORC1/LEMD3/EYA4/TICAM1/TPT1/TRIM39/DCAF6/RACK1/RPS11/BAG3/FOS/E2F8/PYGM/ZNF438/LIG3/THAP1/DAZAP2/MAPT/PGAM2/TLL2/LOC111771869/PRDX5/SPOUT1/ZNF512B/SETDB1/SOX18/NA/DAPK3/HSP90AB1/FNTB/SPINK4/TELO2/CHRNA10/LOC111767495/SIX4/TENT5C/BCDIN3D/PNRC1/RPS6KA2/MYT1L/RGS3/SNX6/CEBPD/C…	107
BP	GO:0045214	sarcomere organization	6|221	99|16362	0.00223898291106573	0.194891023614322	100067330/100055451/100063003/100054133/100051418/100051956	TPM1/XIRP1/MYH3/TLN2/SIX4/CSRP1	6
BP	GO:0007519	skeletal muscle tissue development	8|221	174|16362	0.00254487102161485	0.216701299818812	100064381/100065683/100068181/100057180/100051632/102148062/100051418/100050186	ASB2/MYL11/CFLAR/LEMD3/FOS/ADSS1/SIX4/STAC3	8
BP	GO:2000323	negative regulation of glucocorticoid receptor signaling pathway	2|221	6|16362	0.00262852935857265	0.219062755266576	100056637/100034165	CRY2/CRY1	2
BP	GO:0001946	lymphangiogenesis	3|221	21|16362	0.00270136231813473	0.220442420836119	100071962/111771869/111770059	E2F8/LOC111771869/SOX18	3
BP	GO:0014074	response to purine-containing compound	9|221	217|16362	0.00280907349842961	0.224553895782628	100061166/100051632/100050345/100052204/100053882/100059626/100059884/111774151/100057016	HIF1A/FOS/PYGM/GPD1/CCNE1/P2RX4/GATA6/HCN2/LDHA	9
BP	GO:0032386	regulation of intracellular transport	15|221	495|16362	0.00304855978119486	0.235319260537401	791242/100065784/100054638/100034150/100063421/100050176/100068403/100066095/102148874/100053532/100060842/100065762/100065636/100070207/100049850	ATP2A2/BAG3/MAPT/HSP90AB1/SAR1A/RPS6KA2/C2CD5/NAPA/LOC102148874/SLC51B/HCLS1/INPP5F/PDZK1/PRKCQ/TPR	15
BP	GO:0034605	cellular response to heat	5|221	73|16362	0.00306389642262126	0.235319260537401	100065784/100054638/100034150/100052986/100049850	BAG3/MAPT/HSP90AB1/NUP98/TPR	5
BP	GO:0006997	nucleus organization	8|221	180|16362	0.00313421485047865	0.236090760948555	100146609/100054032/100062842/100057180/100052986/100056287/100066713/100049850	DMPK/RRN3/SYNE1/LEMD3/NUP98/UBXN2A/FOXN4/TPR	8
BP	GO:0032387	negative regulation of intracellular transport	6|221	108|16362	0.00346018438306867	0.246657400987604	100065784/100054638/100063421/100050176/102148874/100049850	BAG3/MAPT/SAR1A/RPS6KA2/LOC102148874/TPR	6
BP	GO:1900182	positive regulation of protein localization to nucleus	6|221	108|16362	0.00346018438306867	0.246657400987604	100065784/100034150/100060842/100070207/100072339/100049850	BAG3/HSP90AB1/HCLS1/PRKCQ/ROCK2/TPR	6
BP	GO:0036303	lymph vessel morphogenesis	3|221	23|16362	0.00352637591404284	0.246657400987604	100071962/111771869/111770059	E2F8/LOC111771869/SOX18	3
BP	GO:0042219	cellular modified amino acid catabolic process	3|221	23|16362	0.00352637591404284	0.246657400987604	100052267/100071253/100070689	LOC100052267/CHAC1/HOGA1	3
BP	GO:0060718	chorionic trophoblast cell differentiation	2|221	7|16362	0.00364724285603331	0.250635969597938	100071962/111771869	E2F8/LOC111771869	2
BP	GO:1900180	regulation of protein localization to nucleus	8|221	186|16362	0.00382473184077792	0.258301286557364	100065784/100034150/100050176/102148874/100060842/100070207/100072339/100049850	BAG3/HSP90AB1/RPS6KA2/LOC102148874/HCLS1/PRKCQ/ROCK2/TPR	8
BP	GO:0051260	protein homooligomerization	12|221	364|16362	0.00402915149187787	0.267494684638739	100052267/100067036/100054716/100051842/100054638/100052023/100066095/100059626/100052763/100066513/100063687/100061105	LOC100052267/ANGPTL4/GLUL/P2RX6/MAPT/GBP5/NAPA/P2RX4/ALAD/ATL1/PKM/TMEM120A	12
BP	GO:0006734	NADH metabolic process	4|221	49|16362	0.00426581576680631	0.273085726327037	100051714/100052204/100057016/100063687	PGAM2/GPD1/LDHA/PKM	4
BP	GO:0042866	pyruvate biosynthetic process	4|221	49|16362	0.00426581576680631	0.273085726327037	100051714/100070689/100057016/100063687	PGAM2/HOGA1/LDHA/PKM	4
BP	GO:0043666	regulation of phosphoprotein phosphatase activity	6|221	113|16362	0.00432252107027732	0.273085726327037	100146609/100056637/100034150/100056287/100072339/100061105	DMPK/CRY2/HSP90AB1/UBXN2A/ROCK2/TMEM120A	6
BP	GO:0051253	negative regulation of RNA metabolic process	33|221	1523|16362	0.00444683084016777	0.275710802697769	100146831/100056637/100065171/100061166/100059885/100054133/100065784/100071962/100062871/100054001/111771869/100055657/100059254/111770059/111767495/100051418/100059755/100059723/100057365/100057360/100034165/100055865/100053882/100060842/100062815/100064946/100072374/100059884/100051546/100058541/100072544/102149210/100049850	MAF/CRY2/MAF1/HIF1A/MTDH/TLN2/BAG3/E2F8/ZNF438/THAP1/LOC111771869/PRDX5/SETDB1/SOX18/LOC111767495/SIX4/TENT5C/BCDIN3D/MYT1L/SNX6/CRY1/ACIN1/CCNE1/HCLS1/ABCE1/AEBP1/ARID5B/GATA6/RARB/RBM15/RIOX2/TGIF2/TPR	33
BP	GO:0003143	embryonic heart tube morphogenesis	6|221	114|16362	0.00451244246528124	0.275710802697769	100055978/100061166/111770059/100070977/100065345/100066713	MICAL2/HIF1A/SOX18/POPDC2/C2CD3/FOXN4	6
BP	GO:0035050	embryonic heart tube development	7|221	153|16362	0.00479305991452092	0.275710802697769	100055978/100061166/111770059/100063421/100070977/100065345/100066713	MICAL2/HIF1A/SOX18/SAR1A/POPDC2/C2CD3/FOXN4	7
BP	GO:0010657	muscle cell apoptotic process	2|221	8|16362	0.00481982745773694	0.275710802697769	100146609/100050176	DMPK/RPS6KA2	2
BP	GO:0032466	negative regulation of cytokinesis	2|221	8|16362	0.00481982745773694	0.275710802697769	100071962/111771869	E2F8/LOC111771869	2
BP	GO:0034398	telomere tethering at nuclear periphery	2|221	8|16362	0.00481982745773694	0.275710802697769	100057180/100052986	LEMD3/NUP98	2
BP	GO:0032970	regulation of actin filament-based process	14|221	471|16362	0.00491631598014594	0.275710802697769	791242/100067330/100052501/111772089/100057771/100056993/100061244/100052986/100067673/100060842/100058251/100055086/100070207/100072339	ATP2A2/TPM1/MYL1/NA/RACK1/SHANK3/DAPK3/NUP98/CCR7/HCLS1/ATP1A2/PDGFA/PRKCQ/ROCK2	14
BP	GO:0050881	musculoskeletal movement	4|221	51|16362	0.00492717799051413	0.275710802697769	100146609/100063003/100050186/100055953	DMPK/MYH3/STAC3/SYNM	4
BP	GO:0090075	relaxation of muscle	3|221	26|16362	0.0050254302832219	0.277248034075777	791242/100059626/100058251	ATP2A2/P2RX4/ATP1A2	3
BP	GO:0001525	angiogenesis	10|221	285|16362	0.00548657244525949	0.298484781501131	100061166/102150017/100057180/100057771/100071962/100068039/111771869/111770059/100055086/100058541	HIF1A/EMCN/LEMD3/RACK1/E2F8/ADGRA3/LOC111771869/SOX18/PDGFA/RBM15	10
BP	GO:0034614	cellular response to reactive oxygen species	7|221	158|16362	0.00570055361052279	0.305818218302243	100067330/100061166/100068181/100051632/100054638/100055657/100070450	TPM1/HIF1A/CFLAR/FOS/MAPT/PRDX5/NET1	7
BP	GO:0032909	regulation of transforming growth factor beta2 production	2|221	9|16362	0.00614197861680598	0.305818218302243	100061166/100059884	HIF1A/GATA6	2
BP	GO:0071635	negative regulation of transforming growth factor beta production	2|221	9|16362	0.00614197861680598	0.305818218302243	100034150/100059884	HSP90AB1/GATA6	2
BP	GO:0051782	negative regulation of cell division	3|221	28|16362	0.00620799721089961	0.305818218302243	100071962/111771869/100053882	E2F8/LOC111771869/CCNE1	3
BP	GO:0009314	response to radiation	18|221	697|16362	0.00654500071797869	0.305818218302243	100056637/100065495/100061166/100057180/100067710/100059158/100051632/100067764/100065899/100056337/100034165/100070450/100136907/100070908/100052763/100058251/111774151/100070397	CRY2/GRK3/HIF1A/LEMD3/EYA4/TPT1/FOS/TELO2/CDIPT/DCLRE1C/CRY1/NET1/MC1R/PCARE/ALAD/ATP1A2/HCN2/USP1	18
BP	GO:0006996	organelle organization	69|221	3894|16362	0.0068165793301146	0.305818218302243	100053194/100146609/791242/100050892/100067330/100055451/100055978/100063003/100050604/100054032/100050979/100067560/100062842/100053400/100058356/100068181/100054133/100054716/100057180/100067710/100066585/100070131/100057771/100071671/100058792/100060980/100054638/100070868/100056993/100071351/100059254/100034150/100067764/111767495/100051418/100063421/100055438/100056337/100054927/100051370/10…	WIPI1/DMPK/ATP2A2/DNAH12/TPM1/XIRP1/MICAL2/MYH3/PNPLA3/RRN3/MTHFR/RSPH9/SYNE1/LNPK/PDLIM7/CFLAR/TLN2/GLUL/LEMD3/EYA4/SESN1/TOMM22/RACK1/LIG3/HORMAD2/H2BC27/MAPT/EPB42/SHANK3/ARFGEF2/SETDB1/HSP90AB1/TELO2/LOC111767495/SIX4/SAR1A/CPT1B/DCLRE1C/OSCP1/LOC100051370/CSRP1/C2CD5/SNX6/ACIN1/NAPA/CCDC13/CCNE1/NUP98/UBXN2A/CCR7/ABCE1/AIFM2/ARID5B/ATL1/C2CD3/CUL9/DDO/FOXN4/LOC106782581/NUDCD3/PDGFA/RIOX2/RO…	69
BP	GO:0010880	regulation of release of sequestered calcium ion into cytosol by sarcoplasmic reticulum	3|221	29|16362	0.00685621433215837	0.305818218302243	100073077/100058251/100050186	DHRS7C/ATP1A2/STAC3	3
BP	GO:0019318	hexose metabolic process	7|221	164|16362	0.00695269639226512	0.305818218302243	100056637/100064862/100051714/100052204/100034165/100057016/100063687	CRY2/G6PC3/PGAM2/GPD1/CRY1/LDHA/PKM	7
BP	GO:0033043	regulation of organelle organization	33|221	1571|16362	0.00705627749186637	0.305818218302243	100067330/100052501/100061166/100050979/100033926/100062842/100053400/111772089/100059158/100057771/100065784/100071671/100058792/100054638/100056993/100059254/100061244/100063421/100050176/100068403/100053882/100052986/100067673/100060842/100066513/100055106/100061064/100055086/100070207/100072339/100064371/100061105/100049850	TPM1/MYL1/HIF1A/MTHFR/TRIB1/SYNE1/LNPK/NA/TPT1/RACK1/BAG3/LIG3/HORMAD2/MAPT/SHANK3/SETDB1/DAPK3/SAR1A/RPS6KA2/C2CD5/CCNE1/NUP98/CCR7/HCLS1/ATL1/CUL9/INF2/PDGFA/PRKCQ/ROCK2/SH2B1/TMEM120A/TPR	33
BP	GO:0060538	skeletal muscle organ development	9|221	251|16362	0.00721003424491655	0.305818218302243	100064381/100065683/100068181/100054133/100057180/100051632/102148062/100051418/100050186	ASB2/MYL11/CFLAR/TLN2/LEMD3/FOS/ADSS1/SIX4/STAC3	9
BP	GO:0032411	positive regulation of transporter activity	6|221	126|16362	0.00729861485272722	0.305818218302243	791242/100065495/100056993/100065636/100050762/100050186	ATP2A2/GRK3/SHANK3/PDZK1/SLC25A4/STAC3	6
BP	GO:0007000	nucleolus organization	2|221	10|16362	0.00760947908463893	0.305818218302243	100054032/100066713	RRN3/FOXN4	2
BP	GO:0010761	fibroblast migration	2|221	10|16362	0.00760947908463893	0.305818218302243	100072374/100053446	ARID5B/SCHIP1	2
BP	GO:0030854	positive regulation of granulocyte differentiation	2|221	10|16362	0.00760947908463893	0.305818218302243	100033926/100060842	TRIB1/HCLS1	2
BP	GO:0060717	chorion development	2|221	10|16362	0.00760947908463893	0.305818218302243	100071962/111771869	E2F8/LOC111771869	2
BP	GO:1903748	negative regulation of establishment of protein localization to mitochondrion	2|221	10|16362	0.00760947908463893	0.305818218302243	100065784/100054638	BAG3/MAPT	2
BP	GO:0080090	regulation of primary metabolic process	102|221	6216|16362	0.00764082215028065	0.305818218302243	100146609/100057981/100146831/100056433/100052267/100053861/100055978/100056637/100065495/100065171/100061166/100067036/100072416/100071253/100059885/100054032/100050979/100033926/100058356/100068181/100054133/100061326/100061980/100057180/100067710/100062414/100059158/102151116/100057094/100057771/100065784/100051632/100071962/100050345/100062871/100071671/100054001/100052617/100054638/100051714…	DMPK/ZNF704/MAF/ABRA/LOC100052267/LAX1/MICAL2/CRY2/GRK3/MAF1/HIF1A/ANGPTL4/SRA1/CHAC1/MTDH/RRN3/MTHFR/TRIB1/PDLIM7/CFLAR/TLN2/PDLIM1/ORC1/LEMD3/EYA4/TICAM1/TPT1/TRIM39/DCAF6/RACK1/BAG3/FOS/E2F8/PYGM/ZNF438/LIG3/THAP1/DAZAP2/MAPT/PGAM2/TLL2/LOC111771869/PRDX5/ZNF512B/SETDB1/SOX18/NA/DAPK3/HSP90AB1/GPD1/SPINK4/TELO2/CHRNA10/LOC111767495/SIX4/TENT5C/BCDIN3D/RPS6KA2/MYT1L/RGS3/SNX6/CEBPD/CRY1/ACIN1/C…	102
BP	GO:0032880	regulation of protein localization	28|221	1283|16362	0.00795885826792577	0.305818218302243	100061166/100053400/100058356/100051125/100054716/111772089/100057771/100065784/100054638/100056993/100034150/100051418/100063421/100050176/100068403/100053882/102148874/100053532/100067673/100060842/100065636/100070207/100066340/100072339/100064371/100050762/100050186/100049850	HIF1A/LNPK/PDLIM7/NDUFAF2/GLUL/NA/RACK1/BAG3/MAPT/SHANK3/HSP90AB1/SIX4/SAR1A/RPS6KA2/C2CD5/CCNE1/LOC102148874/SLC51B/CCR7/HCLS1/PDZK1/PRKCQ/RHBDF1/ROCK2/SH2B1/SLC25A4/STAC3/TPR	28
BP	GO:0042981	regulation of apoptotic process	38|221	1893|16362	0.00798483828471474	0.305818218302243	100062142/100061166/100067036/100072416/100059885/100054032/100062842/100068181/100067710/100059158/100070131/102151116/100059096/100057771/100065784/100054638/100055657/100061244/100034150/100051418/100055438/100054665/100050176/100055865/100053882/100070450/100067673/100060842/100062815/100063387/100050009/100059884/100057016/100070207/100051546/100050762/100061105/100053426	NAA38/HIF1A/ANGPTL4/SRA1/MTDH/RRN3/SYNE1/CFLAR/EYA4/TPT1/TOMM22/TRIM39/ADAMTSL4/RACK1/BAG3/MAPT/PRDX5/DAPK3/HSP90AB1/SIX4/CPT1B/ADAMTS20/RPS6KA2/ACIN1/CCNE1/NET1/CCR7/HCLS1/ABCE1/AIFM2/API5/GATA6/LDHA/PRKCQ/RARB/SLC25A4/TMEM120A/TNIP2	38
BP	GO:0035914	skeletal muscle cell differentiation	4|221	59|16362	0.00825457328705444	0.305818218302243	100064381/100057180/100051632/100051418	ASB2/LEMD3/FOS/SIX4	4
BP	GO:0006482	protein demethylation	3|221	31|16362	0.0082693381209123	0.305818218302243	111767495/100072374/100072544	LOC111767495/ARID5B/RIOX2	3
BP	GO:0009628	response to abiotic stimulus	35|221	1715|16362	0.00855723558735726	0.305818218302243	100052267/100056637/100065495/100061166/100067036/100061326/100057180/100067710/100059158/100065784/100051632/100050345/100054638/100056993/100034150/100052204/100067764/100065899/100056337/100034165/100070450/100136907/100052986/100070908/100052763/100058251/100059884/111774151/100057016/100069843/100055086/100063687/100070207/100049850/100070397	LOC100052267/CRY2/GRK3/HIF1A/ANGPTL4/PDLIM1/LEMD3/EYA4/TPT1/BAG3/FOS/PYGM/MAPT/SHANK3/HSP90AB1/GPD1/TELO2/CDIPT/DCLRE1C/CRY1/NET1/MC1R/NUP98/PCARE/ALAD/ATP1A2/GATA6/HCN2/LDHA/LOC100069843/PDGFA/PKM/PRKCQ/TPR/USP1	35
BP	GO:0051171	regulation of nitrogen compound metabolic process	99|221	6027|16362	0.00873838406336944	0.305818218302243	100146609/100057981/100146831/100056433/100053861/100055978/100056637/100065495/100065171/100061166/100072416/100071253/100059885/100054032/100050979/100033926/100058356/100068181/100054133/100061326/100061980/100057180/100067710/100062414/100059158/102151116/100057094/100057771/100065784/100051632/100071962/100062871/100071671/100054001/100052617/100054638/100051714/100070823/111771869/100055657…	DMPK/ZNF704/MAF/ABRA/LAX1/MICAL2/CRY2/GRK3/MAF1/HIF1A/SRA1/CHAC1/MTDH/RRN3/MTHFR/TRIB1/PDLIM7/CFLAR/TLN2/PDLIM1/ORC1/LEMD3/EYA4/TICAM1/TPT1/TRIM39/DCAF6/RACK1/BAG3/FOS/E2F8/ZNF438/LIG3/THAP1/DAZAP2/MAPT/PGAM2/TLL2/LOC111771869/PRDX5/ZNF512B/SETDB1/SOX18/NA/DAPK3/HSP90AB1/GPD1/SPINK4/TELO2/CHRNA10/LOC111767495/SIX4/TENT5C/BCDIN3D/RPS6KA2/MYT1L/RGS3/SNX6/CEBPD/CRY1/ACIN1/CCDC13/CCNE1/P2RX4/MC1R/NUP…	99
BP	GO:0050879	multicellular organismal movement	4|221	60|16362	0.00875253396103272	0.305818218302243	100146609/100063003/100050186/100055953	DMPK/MYH3/STAC3/SYNM	4
BP	GO:0032877	positive regulation of DNA endoreduplication	2|221	11|16362	0.00921819735542803	0.305818218302243	100071962/111771869	E2F8/LOC111771869	2
BP	GO:0034720	histone H3-K4 demethylation	2|221	11|16362	0.00921819735542803	0.305818218302243	111767495/100072544	LOC111767495/RIOX2	2
BP	GO:1990573	potassium ion import across plasma membrane	2|221	11|16362	0.00921819735542803	0.305818218302243	100058251/111774151	ATP1A2/HCN2	2
BP	GO:0000122	negative regulation of transcription by RNA polymerase II	23|221	1004|16362	0.00922522055209518	0.305818218302243	100146831/100056637/100061166/100059885/100065784/100071962/100054001/111771869/100059254/111770059/111767495/100057365/100034165/100053882/100060842/100064946/100072374/100059884/100051546/100058541/100072544/102149210/100049850	MAF/CRY2/HIF1A/MTDH/BAG3/E2F8/THAP1/LOC111771869/SETDB1/SOX18/LOC111767495/MYT1L/CRY1/CCNE1/HCLS1/AEBP1/ARID5B/GATA6/RARB/RBM15/RIOX2/TGIF2/TPR	23
BP	GO:0045934	negative regulation of nucleobase-containing compound metabolic process	34|221	1665|16362	0.00947033367791948	0.305818218302243	100146831/100056637/100065171/100061166/100059885/100054133/100065784/100071962/100062871/100071671/100054001/111771869/100055657/100059254/111770059/111767495/100051418/100059755/100059723/100057365/100057360/100034165/100055865/100053882/100060842/100062815/100064946/100072374/100059884/100051546/100058541/100072544/102149210/100049850	MAF/CRY2/MAF1/HIF1A/MTDH/TLN2/BAG3/E2F8/ZNF438/LIG3/THAP1/LOC111771869/PRDX5/SETDB1/SOX18/LOC111767495/SIX4/TENT5C/BCDIN3D/MYT1L/SNX6/CRY1/ACIN1/CCNE1/HCLS1/ABCE1/AEBP1/ARID5B/GATA6/RARB/RBM15/RIOX2/TGIF2/TPR	34
BP	GO:0009890	negative regulation of biosynthetic process	36|221	1793|16362	0.00980434548857903	0.305818218302243	100146831/100052267/100056637/100065171/100061166/100059885/100068181/100054133/100057771/100065784/100071962/100062871/100071671/100054001/111771869/100055657/100059254/111770059/100061244/111767495/100051418/100057365/100057360/100034165/100067284/100053882/100060842/100064946/100072374/100059884/100055086/100051546/100058541/100072544/102149210/100049850	MAF/LOC100052267/CRY2/MAF1/HIF1A/MTDH/CFLAR/TLN2/RACK1/BAG3/E2F8/ZNF438/LIG3/THAP1/LOC111771869/PRDX5/SETDB1/SOX18/DAPK3/LOC111767495/SIX4/MYT1L/SNX6/CRY1/CCDC13/CCNE1/HCLS1/AEBP1/ARID5B/GATA6/PDGFA/RARB/RBM15/RIOX2/TGIF2/TPR	36
BP	GO:0032388	positive regulation of intracellular transport	9|221	265|16362	0.0100895332399442	0.305818218302243	100065784/100034150/100063421/100068403/100053532/100060842/100065636/100070207/100049850	BAG3/HSP90AB1/SAR1A/C2CD5/SLC51B/HCLS1/PDZK1/PRKCQ/TPR	9
BP	GO:0009855	determination of bilateral symmetry	8|221	220|16362	0.0101988444961521	0.305818218302243	100055978/100061166/111770059/100070977/100065345/100066713/100071893/100058492	MICAL2/HIF1A/SOX18/POPDC2/C2CD3/FOXN4/NBL1/UBXN10	8
BP	GO:0010927	cellular component assembly involved in morphogenesis	9|221	266|16362	0.0103241684432851	0.305818218302243	100067330/100055451/100063003/100068181/100054133/100051418/100051956/100053882/100056694	TPM1/XIRP1/MYH3/CFLAR/TLN2/SIX4/CSRP1/CCNE1/STYXL2	9
BP	GO:0046822	regulation of nucleocytoplasmic transport	7|221	177|16362	0.0103519720707689	0.305818218302243	100065784/100034150/100050176/102148874/100060842/100070207/100049850	BAG3/HSP90AB1/RPS6KA2/LOC102148874/HCLS1/PRKCQ/TPR	7
BP	GO:1903533	regulation of protein targeting	4|221	63|16362	0.0103629114745571	0.305818218302243	100065784/100068403/100053532/100065636	BAG3/C2CD5/SLC51B/PDZK1	4
BP	GO:0009799	specification of symmetry	8|221	221|16362	0.0104627708263045	0.305818218302243	100055978/100061166/111770059/100070977/100065345/100066713/100071893/100058492	MICAL2/HIF1A/SOX18/POPDC2/C2CD3/FOXN4/NBL1/UBXN10	8
BP	GO:0046824	positive regulation of nucleocytoplasmic transport	5|221	98|16362	0.0105749638505372	0.305818218302243	100065784/100034150/100060842/100070207/100049850	BAG3/HSP90AB1/HCLS1/PRKCQ/TPR	5
BP	GO:0010664	negative regulation of striated muscle cell apoptotic process	3|221	34|16362	0.0106879024426507	0.305818218302243	100068181/100065784/100050762	CFLAR/BAG3/SLC25A4	3
BP	GO:0090314	positive regulation of protein targeting to membrane	3|221	34|16362	0.0106879024426507	0.305818218302243	100068403/100053532/100065636	C2CD5/SLC51B/PDZK1	3
BP	GO:0006531	aspartate metabolic process	2|221	12|16362	0.0109640861364693	0.305818218302243	102148062/100072326	ADSS1/DDO	2
BP	GO:0032025	response to cobalt ion	2|221	12|16362	0.0109640861364693	0.305818218302243	100061166/100052763	HIF1A/ALAD	2
BP	GO:0070365	hepatocyte differentiation	2|221	12|16362	0.0109640861364693	0.305818218302243	100071962/111771869	E2F8/LOC111771869	2
BP	GO:0070863	positive regulation of protein exit from endoplasmic reticulum	2|221	12|16362	0.0109640861364693	0.305818218302243	100063421/100053532	SAR1A/SLC51B	2
BP	GO:0045892	negative regulation of DNA-templated transcription	29|221	1376|16362	0.0109762024749021	0.305818218302243	100146831/100056637/100065171/100061166/100059885/100054133/100065784/100071962/100062871/100054001/111771869/100055657/100059254/111770059/111767495/100051418/100057365/100057360/100034165/100053882/100060842/100064946/100072374/100059884/100051546/100058541/100072544/102149210/100049850	MAF/CRY2/MAF1/HIF1A/MTDH/TLN2/BAG3/E2F8/ZNF438/THAP1/LOC111771869/PRDX5/SETDB1/SOX18/LOC111767495/SIX4/MYT1L/SNX6/CRY1/CCNE1/HCLS1/AEBP1/ARID5B/GATA6/RARB/RBM15/RIOX2/TGIF2/TPR	29
BP	GO:0051172	negative regulation of nitrogen compound metabolic process	50|221	2705|16362	0.0111170158785009	0.305818218302243	100146831/100053861/100056637/100065171/100061166/100071253/100059885/100033926/100068181/100054133/102151116/100057771/100065784/100071962/100062871/100071671/100054001/100054638/111771869/100055657/100059254/111770059/100061244/100034150/100066301/111767495/100051418/100059755/100059723/100057365/100052488/100057360/100034165/100055865/100067284/100053882/100060842/100065762/100062815/100064946…	MAF/LAX1/CRY2/MAF1/HIF1A/CHAC1/MTDH/TRIB1/CFLAR/TLN2/TRIM39/RACK1/BAG3/E2F8/ZNF438/LIG3/THAP1/MAPT/LOC111771869/PRDX5/SETDB1/SOX18/DAPK3/HSP90AB1/CHRNA10/LOC111767495/SIX4/TENT5C/BCDIN3D/MYT1L/RGS3/SNX6/CRY1/ACIN1/CCDC13/CCNE1/HCLS1/INPP5F/ABCE1/AEBP1/ALAD/ARID5B/GATA6/RARB/RBM15/RIOX2/ROCK2/TGIF2/TMEM120A/TPR	50
BP	GO:0051591	response to cAMP	6|221	138|16362	0.0111563409661964	0.305818218302243	100051632/100050345/100052204/100059884/111774151/100057016	FOS/PYGM/GPD1/GATA6/HCN2/LDHA	6
BP	GO:0034599	cellular response to oxidative stress	9|221	270|16362	0.0113040309236225	0.305818218302243	100053194/791242/100067330/100061166/100068181/100051632/100054638/100055657/100070450	WIPI1/ATP2A2/TPM1/HIF1A/CFLAR/FOS/MAPT/PRDX5/NET1	9
BP	GO:0003007	heart morphogenesis	11|221	367|16362	0.0114032930823932	0.305818218302243	100067330/100055451/100055978/100061166/111770059/100070977/100065345/100066713/100059884/100051546/100058541	TPM1/XIRP1/MICAL2/HIF1A/SOX18/POPDC2/C2CD3/FOXN4/GATA6/RARB/RBM15	11
BP	GO:0065008	regulation of biological quality	80|221	4739|16362	0.0114644644948552	0.305818218302243	100146609/791242/100067330/100055451/100052267/100056637/100065495/100061166/100067036/100050604/100054032/100033926/100062842/100053400/100051125/100054133/100054716/100062414/100059158/100051842/100071076/100073077/100057771/100065784/100050345/102148062/100009697/100054638/100070868/100055657/100070165/100056993/100061244/100034150/100052204/100067764/100066301/100051418/100059755/100056337/10…	DMPK/ATP2A2/TPM1/XIRP1/LOC100052267/CRY2/GRK3/HIF1A/ANGPTL4/PNPLA3/RRN3/TRIB1/SYNE1/LNPK/NDUFAF2/TLN2/GLUL/TICAM1/TPT1/P2RX6/PLB1/DHRS7C/RACK1/BAG3/PYGM/ADSS1/ITGA2B/MAPT/EPB42/PRDX5/SPOUT1/SHANK3/DAPK3/HSP90AB1/GPD1/TELO2/CHRNA10/SIX4/TENT5C/DCLRE1C/LOC100051370/ADAMTS20/RPS6KA2/C2CD5/POPDC2/CRY1/ACIN1/NAPA/CCNE1/LOC102148874/P2RX4/NUP98/SLC51B/CCR7/EIF4G2/HCLS1/ATL1/ATP1A2/C1QL3/DDO/GATA6/HCN2/…	80
BP	GO:0043123	positive regulation of canonical NF-kappaB signal transduction	6|221	139|16362	0.0115321583005275	0.305818218302243	100059885/100068181/100062414/100066812/100067673/100053426	MTDH/CFLAR/TICAM1/TRAF3IP2/CCR7/TNIP2	6
BP	GO:0001945	lymph vessel development	3|221	35|16362	0.0115754103867965	0.305818218302243	100071962/111771869/111770059	E2F8/LOC111771869/SOX18	3
BP	GO:0010468	regulation of gene expression	78|221	4606|16362	0.0118370334434962	0.305818218302243	791242/100057981/100146831/100056433/100055978/100056637/100065171/100061166/100072416/100071253/100059885/100054032/100033926/100058356/100068181/100054133/100061326/100061980/100057180/100067710/100062414/100057094/100057771/100051978/100065784/100051632/100071962/100062871/100054001/100054638/100070823/111771869/100055657/100070165/100147562/100059254/111770059/100061244/100034150/100630416/11…	ATP2A2/ZNF704/MAF/ABRA/MICAL2/CRY2/MAF1/HIF1A/SRA1/CHAC1/MTDH/RRN3/TRIB1/PDLIM7/CFLAR/TLN2/PDLIM1/ORC1/LEMD3/EYA4/TICAM1/DCAF6/RACK1/RPS11/BAG3/FOS/E2F8/ZNF438/THAP1/MAPT/TLL2/LOC111771869/PRDX5/SPOUT1/ZNF512B/SETDB1/SOX18/DAPK3/HSP90AB1/SPINK4/LOC111767495/SIX4/TENT5C/BCDIN3D/PNRC1/RPS6KA2/MYT1L/SNX6/CEBPD/CRY1/ACIN1/RPL18A/CCNE1/MC1R/NUP98/UBXN2A/EIF4G2/HCLS1/SLFN14/ABCB8/ABCE1/AEBP1/ARID5B/FOX…	78
BP	GO:0032956	regulation of actin cytoskeleton organization	12|221	420|16362	0.0119659292363368	0.305818218302243	100067330/100052501/111772089/100057771/100056993/100061244/100052986/100067673/100060842/100055086/100070207/100072339	TPM1/MYL1/NA/RACK1/SHANK3/DAPK3/NUP98/CCR7/HCLS1/PDGFA/PRKCQ/ROCK2	12
BP	GO:0031323	regulation of cellular metabolic process	103|221	6377|16362	0.0120341402977484	0.305818218302243	100053194/100146609/100057981/100146831/100056433/100052267/100053861/100055978/100056637/100065495/100065171/100061166/100072416/100071253/100059885/100054032/100050979/100033926/100062842/100058356/100068181/100054133/100061326/100061980/100057180/100067710/100062414/100066585/100059158/102151116/100057094/100057771/100065784/100051632/100071962/100050345/100062871/100071671/100054001/100052617…	WIPI1/DMPK/ZNF704/MAF/ABRA/LOC100052267/LAX1/MICAL2/CRY2/GRK3/MAF1/HIF1A/SRA1/CHAC1/MTDH/RRN3/MTHFR/TRIB1/SYNE1/PDLIM7/CFLAR/TLN2/PDLIM1/ORC1/LEMD3/EYA4/TICAM1/SESN1/TPT1/TRIM39/DCAF6/RACK1/BAG3/FOS/E2F8/PYGM/ZNF438/LIG3/THAP1/DAZAP2/MAPT/PGAM2/TLL2/LOC111771869/PRDX5/ZNF512B/SETDB1/SOX18/NA/DAPK3/HSP90AB1/GPD1/SPINK4/TELO2/CHRNA10/LOC111767495/SIX4/TENT5C/BCDIN3D/MYT1L/RGS3/SNX6/CEBPD/CRY1/ACIN1…	103
BP	GO:0071840	cellular component organization or biogenesis	105|221	6522|16362	0.012080160575023	0.305818218302243	100053194/100146609/791242/100050892/100067330/100055451/100068310/100052267/100055978/100061166/100063003/100067036/100050604/100059885/100054032/100050979/100033926/100067560/100062842/100053400/100058356/100068181/100054133/100054716/100057180/100067710/100066585/100065839/100059158/100070131/100059096/100051842/100057771/100072276/100071962/100071671/100058792/100009697/100060980/100054638/10…	WIPI1/DMPK/ATP2A2/DNAH12/TPM1/XIRP1/THUMPD1/LOC100052267/MICAL2/HIF1A/MYH3/ANGPTL4/PNPLA3/MTDH/RRN3/MTHFR/TRIB1/RSPH9/SYNE1/LNPK/PDLIM7/CFLAR/TLN2/GLUL/LEMD3/EYA4/SESN1/CLDN6/TPT1/TOMM22/ADAMTSL4/P2RX6/RACK1/MRM3/E2F8/LIG3/HORMAD2/ITGA2B/H2BC27/MAPT/TLL2/EPB42/LOC111771869/SHANK3/ARFGEF2/GBP5/SETDB1/HSP90AB1/TELO2/LOC111767495/SIX4/CDIPT/SAR1A/CPT1B/DCLRE1C/OSCP1/LOC100051370/ADAMTS20/CSRP1/RPS6K…	105
BP	GO:0043067	regulation of programmed cell death	38|221	1948|16362	0.0124269366008593	0.305818218302243	100062142/100061166/100067036/100072416/100059885/100054032/100062842/100068181/100067710/100059158/100070131/102151116/100059096/100057771/100065784/100054638/100055657/100061244/100034150/100051418/100055438/100054665/100050176/100055865/100053882/100070450/100067673/100060842/100062815/100063387/100050009/100059884/100057016/100070207/100051546/100050762/100061105/100053426	NAA38/HIF1A/ANGPTL4/SRA1/MTDH/RRN3/SYNE1/CFLAR/EYA4/TPT1/TOMM22/TRIM39/ADAMTSL4/RACK1/BAG3/MAPT/PRDX5/DAPK3/HSP90AB1/SIX4/CPT1B/ADAMTS20/RPS6KA2/ACIN1/CCNE1/NET1/CCR7/HCLS1/ABCE1/AIFM2/API5/GATA6/LDHA/PRKCQ/RARB/SLC25A4/TMEM120A/TNIP2	38
BP	GO:0072359	circulatory system development	24|221	1090|16362	0.0124295484526315	0.305818218302243	100067330/100055451/100055978/100061166/102150017/100057180/100057771/100071962/100068039/111771869/111770059/100034150/100063421/100050176/100070977/100068508/100065345/100066713/100059884/100055086/100051546/100058541/100050762/100058492	TPM1/XIRP1/MICAL2/HIF1A/EMCN/LEMD3/RACK1/E2F8/ADGRA3/LOC111771869/SOX18/HSP90AB1/SAR1A/RPS6KA2/POPDC2/ALPK3/C2CD3/FOXN4/GATA6/PDGFA/RARB/RBM15/SLC25A4/UBXN10	24
BP	GO:0031327	negative regulation of cellular biosynthetic process	35|221	1760|16362	0.0124863887966987	0.305818218302243	100146831/100052267/100056637/100065171/100061166/100059885/100054133/100057771/100065784/100071962/100062871/100071671/100054001/111771869/100055657/100059254/111770059/100061244/111767495/100051418/100057365/100057360/100034165/100067284/100053882/100060842/100064946/100072374/100059884/100055086/100051546/100058541/100072544/102149210/100049850	MAF/LOC100052267/CRY2/MAF1/HIF1A/MTDH/TLN2/RACK1/BAG3/E2F8/ZNF438/LIG3/THAP1/LOC111771869/PRDX5/SETDB1/SOX18/DAPK3/LOC111767495/SIX4/MYT1L/SNX6/CRY1/CCDC13/CCNE1/HCLS1/AEBP1/ARID5B/GATA6/PDGFA/RARB/RBM15/RIOX2/TGIF2/TPR	35
BP	GO:0006007	glucose catabolic process	3|221	36|16362	0.0125041383936278	0.305818218302243	100051714/100057016/100063687	PGAM2/LDHA/PKM	3
BP	GO:0035304	regulation of protein dephosphorylation	6|221	142|16362	0.012713162697546	0.305818218302243	100146609/100056637/100034150/100056287/100072339/100061105	DMPK/CRY2/HSP90AB1/UBXN2A/ROCK2/TMEM120A	6
BP	GO:0060546	negative regulation of necroptotic process	2|221	13|16362	0.0128431808438574	0.305818218302243	100068181/100050762	CFLAR/SLC25A4	2
BP	GO:0070544	histone H3-K36 demethylation	2|221	13|16362	0.0128431808438574	0.305818218302243	111767495/100072544	LOC111767495/RIOX2	2
BP	GO:2001054	negative regulation of mesenchymal cell apoptotic process	2|221	13|16362	0.0128431808438574	0.305818218302243	100061166/100062842	HIF1A/SYNE1	2
BP	GO:0000302	response to reactive oxygen species	9|221	276|16362	0.0129024969655204	0.305818218302243	100067330/100061166/100068181/100051632/100054638/100055657/100070450/100067673/100057016	TPM1/HIF1A/CFLAR/FOS/MAPT/PRDX5/NET1/CCR7/LDHA	9
BP	GO:1901700	response to oxygen-containing compound	40|221	2083|16362	0.013203656351288	0.305818218302243	791242/100067330/100056637/100061166/100059885/100033926/100068181/100054716/100062414/100066585/100057771/100051632/100050345/100054638/100055657/100034150/100052204/100055438/100050176/100068403/100034165/100053882/102148874/100070450/100059626/100052986/100067673/100052763/100058251/100059884/111774151/100057016/100055086/100063687/100070207/100051546/100072339/100064371/100051821/100053426	ATP2A2/TPM1/CRY2/HIF1A/MTDH/TRIB1/CFLAR/GLUL/TICAM1/SESN1/RACK1/FOS/PYGM/MAPT/PRDX5/HSP90AB1/GPD1/CPT1B/RPS6KA2/C2CD5/CRY1/CCNE1/LOC102148874/NET1/P2RX4/NUP98/CCR7/ALAD/ATP1A2/GATA6/HCN2/LDHA/PDGFA/PKM/PRKCQ/RARB/ROCK2/SH2B1/SLC38A9/TNIP2	40
BP	GO:0002763	positive regulation of myeloid leukocyte differentiation	4|221	68|16362	0.0134509863632435	0.305818218302243	100033926/100051632/100055865/100060842	TRIB1/FOS/ACIN1/HCLS1	4
BP	GO:0045143	homologous chromosome segregation	4|221	68|16362	0.0134509863632435	0.305818218302243	100057180/100058792/100055438/100053882	LEMD3/HORMAD2/CPT1B/CCNE1	4
BP	GO:0000821	regulation of arginine metabolic process	1|221	1|16362	0.0135069062461802	0.305818218302243	106782083	SLC7A7	1
BP	GO:0002044	blood vessel endothelial cell migration involved in intussusceptive angiogenesis	1|221	1|16362	0.0135069062461802	0.305818218302243	100057180	LEMD3	1
BP	GO:0003065	positive regulation of heart rate by epinephrine	1|221	1|16362	0.0135069062461802	0.305818218302243	100067330	TPM1	1
BP	GO:0006542	glutamine biosynthetic process	1|221	1|16362	0.0135069062461802	0.305818218302243	100054716	GLUL	1
BP	GO:0014853	regulation of excitatory postsynaptic membrane potential involved in skeletal muscle contraction	1|221	1|16362	0.0135069062461802	0.305818218302243	100146609	DMPK	1
BP	GO:0019284	L-methionine salvage from S-adenosylmethionine	1|221	1|16362	0.0135069062461802	0.305818218302243	111767906	LOC111767906	1
BP	GO:0023035	CD40 signaling pathway	1|221	1|16362	0.0135069062461802	0.305818218302243	100053426	TNIP2	1
BP	GO:0031443	fast-twitch skeletal muscle fiber contraction	1|221	1|16362	0.0135069062461802	0.305818218302243	100055953	SYNM	1
BP	GO:0033528	S-methylmethionine cycle	1|221	1|16362	0.0135069062461802	0.305818218302243	111767906	LOC111767906	1
BP	GO:0033609	oxalate metabolic process	1|221	1|16362	0.0135069062461802	0.305818218302243	100070689	HOGA1	1
BP	GO:0036153	triglyceride acyl-chain remodeling	1|221	1|16362	0.0135069062461802	0.305818218302243	100050604	PNPLA3	1
BP	GO:0038115	chemokine (C-C motif) ligand 19 signaling pathway	1|221	1|16362	0.0135069062461802	0.305818218302243	100067673	CCR7	1
BP	GO:0038116	chemokine (C-C motif) ligand 21 signaling pathway	1|221	1|16362	0.0135069062461802	0.305818218302243	100067673	CCR7	1
BP	GO:0043520	regulation of myosin II filament assembly	1|221	1|16362	0.0135069062461802	0.305818218302243	100052501	MYL1	1
BP	GO:0048698	negative regulation of collateral sprouting in absence of injury	1|221	1|16362	0.0135069062461802	0.305818218302243	100062426	SPART	1
BP	GO:0060262	negative regulation of N-terminal protein palmitoylation	1|221	1|16362	0.0135069062461802	0.305818218302243	100067284	CCDC13	1
BP	GO:0060683	regulation of branching involved in salivary gland morphogenesis by epithelial-mesenchymal signaling	1|221	1|16362	0.0135069062461802	0.305818218302243	100055086	PDGFA	1
BP	GO:0061886	negative regulation of mini excitatory postsynaptic potential	1|221	1|16362	0.0135069062461802	0.305818218302243	100062842	SYNE1	1
BP	GO:0062028	regulation of stress granule assembly	1|221	1|16362	0.0135069062461802	0.305818218302243	100061105	TMEM120A	1
BP	GO:0062030	negative regulation of stress granule assembly	1|221	1|16362	0.0135069062461802	0.305818218302243	100061105	TMEM120A	1
BP	GO:0071788	endoplasmic reticulum tubular network maintenance	1|221	1|16362	0.0135069062461802	0.305818218302243	100053400	LNPK	1
BP	GO:0097022	lymphocyte migration into lymph node	1|221	1|16362	0.0135069062461802	0.305818218302243	100067673	CCR7	1
BP	GO:0099149	regulation of postsynaptic neurotransmitter receptor internalization	1|221	1|16362	0.0135069062461802	0.305818218302243	100062842	SYNE1	1
BP	GO:0150007	clathrin-dependent synaptic vesicle endocytosis	1|221	1|16362	0.0135069062461802	0.305818218302243	100060067	BTBD8	1
BP	GO:0150033	negative regulation of protein localization to lysosome	1|221	1|16362	0.0135069062461802	0.305818218302243	100072339	ROCK2	1
BP	GO:1902988	neurofibrillary tangle assembly	1|221	1|16362	0.0135069062461802	0.305818218302243	100054638	MAPT	1
BP	GO:1903060	negative regulation of protein lipidation	1|221	1|16362	0.0135069062461802	0.305818218302243	100067284	CCDC13	1
BP	GO:1903280	negative regulation of calcium:sodium antiporter activity	1|221	1|16362	0.0135069062461802	0.305818218302243	100058251	ATP1A2	1
BP	GO:1903353	regulation of nucleus organization	1|221	1|16362	0.0135069062461802	0.305818218302243	100062842	SYNE1	1
BP	GO:1903927	response to cyanide	1|221	1|16362	0.0135069062461802	0.305818218302243	100061166	HIF1A	1
BP	GO:1903928	cellular response to cyanide	1|221	1|16362	0.0135069062461802	0.305818218302243	100061166	HIF1A	1
BP	GO:1905689	positive regulation of diacylglycerol kinase activity	1|221	1|16362	0.0135069062461802	0.305818218302243	100054638	MAPT	1
BP	GO:1990036	calcium ion import into sarcoplasmic reticulum	1|221	1|16362	0.0135069062461802	0.305818218302243	791242	ATP2A2	1
BP	GO:2000526	positive regulation of glycoprotein biosynthetic process involved in immunological synapse formation	1|221	1|16362	0.0135069062461802	0.305818218302243	100067673	CCR7	1
BP	GO:0006979	response to oxidative stress	14|221	533|16362	0.0137141380307936	0.308725739463325	100053194/791242/100067330/100061166/100068181/100061326/100051632/100054638/100055657/100055438/100070450/100067673/100052763/100057016	WIPI1/ATP2A2/TPM1/HIF1A/CFLAR/PDLIM1/FOS/MAPT/PRDX5/CPT1B/NET1/CCR7/ALAD/LDHA	14
BP	GO:0051897	positive regulation of phosphatidylinositol 3-kinase/protein kinase B signal transduction	7|221	189|16362	0.0144408108000285	0.322403376988562	100059885/100034150/100059626/100136907/100067673/100060842/100055086	MTDH/HSP90AB1/P2RX4/MC1R/CCR7/HCLS1/PDGFA	7
BP	GO:0030049	muscle filament sliding	3|221	38|16362	0.0144863401455162	0.322403376988562	100067330/100052501/100063003	TPM1/MYL1/MYH3	3
BP	GO:1902679	negative regulation of RNA biosynthetic process	29|221	1409|16362	0.0148154595355042	0.324992792449301	100146831/100056637/100065171/100061166/100059885/100054133/100065784/100071962/100062871/100054001/111771869/100055657/100059254/111770059/111767495/100051418/100057365/100057360/100034165/100053882/100060842/100064946/100072374/100059884/100051546/100058541/100072544/102149210/100049850	MAF/CRY2/MAF1/HIF1A/MTDH/TLN2/BAG3/E2F8/ZNF438/THAP1/LOC111771869/PRDX5/SETDB1/SOX18/LOC111767495/SIX4/MYT1L/SNX6/CRY1/CCNE1/HCLS1/AEBP1/ARID5B/GATA6/RARB/RBM15/RIOX2/TGIF2/TPR	29
BP	GO:0043470	regulation of carbohydrate catabolic process	4|221	70|16362	0.0148332785044171	0.324992792449301	100061166/100050345/100051714/100052204	HIF1A/PYGM/PGAM2/GPD1	4
BP	GO:0043519	regulation of myosin II filament organization	2|221	14|16362	0.0148515981231618	0.324992792449301	100052501/100061244	MYL1/DAPK3	2
BP	GO:0043066	negative regulation of apoptotic process	24|221	1109|16362	0.0150695592079884	0.327930352320502	100062142/100061166/100067036/100072416/100059885/100054032/100062842/100068181/100067710/100059158/100065784/100055657/100034150/100051418/100054665/100067673/100060842/100062815/100050009/100059884/100070207/100051546/100050762/100053426	NAA38/HIF1A/ANGPTL4/SRA1/MTDH/RRN3/SYNE1/CFLAR/EYA4/TPT1/BAG3/PRDX5/HSP90AB1/SIX4/ADAMTS20/CCR7/HCLS1/ABCE1/API5/GATA6/PRKCQ/RARB/SLC25A4/TNIP2	24
BP	GO:0045793	positive regulation of cell size	4|221	71|16362	0.0155568115874683	0.336663154630459	100061166/100033926/100059158/100034150	HIF1A/TRIB1/TPT1/HSP90AB1	4
BP	GO:0016043	cellular component organization	102|221	6360|16362	0.015711303374569	0.337046683219923	100053194/100146609/791242/100050892/100067330/100055451/100052267/100055978/100061166/100063003/100067036/100050604/100059885/100054032/100050979/100033926/100067560/100062842/100053400/100058356/100068181/100054133/100054716/100057180/100067710/100066585/100065839/100059158/100070131/100059096/100051842/100057771/100071962/100071671/100058792/100009697/100060980/100054638/100070823/100070868/11…	WIPI1/DMPK/ATP2A2/DNAH12/TPM1/XIRP1/LOC100052267/MICAL2/HIF1A/MYH3/ANGPTL4/PNPLA3/MTDH/RRN3/MTHFR/TRIB1/RSPH9/SYNE1/LNPK/PDLIM7/CFLAR/TLN2/GLUL/LEMD3/EYA4/SESN1/CLDN6/TPT1/TOMM22/ADAMTSL4/P2RX6/RACK1/E2F8/LIG3/HORMAD2/ITGA2B/H2BC27/MAPT/TLL2/EPB42/LOC111771869/SHANK3/ARFGEF2/GBP5/SETDB1/HSP90AB1/TELO2/LOC111767495/SIX4/CDIPT/SAR1A/CPT1B/DCLRE1C/OSCP1/LOC100051370/ADAMTS20/CSRP1/RPS6KA2/C2CD5/SNX6…	102
BP	GO:0045639	positive regulation of myeloid cell differentiation	5|221	109|16362	0.0161666965115269	0.337046683219923	100061166/100033926/100051632/100055865/100060842	HIF1A/TRIB1/FOS/ACIN1/HCLS1	5
BP	GO:0010558	negative regulation of macromolecule biosynthetic process	33|221	1667|16362	0.0161763967776519	0.337046683219923	100146831/100056637/100065171/100061166/100059885/100054133/100057771/100065784/100071962/100062871/100071671/100054001/111771869/100055657/100059254/111770059/100061244/111767495/100051418/100057365/100057360/100034165/100067284/100053882/100060842/100064946/100072374/100059884/100051546/100058541/100072544/102149210/100049850	MAF/CRY2/MAF1/HIF1A/MTDH/TLN2/RACK1/BAG3/E2F8/ZNF438/LIG3/THAP1/LOC111771869/PRDX5/SETDB1/SOX18/DAPK3/LOC111767495/SIX4/MYT1L/SNX6/CRY1/CCDC13/CCNE1/HCLS1/AEBP1/ARID5B/GATA6/RARB/RBM15/RIOX2/TGIF2/TPR	33
BP	GO:0003300	cardiac muscle hypertrophy	3|221	40|16362	0.0166363305726117	0.337046683219923	791242/100065762/100059884	ATP2A2/INPP5F/GATA6	3
BP	GO:0033275	actin-myosin filament sliding	3|221	40|16362	0.0166363305726117	0.337046683219923	100067330/100052501/100063003	TPM1/MYL1/MYH3	3
BP	GO:1901976	regulation of cell cycle checkpoint	3|221	40|16362	0.0166363305726117	0.337046683219923	100056637/100034165/100049850	CRY2/CRY1/TPR	3
BP	GO:0009086	methionine biosynthetic process	2|221	15|16362	0.0169855343946918	0.337046683219923	100050979/111767906	MTHFR/LOC111767906	2
BP	GO:0032926	negative regulation of activin receptor signaling pathway	2|221	15|16362	0.0169855343946918	0.337046683219923	100057180/100630416	LEMD3/SPINK4	2
BP	GO:0034397	telomere localization	2|221	15|16362	0.0169855343946918	0.337046683219923	100057180/100052986	LEMD3/NUP98	2
BP	GO:0045651	positive regulation of macrophage differentiation	2|221	15|16362	0.0169855343946918	0.337046683219923	100033926/100060842	TRIB1/HCLS1	2
BP	GO:0051451	myoblast migration	2|221	15|16362	0.0169855343946918	0.337046683219923	100051418/100070450	SIX4/NET1	2
BP	GO:0070296	sarcoplasmic reticulum calcium ion transport	2|221	15|16362	0.0169855343946918	0.337046683219923	791242/100053535	ATP2A2/CACNG1	2
BP	GO:1904776	regulation of protein localization to cell cortex	2|221	15|16362	0.0169855343946918	0.337046683219923	100053882/100064371	CCNE1/SH2B1	2
BP	GO:0042391	regulation of membrane potential	13|221	495|16362	0.0172518762393976	0.337046683219923	100146609/791242/100055451/100062842/100051842/100057771/100054638/100056993/100070977/100059626/100058251/111774151/100062426	DMPK/ATP2A2/XIRP1/SYNE1/P2RX6/RACK1/MAPT/SHANK3/POPDC2/P2RX4/ATP1A2/HCN2/SPART	13
BP	GO:0046683	response to organophosphorus	7|221	196|16362	0.0172996334093837	0.337046683219923	100051632/100050345/100052204/100059626/100059884/111774151/100057016	FOS/PYGM/GPD1/P2RX4/GATA6/HCN2/LDHA	7
BP	GO:0009416	response to light stimulus	13|221	496|16362	0.0175107628296512	0.337046683219923	100056637/100065495/100061166/100067710/100051632/100067764/100065899/100034165/100136907/100070908/100058251/111774151/100070397	CRY2/GRK3/HIF1A/EYA4/FOS/TELO2/CDIPT/CRY1/MC1R/PCARE/ATP1A2/HCN2/USP1	13
BP	GO:0048008	platelet-derived growth factor receptor signaling pathway	3|221	41|16362	0.0177746698535169	0.337046683219923	100072374/100055086/100053446	ARID5B/PDGFA/SCHIP1	3
BP	GO:0090313	regulation of protein targeting to membrane	3|221	41|16362	0.0177746698535169	0.337046683219923	100068403/100053532/100065636	C2CD5/SLC51B/PDZK1	3
BP	GO:1903523	negative regulation of blood circulation	3|221	41|16362	0.0177746698535169	0.337046683219923	791242/100061166/100058251	ATP2A2/HIF1A/ATP1A2	3
BP	GO:0032535	regulation of cellular component size	15|221	606|16362	0.0178357830841714	0.337046683219923	100067330/100061166/100033926/100059158/100057771/100054638/100056993/100034150/100052986/100067673/100071378/100060842/100066513/100061064/100062426	TPM1/HIF1A/TRIB1/TPT1/RACK1/MAPT/SHANK3/HSP90AB1/NUP98/CCR7/EIF4G2/HCLS1/ATL1/INF2/SPART	15
BP	GO:0043648	dicarboxylic acid metabolic process	5|221	113|16362	0.0186097097157334	0.337046683219923	100050979/100054716/102148062/100070689/100072326	MTHFR/GLUL/ADSS1/HOGA1/DDO	5
BP	GO:0043069	negative regulation of programmed cell death	24|221	1131|16362	0.0186674518913523	0.337046683219923	100062142/100061166/100067036/100072416/100059885/100054032/100062842/100068181/100067710/100059158/100065784/100055657/100034150/100051418/100054665/100067673/100060842/100062815/100050009/100059884/100070207/100051546/100050762/100053426	NAA38/HIF1A/ANGPTL4/SRA1/MTDH/RRN3/SYNE1/CFLAR/EYA4/TPT1/BAG3/PRDX5/HSP90AB1/SIX4/ADAMTS20/CCR7/HCLS1/ABCE1/API5/GATA6/PRKCQ/RARB/SLC25A4/TNIP2	24
BP	GO:0051302	regulation of cell division	7|221	200|16362	0.0191017018233664	0.337046683219923	100057771/100071962/111771869/100053882/100066713/100072339/100049850	RACK1/E2F8/LOC111771869/CCNE1/FOXN4/ROCK2/TPR	7
BP	GO:0050667	homocysteine metabolic process	2|221	16|16362	0.0192412644229561	0.337046683219923	100050979/111767906	MTHFR/LOC111767906	2
BP	GO:0051597	response to methylmercury	2|221	16|16362	0.0192412644229561	0.337046683219923	100053882/100052763	CCNE1/ALAD	2
BP	GO:0071786	endoplasmic reticulum tubular network organization	2|221	16|16362	0.0192412644229561	0.337046683219923	100053400/100066513	LNPK/ATL1	2
BP	GO:0072325	vulval cell fate commitment	2|221	16|16362	0.0192412644229561	0.337046683219923	100054133/100059254	TLN2/SETDB1	2
BP	GO:0005996	monosaccharide metabolic process	7|221	201|16362	0.0195720264188573	0.337046683219923	100056637/100064862/100051714/100052204/100034165/100057016/100063687	CRY2/G6PC3/PGAM2/GPD1/CRY1/LDHA/PKM	7
BP	GO:0032414	positive regulation of ion transmembrane transporter activity	5|221	115|16362	0.0199176427099923	0.337046683219923	791242/100065495/100056993/100065636/100050186	ATP2A2/GRK3/SHANK3/PDZK1/STAC3	5
BP	GO:0060325	face morphogenesis	3|221	43|16362	0.0201786079739122	0.337046683219923	100063003/100072374/100053446	MYH3/ARID5B/SCHIP1	3
BP	GO:0090184	positive regulation of kidney development	3|221	43|16362	0.0201786079739122	0.337046683219923	100068181/100051418/100055086	CFLAR/SIX4/PDGFA	3
BP	GO:0044282	small molecule catabolic process	12|221	454|16362	0.0207616744469524	0.337046683219923	791242/100052267/100054716/100147452/100051714/100055438/100070689/100146576/100072326/100057016/100061454/100063687	ATP2A2/LOC100052267/GLUL/LOC100147452/PGAM2/CPT1B/HOGA1/ASRGL1/DDO/LDHA/LOC100061454/PKM	12
BP	GO:0051493	regulation of cytoskeleton organization	16|221	674|16362	0.0208358350212956	0.337046683219923	100067330/100052501/111772089/100057771/100058792/100054638/100056993/100061244/100052986/100067673/100060842/100066513/100055086/100070207/100072339/100049850	TPM1/MYL1/NA/RACK1/HORMAD2/MAPT/SHANK3/DAPK3/NUP98/CCR7/HCLS1/ATL1/PDGFA/PRKCQ/ROCK2/TPR	16
BP	GO:0007368	determination of left/right symmetry	7|221	204|16362	0.0210315647434726	0.337046683219923	100055978/100061166/111770059/100070977/100065345/100066713/100058492	MICAL2/HIF1A/SOX18/POPDC2/C2CD3/FOXN4/UBXN10	7
BP	GO:0032787	monocarboxylic acid metabolic process	14|221	564|16362	0.02125190801901	0.337046683219923	791242/100052267/100061166/100050604/100147452/100051714/100054970/100055438/100070689/100146576/100057016/100058290/100146471/100063687	ATP2A2/LOC100052267/HIF1A/PNPLA3/LOC100147452/PGAM2/CYP8B1/CPT1B/HOGA1/ASRGL1/LDHA/LOC100058290/LOC100146471/PKM	14
BP	GO:0009266	response to temperature stimulus	11|221	403|16362	0.0213437431834694	0.337046683219923	100052267/100061166/100065784/100051632/100054638/100034150/100052986/100058251/100069843/100070207/100049850	LOC100052267/HIF1A/BAG3/FOS/MAPT/HSP90AB1/NUP98/ATP1A2/LOC100069843/PRKCQ/TPR	11
BP	GO:0014896	muscle hypertrophy	3|221	44|16362	0.0214443461340618	0.337046683219923	791242/100065762/100059884	ATP2A2/INPP5F/GATA6	3
BP	GO:0020027	hemoglobin metabolic process	2|221	17|16362	0.0216151399099381	0.337046683219923	100061166/100070868	HIF1A/EPB42	2
BP	GO:0060707	trophoblast giant cell differentiation	2|221	17|16362	0.0216151399099381	0.337046683219923	100071962/111771869	E2F8/LOC111771869	2
BP	GO:0033554	cellular response to stress	35|221	1836|16362	0.0224114075716749	0.337046683219923	100053194/791242/100067330/100056637/100061166/100067036/100071253/100033926/100068181/100054716/100066585/100059158/100057771/100065784/100051632/100071962/100071671/100054638/111771869/100055657/100034150/100052204/100067764/100056337/100034165/100067284/100070450/100136907/100052986/100067673/100059884/100069843/100053426/100049850/100070397	WIPI1/ATP2A2/TPM1/CRY2/HIF1A/ANGPTL4/CHAC1/TRIB1/CFLAR/GLUL/SESN1/TPT1/RACK1/BAG3/FOS/E2F8/LIG3/MAPT/LOC111771869/PRDX5/HSP90AB1/GPD1/TELO2/DCLRE1C/CRY1/CCDC13/NET1/MC1R/NUP98/CCR7/GATA6/LOC100069843/TNIP2/TPR/USP1	35
BP	GO:0010646	regulation of cell communication	70|221	4174|16362	0.022507702946498	0.337046683219923	100053194/100146609/791242/100056433/100053861/100061650/100056637/100065495/100061166/100072416/100071253/100059885/100054032/100033926/100062842/100068181/100051125/100054133/100054716/100057180/100067710/100062414/100066585/100059158/102151116/100063333/100057771/100066812/100054638/100070823/100068039/100056993/100071351/100061244/100034150/100630416/100067764/100066301/100054665/100050176/10…	WIPI1/DMPK/ATP2A2/ABRA/LAX1/SETD9/CRY2/GRK3/HIF1A/SRA1/CHAC1/MTDH/RRN3/TRIB1/SYNE1/CFLAR/NDUFAF2/TLN2/GLUL/LEMD3/EYA4/TICAM1/SESN1/TPT1/TRIM39/IFNGR2/RACK1/TRAF3IP2/MAPT/TLL2/ADGRA3/SHANK3/ARFGEF2/DAPK3/HSP90AB1/SPINK4/TELO2/CHRNA10/ADAMTS20/RPS6KA2/RGS3/SNX6/CRY1/NAPA/CCNE1/NET1/P2RX4/MC1R/CCR7/HCLS1/INPP5F/ABCE1/ATP1A2/C2CD3/GATA6/HCN2/NBL1/PDGFA/PRKCQ/RBM15/RHBDF1/ROCK2/SCHIP1/SH2B1/SLC25A4/SL…	70
BP	GO:0055007	cardiac muscle cell differentiation	5|221	119|16362	0.0227110433039769	0.337046683219923	100055451/100070977/100068508/100059884/100051546	XIRP1/POPDC2/ALPK3/GATA6/RARB	5
BP	GO:0006096	glycolytic process	3|221	45|16362	0.0227526427166407	0.337046683219923	100051714/100057016/100063687	PGAM2/LDHA/PKM	3
BP	GO:1900034	regulation of cellular response to heat	3|221	45|16362	0.0227526427166407	0.337046683219923	100065784/100054638/100034150	BAG3/MAPT/HSP90AB1	3
BP	GO:0009409	response to cold	4|221	80|16362	0.0230732008435059	0.337046683219923	100052267/100051632/100034150/100069843	LOC100052267/FOS/HSP90AB1/LOC100069843	4
BP	GO:2000107	negative regulation of leukocyte apoptotic process	4|221	80|16362	0.0230732008435059	0.337046683219923	100061166/100067673/100060842/100070207	HIF1A/CCR7/HCLS1/PRKCQ	4
BP	GO:0034504	protein localization to nucleus	7|221	208|16362	0.0230932527708412	0.337046683219923	100056433/100056637/100062842/100034150/100051418/100052986/100049850	ABRA/CRY2/SYNE1/HSP90AB1/SIX4/NUP98/TPR	7
BP	GO:1903828	negative regulation of protein localization	6|221	163|16362	0.0234339723197954	0.337046683219923	111772089/100065784/100054638/100050176/102148874/100072339	NA/BAG3/MAPT/RPS6KA2/LOC102148874/ROCK2	6
BP	GO:0016052	carbohydrate catabolic process	5|221	120|16362	0.0234470139426717	0.337046683219923	100053194/100050345/100051714/100057016/100063687	WIPI1/PYGM/PGAM2/LDHA/PKM	5
BP	GO:0060047	heart contraction	5|221	120|16362	0.0234470139426717	0.337046683219923	791242/100067330/100052501/100050176/100058251	ATP2A2/TPM1/MYL1/RPS6KA2/ATP1A2	5
BP	GO:0071478	cellular response to radiation	7|221	209|16362	0.0236297277823841	0.337046683219923	100056637/100061166/100059158/100034165/100070450/100136907/111774151	CRY2/HIF1A/TPT1/CRY1/NET1/MC1R/HCN2	7
BP	GO:0019674	NAD metabolic process	4|221	81|16362	0.0240228431034529	0.337046683219923	100051714/100052204/100057016/100063687	PGAM2/GPD1/LDHA/PKM	4
BP	GO:0022410	circadian sleep/wake cycle process	2|221	18|16362	0.0241035881118049	0.337046683219923	102148874/111774151	LOC102148874/HCN2	2
BP	GO:0030719	P granule organization	2|221	18|16362	0.0241035881118049	0.337046683219923	100052986/106782581	NUP98/LOC106782581	2
BP	GO:0035457	cellular response to interferon-alpha	2|221	18|16362	0.0241035881118049	0.337046683219923	100630879/100049850	LOC100630879/TPR	2
BP	GO:0035590	purinergic nucleotide receptor signaling pathway	2|221	18|16362	0.0241035881118049	0.337046683219923	100051842/100059626	P2RX6/P2RX4	2
BP	GO:0043649	dicarboxylic acid catabolic process	2|221	18|16362	0.0241035881118049	0.337046683219923	100054716/100072326	GLUL/DDO	2
BP	GO:0050802	circadian sleep/wake cycle	sleep	2|221	18|16362	0.0241035881118049	0.337046683219923	102148874/111774151	LOC102148874/HCN2
BP	GO:0051823	regulation of synapse structural plasticity	2|221	18|16362	0.0241035881118049	0.337046683219923	100146609/100056993	DMPK/SHANK3	2
BP	GO:0086012	membrane depolarization during cardiac muscle cell action potential	2|221	18|16362	0.0241035881118049	0.337046683219923	100058251/111774151	ATP1A2/HCN2	2
BP	GO:0110053	regulation of actin filament organization	9|221	308|16362	0.0243920507585523	0.337046683219923	100067330/111772089/100057771/100056993/100052986/100067673/100060842/100070207/100072339	TPM1/NA/RACK1/SHANK3/NUP98/CCR7/HCLS1/PRKCQ/ROCK2	9
BP	GO:0051222	positive regulation of protein transport	13|221	522|16362	0.0253318372162821	0.337046683219923	100061166/100054716/100057771/100065784/100034150/100063421/100068403/100053532/100067673/100060842/100065636/100070207/100049850	HIF1A/GLUL/RACK1/BAG3/HSP90AB1/SAR1A/C2CD5/SLC51B/CCR7/HCLS1/PDZK1/PRKCQ/TPR	13
BP	GO:0046907	intracellular transport	32|221	1662|16362	0.0253477946816884	0.337046683219923	100053194/791242/100050892/100056433/100056637/100065495/100061166/100062842/100060848/100053400/100058356/100070131/100051978/100629176/100054638/100034150/100063421/100055438/100054665/100068403/100057360/100066095/100147159/100052986/100062815/100060067/100072326/100630879/100065072/100065636/100072339/100049850	WIPI1/ATP2A2/DNAH12/ABRA/CRY2/GRK3/HIF1A/SYNE1/VPS26C/LNPK/PDLIM7/TOMM22/RPS11/SPCS3/MAPT/HSP90AB1/SAR1A/CPT1B/ADAMTS20/C2CD5/SNX6/NAPA/RPL18A/NUP98/ABCE1/BTBD8/DDO/LOC100630879/NUDCD3/PDZK1/ROCK2/TPR	32
BP	GO:0035051	cardiocyte differentiation	6|221	167|16362	0.0260044262154633	0.337046683219923	100055451/111770059/100070977/100068508/100059884/100051546	XIRP1/SOX18/POPDC2/ALPK3/GATA6/RARB	6
BP	GO:1904064	positive regulation of cation transmembrane transport	6|221	167|16362	0.0260044262154633	0.337046683219923	791242/100065495/100056993/100065636/100050762/100050186	ATP2A2/GRK3/SHANK3/PDZK1/SLC25A4/STAC3	6
BP	GO:0048646	anatomical structure formation involved in morphogenesis	29|221	1477|16362	0.026135717372431	0.337046683219923	100067330/100055451/100061166/100063003/100033926/100068181/102150017/100054133/100057180/100067710/100057771/100071962/100070823/100068039/111771869/100056993/111770059/100051418/100051956/100053882/100060842/100066713/100059884/100057016/100055086/100063687/100058541/100072339/100056694	TPM1/XIRP1/HIF1A/MYH3/TRIB1/CFLAR/EMCN/TLN2/LEMD3/EYA4/RACK1/E2F8/TLL2/ADGRA3/LOC111771869/SHANK3/SOX18/SIX4/CSRP1/CCNE1/HCLS1/FOXN4/GATA6/LDHA/PDGFA/PKM/RBM15/ROCK2/STYXL2	29
BP	GO:0010212	response to ionizing radiation	7|221	214|16362	0.0264413258447034	0.337046683219923	100061166/100057180/100059158/100067764/100056337/100070450/100052763	HIF1A/LEMD3/TPT1/TELO2/DCLRE1C/NET1/ALAD	7
BP	GO:0070925	organelle assembly	20|221	928|16362	0.0264977362373314	0.337046683219923	100053194/100050892/100067330/100055451/100063003/100067560/100068181/100054133/100054638/100056993/100051418/100054927/100051956/100067284/100056287/100065345/100065072/100056694/100049850/100058492	WIPI1/DNAH12/TPM1/XIRP1/MYH3/RSPH9/CFLAR/TLN2/MAPT/SHANK3/SIX4/OSCP1/CSRP1/CCDC13/UBXN2A/C2CD3/NUDCD3/STYXL2/TPR/UBXN10	20
BP	GO:0006089	lactate metabolic process	2|221	19|16362	0.0267031104786812	0.337046683219923	100061166/100057016	HIF1A/LDHA	2
BP	GO:0014866	skeletal myofibril assembly	2|221	19|16362	0.0267031104786812	0.337046683219923	100068181/100056694	CFLAR/STYXL2	2
BP	GO:0034138	toll-like receptor 3 signaling pathway	2|221	19|16362	0.0267031104786812	0.337046683219923	100062414/100053426	TICAM1/TNIP2	2
BP	GO:0046689	response to mercury ion	2|221	19|16362	0.0267031104786812	0.337046683219923	100051714/100052763	PGAM2/ALAD	2
BP	GO:0048087	positive regulation of developmental pigmentation	2|221	19|16362	0.0267031104786812	0.337046683219923	100063421/100054665	SAR1A/ADAMTS20	2
BP	GO:0048642	negative regulation of skeletal muscle tissue development	2|221	19|16362	0.0267031104786812	0.337046683219923	100070823/100051418	TLL2/SIX4	2
BP	GO:2000095	regulation of Wnt signaling pathway	planar cell polarity pathway	2|221	19|16362	0.0267031104786812	0.337046683219923	100068039/100072339	ADGRA3/ROCK2
BP	GO:0023051	regulation of signaling	70|221	4208|16362	0.0267110098338807	0.337046683219923	100053194/100146609/791242/100056433/100053861/100061650/100056637/100065495/100061166/100072416/100071253/100059885/100054032/100033926/100062842/100068181/100051125/100054133/100054716/100057180/100067710/100062414/100066585/100059158/102151116/100063333/100057771/100066812/100054638/100070823/100068039/100056993/100071351/100061244/100034150/100630416/100067764/100066301/100054665/100050176/10…	WIPI1/DMPK/ATP2A2/ABRA/LAX1/SETD9/CRY2/GRK3/HIF1A/SRA1/CHAC1/MTDH/RRN3/TRIB1/SYNE1/CFLAR/NDUFAF2/TLN2/GLUL/LEMD3/EYA4/TICAM1/SESN1/TPT1/TRIM39/IFNGR2/RACK1/TRAF3IP2/MAPT/TLL2/ADGRA3/SHANK3/ARFGEF2/DAPK3/HSP90AB1/SPINK4/TELO2/CHRNA10/ADAMTS20/RPS6KA2/RGS3/SNX6/CRY1/NAPA/CCNE1/NET1/P2RX4/MC1R/CCR7/HCLS1/INPP5F/ABCE1/ATP1A2/C2CD3/GATA6/HCN2/NBL1/PDGFA/PRKCQ/RBM15/RHBDF1/ROCK2/SCHIP1/SH2B1/SLC25A4/SL…	70
BP	GO:0002041	intussusceptive angiogenesis	1|221	2|16362	0.026832190380377	0.337046683219923	100057180	LEMD3	1
BP	GO:0002518	lymphocyte chemotaxis across high endothelial venule	1|221	2|16362	0.026832190380377	0.337046683219923	100067673	CCR7	1
BP	GO:0002649	regulation of tolerance induction to self antigen	1|221	2|16362	0.026832190380377	0.337046683219923	100067673	CCR7	1
BP	GO:0006404	RNA import into nucleus	1|221	2|16362	0.026832190380377	0.337046683219923	100049850	TPR	1
BP	GO:0006579	amino-acid betaine catabolic process	1|221	2|16362	0.026832190380377	0.337046683219923	100052267	LOC100052267	1
BP	GO:0006973	intracellular accumulation of glycerol	1|221	2|16362	0.026832190380377	0.337046683219923	100052204	GPD1	1
BP	GO:0007302	nurse cell nucleus anchoring	1|221	2|16362	0.026832190380377	0.337046683219923	100072339	ROCK2	1
BP	GO:0007493	endodermal cell fate determination	1|221	2|16362	0.026832190380377	0.337046683219923	100059884	GATA6	1
BP	GO:0010266	response to vitamin B1	1|221	2|16362	0.026832190380377	0.337046683219923	100052763	ALAD	1
BP	GO:0019417	sulfur oxidation	1|221	2|16362	0.026832190380377	0.337046683219923	100055978	MICAL2	1
BP	GO:0019478	D-amino acid catabolic process	1|221	2|16362	0.026832190380377	0.337046683219923	100072326	DDO	1
BP	GO:0019676	ammonia assimilation cycle	1|221	2|16362	0.026832190380377	0.337046683219923	100054716	GLUL	1
BP	GO:0019740	nitrogen utilization	1|221	2|16362	0.026832190380377	0.337046683219923	100054716	GLUL	1
BP	GO:0021997	neural plate axis specification	1|221	2|16362	0.026832190380377	0.337046683219923	100065345	C2CD3	1
BP	GO:0032065	maintenance of protein location in cell cortex	1|221	2|16362	0.026832190380377	0.337046683219923	100072339	ROCK2	1
BP	GO:0032240	negative regulation of nucleobase-containing compound transport	1|221	2|16362	0.026832190380377	0.337046683219923	100049850	TPR	1
BP	GO:0032470	positive regulation of endoplasmic reticulum calcium ion concentration	1|221	2|16362	0.026832190380377	0.337046683219923	791242	ATP2A2	1
BP	GO:0032723	positive regulation of connective tissue growth factor production	1|221	2|16362	0.026832190380377	0.337046683219923	100072339	ROCK2	1
BP	GO:0032912	negative regulation of transforming growth factor beta2 production	1|221	2|16362	0.026832190380377	0.337046683219923	100059884	GATA6	1
BP	GO:0033345	asparagine catabolic process via L-aspartate	1|221	2|16362	0.026832190380377	0.337046683219923	100146576	ASRGL1	1
BP	GO:0033477	S-methylmethionine metabolic process	1|221	2|16362	0.026832190380377	0.337046683219923	111767906	LOC111767906	1
BP	GO:0035080	heat shock-mediated polytene chromosome puffing	1|221	2|16362	0.026832190380377	0.337046683219923	100052986	NUP98	1
BP	GO:0036345	platelet maturation	1|221	2|16362	0.026832190380377	0.337046683219923	100071607	SLFN14	1
BP	GO:0038098	sequestering of BMP from receptor via BMP binding	1|221	2|16362	0.026832190380377	0.337046683219923	100071893	NBL1	1
BP	GO:0042413	carnitine catabolic process	1|221	2|16362	0.026832190380377	0.337046683219923	100052267	LOC100052267	1
BP	GO:0042790	nucleolar large rRNA transcription by RNA polymerase I	1|221	2|16362	0.026832190380377	0.337046683219923	100054032	RRN3	1
BP	GO:0045645	positive regulation of eosinophil differentiation	1|221	2|16362	0.026832190380377	0.337046683219923	100033926	TRIB1	1
BP	GO:0045659	negative regulation of neutrophil differentiation	1|221	2|16362	0.026832190380377	0.337046683219923	100033926	TRIB1	1
BP	GO:0046832	negative regulation of RNA export from nucleus	1|221	2|16362	0.026832190380377	0.337046683219923	100049850	TPR	1
BP	GO:0048203	vesicle targeting	trans-Golgi to endosome	1|221	2|16362	0.026832190380377	0.337046683219923	100053194	WIPI1
BP	GO:0048632	negative regulation of skeletal muscle tissue growth	1|221	2|16362	0.026832190380377	0.337046683219923	100070823	TLL2	1
BP	GO:0051343	positive regulation of cyclic-nucleotide phosphodiesterase activity	1|221	2|16362	0.026832190380377	0.337046683219923	100057771	RACK1	1
BP	GO:0051946	regulation of glutamate uptake involved in transmission of nerve impulse	1|221	2|16362	0.026832190380377	0.337046683219923	100058251	ATP1A2	1
BP	GO:0060702	negative regulation of endoribonuclease activity	1|221	2|16362	0.026832190380377	0.337046683219923	100062815	ABCE1	1
BP	GO:0060785	regulation of apoptosis involved in tissue homeostasis	1|221	2|16362	0.026832190380377	0.337046683219923	100055657	PRDX5	1
BP	GO:0061511	centriole elongation	1|221	2|16362	0.026832190380377	0.337046683219923	100065345	C2CD3	1
BP	GO:0070481	nuclear-transcribed mRNA catabolic process	non-stop decay	1|221	2|16362	0.026832190380377	0.337046683219923	100062815	ABCE1
BP	GO:0070659	inner ear sensory epithelium regeneration	1|221	2|16362	0.026832190380377	0.337046683219923	100051546	RARB	1
BP	GO:0071245	cellular response to carbon monoxide	1|221	2|16362	0.026832190380377	0.337046683219923	100061166	HIF1A	1
BP	GO:0071250	cellular response to nitrite	1|221	2|16362	0.026832190380377	0.337046683219923	100061166	HIF1A	1
BP	GO:0080033	response to nitrite	1|221	2|16362	0.026832190380377	0.337046683219923	100061166	HIF1A	1
BP	GO:0090298	negative regulation of mitochondrial DNA replication	1|221	2|16362	0.026832190380377	0.337046683219923	100071671	LIG3	1
BP	GO:0097117	guanylate kinase-associated protein clustering	1|221	2|16362	0.026832190380377	0.337046683219923	100056993	SHANK3	1
BP	GO:0098528	skeletal muscle fiber differentiation	1|221	2|16362	0.026832190380377	0.337046683219923	100051418	SIX4	1
BP	GO:0110061	regulation of angiotensin-activated signaling pathway	1|221	2|16362	0.026832190380377	0.337046683219923	100072339	ROCK2	1
BP	GO:1901301	regulation of cargo loading into COPII-coated vesicle	1|221	2|16362	0.026832190380377	0.337046683219923	100063421	SAR1A	1
BP	GO:1901303	negative regulation of cargo loading into COPII-coated vesicle	1|221	2|16362	0.026832190380377	0.337046683219923	100063421	SAR1A	1
BP	GO:1901389	negative regulation of transforming growth factor beta activation	1|221	2|16362	0.026832190380377	0.337046683219923	100034150	HSP90AB1	1
BP	GO:1903233	regulation of calcium ion-dependent exocytosis of neurotransmitter	1|221	2|16362	0.026832190380377	0.337046683219923	791242	ATP2A2	1
BP	GO:1990401	embryonic lung development	1|221	2|16362	0.026832190380377	0.337046683219923	100055086	PDGFA	1
BP	GO:2000277	positive regulation of oxidative phosphorylation uncoupler activity	1|221	2|16362	0.026832190380377	0.337046683219923	100050762	SLC25A4	1
BP	GO:2000522	positive regulation of immunological synapse formation	1|221	2|16362	0.026832190380377	0.337046683219923	100067673	CCR7	1
BP	GO:2000570	positive regulation of T-helper 2 cell activation	1|221	2|16362	0.026832190380377	0.337046683219923	100070207	PRKCQ	1
BP	GO:2000632	negative regulation of pre-miRNA processing	1|221	2|16362	0.026832190380377	0.337046683219923	100059723	BCDIN3D	1
BP	GO:0046823	negative regulation of nucleocytoplasmic transport	3|221	48|16362	0.0269327576838999	0.337046683219923	100050176/102148874/100049850	RPS6KA2/LOC102148874/TPR	3
BP	GO:0048070	regulation of developmental pigmentation	3|221	48|16362	0.0269327576838999	0.337046683219923	100063421/100054665/100050176	SAR1A/ADAMTS20/RPS6KA2	3
BP	GO:0051726	regulation of cell cycle	28|221	1421|16362	0.0275273557926281	0.343390613502307	100056637/100033926/100061980/100057180/100059158/100057771/100071962/100058792/100054001/111771869/100059254/100061244/100034150/100052486/100067764/100050176/100034165/100053882/100071378/100055106/100059884/100070207/100050749/100072339/100064371/100051821/100065443/100049850	CRY2/TRIB1/ORC1/LEMD3/TPT1/RACK1/E2F8/HORMAD2/THAP1/LOC111771869/SETDB1/DAPK3/HSP90AB1/FNTB/TELO2/RPS6KA2/CRY1/CCNE1/EIF4G2/CUL9/GATA6/PRKCQ/PRPF38A/ROCK2/SH2B1/SLC38A9/TBRG4/TPR	28
BP	GO:0033365	protein localization to organelle	17|221	756|16362	0.0277381793247832	0.344922058460875	100056433/100056637/100062842/100070131/100057771/100051978/100629176/100052023/100034150/100051418/100147159/100052986/100070908/100065345/100072326/100065072/100049850	ABRA/CRY2/SYNE1/TOMM22/RACK1/RPS11/SPCS3/GBP5/HSP90AB1/SIX4/RPL18A/NUP98/PCARE/C2CD3/DDO/NUDCD3/TPR	17
BP	GO:0006090	pyruvate metabolic process	4|221	85|16362	0.0280562528769814	0.34777323582005	100051714/100070689/100057016/100063687	PGAM2/HOGA1/LDHA/PKM	4
BP	GO:0009966	regulation of signal transduction	63|221	3736|16362	0.0282195608205927	0.34869406856234	100053194/100146609/100056433/100053861/100061650/100056637/100065495/100061166/100072416/100071253/100059885/100054032/100033926/100062842/100068181/100054133/100057180/100067710/100062414/100066585/100059158/102151116/100063333/100057771/100066812/100054638/100070823/100068039/100056993/100071351/100061244/100034150/100630416/100067764/100066301/100054665/100050176/100052488/100057360/100034165…	WIPI1/DMPK/ABRA/LAX1/SETD9/CRY2/GRK3/HIF1A/SRA1/CHAC1/MTDH/RRN3/TRIB1/SYNE1/CFLAR/TLN2/LEMD3/EYA4/TICAM1/SESN1/TPT1/TRIM39/IFNGR2/RACK1/TRAF3IP2/MAPT/TLL2/ADGRA3/SHANK3/ARFGEF2/DAPK3/HSP90AB1/SPINK4/TELO2/CHRNA10/ADAMTS20/RPS6KA2/RGS3/SNX6/CRY1/CCNE1/NET1/P2RX4/MC1R/CCR7/HCLS1/INPP5F/ABCE1/C2CD3/GATA6/NBL1/PDGFA/PRKCQ/RBM15/RHBDF1/ROCK2/SCHIP1/SH2B1/SLC38A9/SPART/TMEM120A/TNIP2/ZFYVE9	63
BP	GO:0032515	negative regulation of phosphoprotein phosphatase activity	3|221	49|16362	0.0284110365045799	0.348859028176926	100056637/100072339/100061105	CRY2/ROCK2/TMEM120A	3
BP	GO:1902893	regulation of miRNA transcription	3|221	49|16362	0.0284110365045799	0.348859028176926	100061166/100051632/100059884	HIF1A/FOS/GATA6	3
BP	GO:1903522	regulation of blood circulation	9|221	317|16362	0.028638531904376	0.350553529592003	100146609/791242/100067330/100061166/100070977/100059626/100058251/100066713/100070207	DMPK/ATP2A2/TPM1/HIF1A/POPDC2/P2RX4/ATP1A2/FOXN4/PRKCQ	9
BP	GO:0048583	regulation of response to stimulus	78|221	4783|16362	0.0289422067332323	0.353167052255672	100053194/100146609/791242/100056433/100053861/100061650/100056637/100065495/100061166/100072416/100071253/100059885/100054032/100033926/100062842/100068181/100051125/100054133/100057180/100067710/100062414/100066585/100059158/102151116/100063333/100057771/100065784/100051632/100066812/100054638/100070823/100068039/100055657/100056993/100071351/100052023/100061244/100034150/100630416/100067764/10…	WIPI1/DMPK/ATP2A2/ABRA/LAX1/SETD9/CRY2/GRK3/HIF1A/SRA1/CHAC1/MTDH/RRN3/TRIB1/SYNE1/CFLAR/NDUFAF2/TLN2/LEMD3/EYA4/TICAM1/SESN1/TPT1/TRIM39/IFNGR2/RACK1/BAG3/FOS/TRAF3IP2/MAPT/TLL2/ADGRA3/PRDX5/SHANK3/ARFGEF2/GBP5/DAPK3/HSP90AB1/SPINK4/TELO2/CHRNA10/ADAMTS20/BCDIN3D/RPS6KA2/C2CD5/RGS3/SNX6/CRY1/CCNE1/NET1/P2RX4/MC1R/NUP98/CCR7/HCLS1/INPP5F/ABCE1/ATL1/ATP1A2/C2CD3/GATA6/HCN2/LOC100630879/NBL1/PDGFA/…	78
BP	GO:1900017	positive regulation of cytokine production involved in inflammatory response	2|221	20|16362	0.0294102813171195	0.357522687363942	100062414/100052023	TICAM1/GBP5	2
BP	GO:0032231	regulation of actin filament bundle assembly	5|221	128|16362	0.0298916453764278	0.357522687363942	100067330/111772089/100056993/100070207/100072339	TPM1/NA/SHANK3/PRKCQ/ROCK2	5
BP	GO:0010665	regulation of cardiac muscle cell apoptotic process	3|221	50|16362	0.0299316250748801	0.357522687363942	100068181/100059884/100050762	CFLAR/GATA6/SLC25A4	3
BP	GO:0060612	adipose tissue development	3|221	50|16362	0.0299316250748801	0.357522687363942	100051418/100072374/100062426	SIX4/ARID5B/SPART	3
BP	GO:0098815	modulation of excitatory postsynaptic potential	3|221	50|16362	0.0299316250748801	0.357522687363942	100146609/100062842/100056993	DMPK/SYNE1/SHANK3	3
BP	GO:0019219	regulation of nucleobase-containing compound metabolic process	68|221	4096|16362	0.0304524646105663	0.357522687363942	100057981/100146831/100056433/100055978/100056637/100065171/100061166/100072416/100059885/100054032/100033926/100058356/100068181/100054133/100061326/100061980/100057180/100067710/100062414/100057094/100065784/100051632/100071962/100062871/100071671/100054001/100051714/100070823/111771869/100055657/100147562/100059254/111770059/100061244/100034150/100052204/100630416/111767495/100051418/100059755…	ZNF704/MAF/ABRA/MICAL2/CRY2/MAF1/HIF1A/SRA1/MTDH/RRN3/TRIB1/PDLIM7/CFLAR/TLN2/PDLIM1/ORC1/LEMD3/EYA4/TICAM1/DCAF6/BAG3/FOS/E2F8/ZNF438/LIG3/THAP1/PGAM2/TLL2/LOC111771869/PRDX5/ZNF512B/SETDB1/SOX18/DAPK3/HSP90AB1/GPD1/SPINK4/LOC111767495/SIX4/TENT5C/BCDIN3D/MYT1L/SNX6/CEBPD/CRY1/ACIN1/CCNE1/MC1R/NUP98/HCLS1/ABCE1/AEBP1/ARID5B/FOXN4/GATA6/NBL1/PRKCQ/RARB/RBM15/RIOX2/SH2B1/SPART/TBRG4/TGIF2/TNIP2/TP…	68
BP	GO:0006606	protein import into nucleus	5|221	129|16362	0.030768120570716	0.357522687363942	100056433/100056637/100034150/100052986/100049850	ABRA/CRY2/HSP90AB1/NUP98/TPR	5
BP	GO:0043627	response to estrogen	5|221	129|16362	0.030768120570716	0.357522687363942	100061166/100072416/100034150/100059884/100057016	HIF1A/SRA1/HSP90AB1/GATA6/LDHA	5
BP	GO:0003151	outflow tract morphogenesis	4|221	88|16362	0.0313304558838498	0.357522687363942	100061166/111770059/100059884/100051546	HIF1A/SOX18/GATA6/RARB	4
BP	GO:1904036	negative regulation of epithelial cell apoptotic process	3|221	51|16362	0.0314944030176529	0.357522687363942	100067036/100068181/100053426	ANGPTL4/CFLAR/TNIP2	3
BP	GO:0016051	carbohydrate biosynthetic process	5|221	130|16362	0.0316606071898804	0.357522687363942	100056637/100064862/100051714/100052204/100034165	CRY2/G6PC3/PGAM2/GPD1/CRY1	5
BP	GO:0051495	positive regulation of cytoskeleton organization	8|221	272|16362	0.0317739577729495	0.357522687363942	100067330/100057771/100054638/100052986/100067673/100060842/100070207/100072339	TPM1/RACK1/MAPT/NUP98/CCR7/HCLS1/PRKCQ/ROCK2	8
BP	GO:0019752	carboxylic acid metabolic process	21|221	1008|16362	0.032069580899961	0.357522687363942	791242/100051903/100052267/100061166/100050604/100050979/100054716/100147452/102148062/100051714/100054970/100055438/100070689/100146576/100072326/100057016/100058290/100146471/111767906/100063687/106782083	ATP2A2/LOC100051903/LOC100052267/HIF1A/PNPLA3/MTHFR/GLUL/LOC100147452/ADSS1/PGAM2/CYP8B1/CPT1B/HOGA1/ASRGL1/DDO/LDHA/LOC100058290/LOC100146471/LOC111767906/PKM/SLC7A7	21
BP	GO:0000022	mitotic spindle elongation	2|221	21|16362	0.0322217464749074	0.357522687363942	100072339/100049850	ROCK2/TPR	2
BP	GO:0000097	sulfur amino acid biosynthetic process	2|221	21|16362	0.0322217464749074	0.357522687363942	100050979/111767906	MTHFR/LOC111767906	2
BP	GO:0001504	neurotransmitter uptake	2|221	21|16362	0.0322217464749074	0.357522687363942	100054716/100058251	GLUL/ATP1A2	2
BP	GO:0006999	nuclear pore organization	2|221	21|16362	0.0322217464749074	0.357522687363942	100052986/100049850	NUP98/TPR	2
BP	GO:0021756	striatum development	2|221	21|16362	0.0322217464749074	0.357522687363942	100056993/100051546	SHANK3/RARB	2
BP	GO:1900452	regulation of long-term synaptic depression	2|221	21|16362	0.0322217464749074	0.357522687363942	100054638/100056993	MAPT/SHANK3	2
BP	GO:0044248	cellular catabolic process	33|221	1760|16362	0.0324420925184892	0.357522687363942	100053194/791242/100064381/100052267/100065495/100050604/100071253/100054716/100066585/100057771/100051978/100147452/100050345/100055074/100051714/100055657/100034150/100055438/111775315/100070689/100147159/100056287/100065762/100071607/100062815/100146576/100060067/100072326/100057016/100058290/100061454/100063687/111773880	WIPI1/ATP2A2/ASB2/LOC100052267/GRK3/PNPLA3/CHAC1/GLUL/SESN1/RACK1/RPS11/LOC100147452/PYGM/FBXO21/PGAM2/PRDX5/HSP90AB1/CPT1B/PNRC1/HOGA1/RPL18A/UBXN2A/INPP5F/SLFN14/ABCE1/ASRGL1/BTBD8/DDO/LDHA/LOC100058290/LOC100061454/PKM/RNPEPL1	33
BP	GO:0007416	synapse assembly	6|221	176|16362	0.0324569651364151	0.357522687363942	100053400/100054716/100054638/100056993/100066513/100058251	LNPK/GLUL/MAPT/SHANK3/ATL1/ATP1A2	6
BP	GO:0010165	response to X-ray	3|221	52|16362	0.0330992284291822	0.357522687363942	100061166/100057180/100067764	HIF1A/LEMD3/TELO2	3
BP	GO:0045652	regulation of megakaryocyte differentiation	3|221	52|16362	0.0330992284291822	0.357522687363942	100009697/100070207/100058541	ITGA2B/PRKCQ/RBM15	3
BP	GO:0045597	positive regulation of cell differentiation	27|221	1383|16362	0.0334030331519673	0.357522687363942	100061166/100054032/100033926/100058356/100068181/100051632/100054638/100056993/100071351/100034150/100063421/100054665/100055865/100053882/100070450/100059626/100067673/100071378/100060842/100066513/100059884/100071893/100070207/100051546/100050762/102149210/100061105	HIF1A/RRN3/TRIB1/PDLIM7/CFLAR/FOS/MAPT/SHANK3/ARFGEF2/HSP90AB1/SAR1A/ADAMTS20/ACIN1/CCNE1/NET1/P2RX4/CCR7/EIF4G2/HCLS1/ATL1/GATA6/NBL1/PRKCQ/RARB/SLC25A4/TGIF2/TMEM120A	27
BP	GO:0016054	organic acid catabolic process	8|221	275|16362	0.0335799790699602	0.357522687363942	791242/100052267/100054716/100147452/100055438/100070689/100146576/100072326	ATP2A2/LOC100052267/GLUL/LOC100147452/CPT1B/HOGA1/ASRGL1/DDO	8
BP	GO:0046395	carboxylic acid catabolic process	8|221	275|16362	0.0335799790699602	0.357522687363942	791242/100052267/100054716/100147452/100055438/100070689/100146576/100072326	ATP2A2/LOC100052267/GLUL/LOC100147452/CPT1B/HOGA1/ASRGL1/DDO	8
BP	GO:1902903	regulation of supramolecular fiber organization	11|221	433|16362	0.0336099573758649	0.357522687363942	100067330/111772089/100057771/100054638/100056993/100052986/100067673/100060842/100066513/100070207/100072339	TPM1/NA/RACK1/MAPT/SHANK3/NUP98/CCR7/HCLS1/ATL1/PRKCQ/ROCK2	11
BP	GO:0044070	regulation of monoatomic anion transport	5|221	133|16362	0.034434800254675	0.357522687363942	100056637/100059626/100058251/111774151/100065636	CRY2/P2RX4/ATP1A2/HCN2/PDZK1	5
BP	GO:0031396	regulation of protein ubiquitination	7|221	227|16362	0.0347990120189426	0.357522687363942	100056637/100033926/100062414/100034150/100034165/100053882/100056287	CRY2/TRIB1/TICAM1/HSP90AB1/CRY1/CCNE1/UBXN2A	7
BP	GO:0051966	regulation of synaptic transmission	glutamatergic	4|221	91|16362	0.0348203139274683	0.357522687363942	100054716/100056993/100058251/111774151	GLUL/SHANK3/ATP1A2/HCN2
BP	GO:0042745	circadian sleep/wake cycle	2|221	22|16362	0.0351342220478557	0.357522687363942	102148874/111774151	LOC102148874/HCN2	2
BP	GO:0042754	negative regulation of circadian rhythm	2|221	22|16362	0.0351342220478557	0.357522687363942	100056637/100034165	CRY2/CRY1	2
BP	GO:0045821	positive regulation of glycolytic process	2|221	22|16362	0.0351342220478557	0.357522687363942	100061166/100052204	HIF1A/GPD1	2
BP	GO:0045835	negative regulation of meiotic nuclear division	2|221	22|16362	0.0351342220478557	0.357522687363942	100059254/100050176	SETDB1/RPS6KA2	2
BP	GO:1900115	extracellular regulation of signal transduction	2|221	22|16362	0.0351342220478557	0.357522687363942	100630416/100071893	SPINK4/NBL1	2
BP	GO:1900116	extracellular negative regulation of signal transduction	2|221	22|16362	0.0351342220478557	0.357522687363942	100630416/100071893	SPINK4/NBL1	2
BP	GO:0046496	nicotinamide nucleotide metabolic process	5|221	134|16362	0.0353919809405513	0.357522687363942	100051714/100055657/100052204/100057016/100063687	PGAM2/PRDX5/GPD1/LDHA/PKM	5
BP	GO:0010660	regulation of muscle cell apoptotic process	4|221	92|16362	0.0360317520715298	0.357522687363942	100068181/100065784/100059884/100050762	CFLAR/BAG3/GATA6/SLC25A4	4
BP	GO:0045429	positive regulation of nitric oxide biosynthetic process	3|221	54|16362	0.0364343513243227	0.357522687363942	100062414/100034150/100059626	TICAM1/HSP90AB1/P2RX4	3
BP	GO:0045744	negative regulation of G protein-coupled receptor signaling pathway	3|221	54|16362	0.0364343513243227	0.357522687363942	100056637/100065495/100034165	CRY2/GRK3/CRY1	3
BP	GO:0034767	positive regulation of monoatomic ion transmembrane transport	6|221	181|16362	0.0364549949309	0.357522687363942	791242/100065495/100056993/100065636/100050762/100050186	ATP2A2/GRK3/SHANK3/PDZK1/SLC25A4/STAC3	6
BP	GO:0070727	cellular macromolecule localization	31|221	1649|16362	0.0365936980772611	0.357522687363942	100053194/100056433/100056637/100065495/100062842/100060848/100054133/100070131/100057771/100051978/100629176/100056993/100071351/100052023/100034150/100051418/100063421/100068403/100057360/100066095/100147159/100052986/100070908/100062815/100065345/100072326/100630879/100065072/100065636/100072339/100049850	WIPI1/ABRA/CRY2/GRK3/SYNE1/VPS26C/TLN2/TOMM22/RACK1/RPS11/SPCS3/SHANK3/ARFGEF2/GBP5/HSP90AB1/SIX4/SAR1A/C2CD5/SNX6/NAPA/RPL18A/NUP98/PCARE/ABCE1/C2CD3/DDO/LOC100630879/NUDCD3/PDZK1/ROCK2/TPR	31
BP	GO:0042060	wound healing	14|221	608|16362	0.0368312961670363	0.357522687363942	100067330/100061166/100053400/100068181/100051842/100009697/100052486/100059626/100059884/100055086/100063687/100070207/100051546/100064371	TPM1/HIF1A/LNPK/CFLAR/P2RX6/ITGA2B/FNTB/P2RX4/GATA6/PDGFA/PKM/PRKCQ/RARB/SH2B1	14
BP	GO:1905475	regulation of protein localization to membrane	7|221	230|16362	0.0369507603288109	0.357522687363942	111772089/100057771/100056993/100068403/100053532/100065636/100050186	NA/RACK1/SHANK3/C2CD5/SLC51B/PDZK1/STAC3	7
BP	GO:0007028	cytoplasm organization	4|221	93|16362	0.0372673231028267	0.357522687363942	100054032/100034150/100052986/106782581	RRN3/HSP90AB1/NUP98/LOC106782581	4
BP	GO:0006091	generation of precursor metabolites and energy	11|221	441|16362	0.0375875603327832	0.357522687363942	100053194/100051125/100050345/100051714/100052204/100063387/100057016/100146471/100063687/100050762/100065443	WIPI1/NDUFAF2/PYGM/PGAM2/GPD1/AIFM2/LDHA/LOC100146471/PKM/SLC25A4/TBRG4	11
BP	GO:0045637	regulation of myeloid cell differentiation	8|221	282|16362	0.0380630695068483	0.357522687363942	100061166/100033926/100051632/100009697/100055865/100060842/100070207/100058541	HIF1A/TRIB1/FOS/ITGA2B/ACIN1/HCLS1/PRKCQ/RBM15	8
BP	GO:0006270	DNA replication initiation	2|221	23|16362	0.0381444931082188	0.357522687363942	100061980/100053882	ORC1/CCNE1	2
BP	GO:0030813	positive regulation of nucleotide catabolic process	2|221	23|16362	0.0381444931082188	0.357522687363942	100061166/100052204	HIF1A/GPD1	2
BP	GO:0032875	regulation of DNA endoreduplication	2|221	23|16362	0.0381444931082188	0.357522687363942	100071962/111771869	E2F8/LOC111771869	2
BP	GO:0033301	cell cycle comprising mitosis without cytokinesis	2|221	23|16362	0.0381444931082188	0.357522687363942	100071962/111771869	E2F8/LOC111771869	2
BP	GO:0042789	mRNA transcription by RNA polymerase II	2|221	23|16362	0.0381444931082188	0.357522687363942	100061166/111770059	HIF1A/SOX18	2
BP	GO:0070861	regulation of protein exit from endoplasmic reticulum	2|221	23|16362	0.0381444931082188	0.357522687363942	100063421/100053532	SAR1A/SLC51B	2
BP	GO:0007129	homologous chromosome pairing at meiosis	3|221	55|16362	0.0381642646648424	0.357522687363942	100058792/100055438/100053882	HORMAD2/CPT1B/CCNE1	3
BP	GO:0035308	negative regulation of protein dephosphorylation	3|221	55|16362	0.0381642646648424	0.357522687363942	100056637/100072339/100061105	CRY2/ROCK2/TMEM120A	3
BP	GO:0046031	ADP metabolic process	3|221	55|16362	0.0381642646648424	0.357522687363942	100051714/100057016/100063687	PGAM2/LDHA/PKM	3
BP	GO:1904407	positive regulation of nitric oxide metabolic process	3|221	55|16362	0.0381642646648424	0.357522687363942	100062414/100034150/100059626	TICAM1/HSP90AB1/P2RX4	3
BP	GO:0030510	regulation of BMP signaling pathway	5|221	137|16362	0.038361642814053	0.357522687363942	100057180/100070823/100059884/100071893/100062426	LEMD3/TLL2/GATA6/NBL1/SPART	5
BP	GO:0019395	fatty acid oxidation	4|221	94|16362	0.0385270501338381	0.357522687363942	791242/100052267/100147452/100055438	ATP2A2/LOC100052267/LOC100147452/CPT1B	4
BP	GO:0010720	positive regulation of cell development	18|221	847|16362	0.0385673462980178	0.357522687363942	100061166/100054032/100033926/100068181/100054638/100056993/100071351/100063421/100070450/100059626/100071378/100066513/100071893/100070207/100051546/100050762/102149210/100061105	HIF1A/RRN3/TRIB1/CFLAR/MAPT/SHANK3/ARFGEF2/SAR1A/NET1/P2RX4/EIF4G2/ATL1/NBL1/PRKCQ/RARB/SLC25A4/TGIF2/TMEM120A	18
BP	GO:0035239	tube morphogenesis	25|221	1277|16362	0.0388421820190171	0.357522687363942	100055978/100065495/100061166/102150017/100054133/100057180/100067710/100057771/100071962/100070823/100068039/111771869/100056993/111770059/100050176/100070977/100066095/100053882/100065345/100066713/100059884/100071893/100055086/100058541/100072339	MICAL2/GRK3/HIF1A/EMCN/TLN2/LEMD3/EYA4/RACK1/E2F8/TLL2/ADGRA3/LOC111771869/SHANK3/SOX18/RPS6KA2/POPDC2/NAPA/CCNE1/C2CD3/FOXN4/GATA6/NBL1/PDGFA/RBM15/ROCK2	25
BP	GO:0014902	myotube differentiation	5|221	138|16362	0.039384398522619	0.357522687363942	102148062/100051418/100057016/100063687/100050186	ADSS1/SIX4/LDHA/PKM/STAC3	5
BP	GO:0060249	anatomical structure homeostasis	12|221	501|16362	0.0398582537531939	0.357522687363942	100061166/100054133/100057771/102148062/100055657/100034150/100067764/100056337/100053882/100059626/100058251/100049850	HIF1A/TLN2/RACK1/ADSS1/PRDX5/HSP90AB1/TELO2/DCLRE1C/CCNE1/P2RX4/ATP1A2/TPR	12
BP	GO:0032330	regulation of chondrocyte differentiation	3|221	56|16362	0.0399354587295041	0.357522687363942	100146831/100053400/100051546	MAF/LNPK/RARB	3
BP	GO:0000973	post-transcriptional tethering of RNA polymerase II gene DNA at nuclear periphery	1|221	3|16362	0.0399782836521334	0.357522687363942	100052986	NUP98	1
BP	GO:0006113	fermentation	1|221	3|16362	0.0399782836521334	0.357522687363942	100057016	LDHA	1
BP	GO:0006127	glycerophosphate shuttle	1|221	3|16362	0.0399782836521334	0.357522687363942	100052204	GPD1	1
BP	GO:0006288	base-excision repair	DNA ligation	1|221	3|16362	0.0399782836521334	0.357522687363942	100071671	LIG3
BP	GO:0006530	asparagine catabolic process	1|221	3|16362	0.0399782836521334	0.357522687363942	100146576	ASRGL1	1
BP	GO:0009436	glyoxylate catabolic process	1|221	3|16362	0.0399782836521334	0.357522687363942	100070689	HOGA1	1
BP	GO:0016243	regulation of autophagosome size	1|221	3|16362	0.0399782836521334	0.357522687363942	100057771	RACK1	1
BP	GO:0019060	intracellular transport of viral protein in host cell	1|221	3|16362	0.0399782836521334	0.357522687363942	100630879	LOC100630879	1
BP	GO:0019660	glycolytic fermentation	1|221	3|16362	0.0399782836521334	0.357522687363942	100057016	LDHA	1
BP	GO:0019661	glucose catabolic process to lactate via pyruvate	1|221	3|16362	0.0399782836521334	0.357522687363942	100057016	LDHA	1
BP	GO:0021502	neural fold elevation formation	1|221	3|16362	0.0399782836521334	0.357522687363942	100061166	HIF1A	1
BP	GO:0021773	striatal medium spiny neuron differentiation	1|221	3|16362	0.0399782836521334	0.357522687363942	100056993	SHANK3	1
BP	GO:0030581	symbiont intracellular protein transport in host	1|221	3|16362	0.0399782836521334	0.357522687363942	100630879	LOC100630879	1
BP	GO:0032621	interleukin-18 production	1|221	3|16362	0.0399782836521334	0.357522687363942	100052023	GBP5	1
BP	GO:0035079	polytene chromosome puffing	1|221	3|16362	0.0399782836521334	0.357522687363942	100052986	NUP98	1
BP	GO:0035191	nuclear axial expansion	1|221	3|16362	0.0399782836521334	0.357522687363942	100072339	ROCK2	1
BP	GO:0035494	SNARE complex disassembly	1|221	3|16362	0.0399782836521334	0.357522687363942	100066095	NAPA	1
BP	GO:0035736	cell proliferation involved in compound eye morphogenesis	1|221	3|16362	0.0399782836521334	0.357522687363942	100053882	CCNE1	1
BP	GO:0035793	positive regulation of metanephric mesenchymal cell migration by platelet-derived growth factor receptor-beta signaling pathway	1|221	3|16362	0.0399782836521334	0.357522687363942	100055086	PDGFA	1
BP	GO:0042429	serotonin catabolic process	1|221	3|16362	0.0399782836521334	0.357522687363942	100065495	GRK3	1
BP	GO:0043578	nuclear matrix organization	1|221	3|16362	0.0399782836521334	0.357522687363942	100062842	SYNE1	1
BP	GO:0044208	'de novo' AMP biosynthetic process	1|221	3|16362	0.0399782836521334	0.357522687363942	102148062	ADSS1	1
BP	GO:0046341	CDP-diacylglycerol metabolic process	1|221	3|16362	0.0399782836521334	0.357522687363942	100065899	CDIPT	1
BP	GO:0046416	D-amino acid metabolic process	1|221	3|16362	0.0399782836521334	0.357522687363942	100072326	DDO	1
BP	GO:0050960	detection of temperature stimulus involved in thermoception	1|221	3|16362	0.0399782836521334	0.357522687363942	100069843	LOC100069843	1
BP	GO:0051541	elastin metabolic process	1|221	3|16362	0.0399782836521334	0.357522687363942	100061166	HIF1A	1
BP	GO:0060574	intestinal epithelial cell maturation	1|221	3|16362	0.0399782836521334	0.357522687363942	100061166	HIF1A	1
BP	GO:0060931	sinoatrial node cell development	1|221	3|16362	0.0399782836521334	0.357522687363942	100070977	POPDC2	1
BP	GO:0061055	myotome development	1|221	3|16362	0.0399782836521334	0.357522687363942	100051418	SIX4	1
BP	GO:0061433	cellular response to caloric restriction	1|221	3|16362	0.0399782836521334	0.357522687363942	100061166	HIF1A	1
BP	GO:0070101	positive regulation of chemokine-mediated signaling pathway	1|221	3|16362	0.0399782836521334	0.357522687363942	100061166	HIF1A	1
BP	GO:0070285	pigment cell development	1|221	3|16362	0.0399782836521334	0.357522687363942	100067710	EYA4	1
BP	GO:0070541	response to platinum ion	1|221	3|16362	0.0399782836521334	0.357522687363942	100052763	ALAD	1
BP	GO:0090292	nuclear matrix anchoring at nuclear membrane	1|221	3|16362	0.0399782836521334	0.357522687363942	100062842	SYNE1	1
BP	GO:0097021	lymphocyte migration into lymphoid organs	1|221	3|16362	0.0399782836521334	0.357522687363942	100067673	CCR7	1
BP	GO:0097681	double-strand break repair via alternative nonhomologous end joining	1|221	3|16362	0.0399782836521334	0.357522687363942	100071671	LIG3	1
BP	GO:0098713	leucine import across plasma membrane	1|221	3|16362	0.0399782836521334	0.357522687363942	106782083	SLC7A7	1
BP	GO:0110024	positive regulation of cardiac muscle myoblast proliferation	1|221	3|16362	0.0399782836521334	0.357522687363942	100059884	GATA6	1
BP	GO:1901388	regulation of transforming growth factor beta activation	1|221	3|16362	0.0399782836521334	0.357522687363942	100034150	HSP90AB1	1
BP	GO:1901740	negative regulation of myoblast fusion	1|221	3|16362	0.0399782836521334	0.357522687363942	100068181	CFLAR	1
BP	GO:1901859	negative regulation of mitochondrial DNA metabolic process	1|221	3|16362	0.0399782836521334	0.357522687363942	100071671	LIG3	1
BP	GO:1903515	calcium ion transport from cytosol to endoplasmic reticulum	1|221	3|16362	0.0399782836521334	0.357522687363942	791242	ATP2A2	1
BP	GO:1903660	negative regulation of complement-dependent cytotoxicity	1|221	3|16362	0.0399782836521334	0.357522687363942	100034150	HSP90AB1	1
BP	GO:1903801	L-leucine import across plasma membrane	1|221	3|16362	0.0399782836521334	0.357522687363942	106782083	SLC7A7	1
BP	GO:1903944	negative regulation of hepatocyte apoptotic process	1|221	3|16362	0.0399782836521334	0.357522687363942	100068181	CFLAR	1
BP	GO:1904141	positive regulation of microglial cell migration	1|221	3|16362	0.0399782836521334	0.357522687363942	100059626	P2RX4	1
BP	GO:1904515	positive regulation of TORC2 signaling	1|221	3|16362	0.0399782836521334	0.357522687363942	100067764	TELO2	1
BP	GO:1905205	positive regulation of connective tissue replacement	1|221	3|16362	0.0399782836521334	0.357522687363942	100072339	ROCK2	1
BP	GO:1905793	protein localization to pericentriolar material	1|221	3|16362	0.0399782836521334	0.357522687363942	100065072	NUDCD3	1
BP	GO:1990893	mitotic chromosome centromere condensation	1|221	3|16362	0.0399782836521334	0.357522687363942	100052986	NUP98	1
BP	GO:2000384	negative regulation of ectoderm development	1|221	3|16362	0.0399782836521334	0.357522687363942	100059158	TPT1	1
BP	GO:2000412	positive regulation of thymocyte migration	1|221	3|16362	0.0399782836521334	0.357522687363942	100067673	CCR7	1
BP	GO:2000591	positive regulation of metanephric mesenchymal cell migration	1|221	3|16362	0.0399782836521334	0.357522687363942	100055086	PDGFA	1
BP	GO:0051252	regulation of RNA metabolic process	63|221	3807|16362	0.0401182206992495	0.357956880362096	100057981/100146831/100056433/100055978/100056637/100065171/100061166/100072416/100059885/100054032/100033926/100058356/100068181/100054133/100061326/100061980/100057180/100067710/100062414/100057094/100065784/100051632/100071962/100062871/100054001/100070823/111771869/100055657/100147562/100059254/111770059/100061244/100034150/100630416/111767495/100051418/100059755/100059723/100057365/100057360…	ZNF704/MAF/ABRA/MICAL2/CRY2/MAF1/HIF1A/SRA1/MTDH/RRN3/TRIB1/PDLIM7/CFLAR/TLN2/PDLIM1/ORC1/LEMD3/EYA4/TICAM1/DCAF6/BAG3/FOS/E2F8/ZNF438/THAP1/TLL2/LOC111771869/PRDX5/ZNF512B/SETDB1/SOX18/DAPK3/HSP90AB1/SPINK4/LOC111767495/SIX4/TENT5C/BCDIN3D/MYT1L/SNX6/CEBPD/CRY1/ACIN1/CCNE1/MC1R/NUP98/HCLS1/ABCE1/AEBP1/ARID5B/FOXN4/GATA6/NBL1/PRKCQ/RARB/RBM15/RIOX2/SPART/TBRG4/TGIF2/TNIP2/TPR/ZBTB43	63
BP	GO:0071482	cellular response to light stimulus	5|221	139|16362	0.0404236612174732	0.359053219075316	100056637/100061166/100034165/100136907/111774151	CRY2/HIF1A/CRY1/MC1R/HCN2	5
BP	GO:0017038	protein import	6|221	186|16362	0.0407565650080875	0.359053219075316	100056433/100056637/100070131/100034150/100052986/100049850	ABRA/CRY2/TOMM22/HSP90AB1/NUP98/TPR	6
BP	GO:0007596	blood coagulation	8|221	286|16362	0.0407974521318547	0.359053219075316	100053400/100051842/100009697/100059626/100059884/100055086/100070207/100064371	LNPK/P2RX6/ITGA2B/P2RX4/GATA6/PDGFA/PRKCQ/SH2B1	8
BP	GO:0051223	regulation of protein transport	18|221	853|16362	0.0408556587961103	0.359053219075316	100061166/100051125/100054716/100057771/100065784/100034150/100063421/100050176/100068403/102148874/100053532/100067673/100060842/100065636/100070207/100066340/100050762/100049850	HIF1A/NDUFAF2/GLUL/RACK1/BAG3/HSP90AB1/SAR1A/RPS6KA2/C2CD5/LOC102148874/SLC51B/CCR7/HCLS1/PDZK1/PRKCQ/RHBDF1/SLC25A4/TPR	18
BP	GO:0006555	methionine metabolic process	2|221	24|16362	0.0412494124544018	0.359053219075316	100050979/111767906	MTHFR/LOC111767906	2
BP	GO:0010882	regulation of cardiac muscle contraction by calcium ion signaling	2|221	24|16362	0.0412494124544018	0.359053219075316	791242/100058251	ATP2A2/ATP1A2	2
BP	GO:0014912	negative regulation of smooth muscle cell migration	2|221	24|16362	0.0412494124544018	0.359053219075316	100067330/100033926	TPM1/TRIB1	2
BP	GO:0045649	regulation of macrophage differentiation	2|221	24|16362	0.0412494124544018	0.359053219075316	100033926/100060842	TRIB1/HCLS1	2
BP	GO:0060330	regulation of response to type II interferon	2|221	24|16362	0.0412494124544018	0.359053219075316	100063333/100034150	IFNGR2/HSP90AB1	2
BP	GO:0060334	regulation of type II interferon-mediated signaling pathway	2|221	24|16362	0.0412494124544018	0.359053219075316	100063333/100034150	IFNGR2/HSP90AB1	2
BP	GO:2000105	positive regulation of DNA-templated DNA replication	2|221	24|16362	0.0412494124544018	0.359053219075316	100071962/111771869	E2F8/LOC111771869	2
BP	GO:0001889	liver development	7|221	236|16362	0.0415135896129141	0.35939719749006	100071962/111771869/100053882/100072374/100059884/100063687/100050762	E2F8/LOC111771869/CCNE1/ARID5B/GATA6/PKM/SLC25A4	7
BP	GO:1901698	response to nitrogen compound	27|221	1412|16362	0.0416043922090407	0.35939719749006	791242/100056637/100061166/100068181/100062414/100066585/100051632/100050345/100070165/100034150/100052204/100068403/100034165/100053882/102148874/100059626/100067673/100052763/100059884/111774151/100057016/100630879/100063687/100070207/100072339/100064371/100051821	ATP2A2/CRY2/HIF1A/CFLAR/TICAM1/SESN1/FOS/PYGM/SPOUT1/HSP90AB1/GPD1/C2CD5/CRY1/CCNE1/LOC102148874/P2RX4/CCR7/ALAD/GATA6/HCN2/LDHA/LOC100630879/PKM/PRKCQ/ROCK2/SH2B1/SLC38A9	27
BP	GO:0010656	negative regulation of muscle cell apoptotic process	3|221	57|16362	0.041747695904513	0.35939719749006	100068181/100065784/100050762	CFLAR/BAG3/SLC25A4	3
BP	GO:0019320	hexose catabolic process	3|221	57|16362	0.041747695904513	0.35939719749006	100051714/100057016/100063687	PGAM2/LDHA/PKM	3
BP	GO:0090183	regulation of kidney development	3|221	57|16362	0.041747695904513	0.35939719749006	100068181/100051418/100055086	CFLAR/SIX4/PDGFA	3
BP	GO:0070201	regulation of establishment of protein localization	19|221	917|16362	0.0422664102583427	0.363060494027221	100061166/100051125/100054716/100057771/100065784/100054638/100034150/100063421/100050176/100068403/102148874/100053532/100067673/100060842/100065636/100070207/100066340/100050762/100049850	HIF1A/NDUFAF2/GLUL/RACK1/BAG3/MAPT/HSP90AB1/SAR1A/RPS6KA2/C2CD5/LOC102148874/SLC51B/CCR7/HCLS1/PDZK1/PRKCQ/RHBDF1/SLC25A4/TPR	19
BP	GO:0034440	lipid oxidation	4|221	97|16362	0.0424512908512809	0.363060494027221	791242/100052267/100147452/100055438	ATP2A2/LOC100052267/LOC100147452/CPT1B	4
BP	GO:0042246	tissue regeneration	4|221	97|16362	0.0424512908512809	0.363060494027221	100068181/100063687/100070207/100051546	CFLAR/PKM/PRKCQ/RARB	4
BP	GO:0034641	cellular nitrogen compound metabolic process	64|221	3893|16362	0.0434239462226592	0.36962757511208	100146831/100068310/100052267/100065495/100061166/100063003/100071253/100054032/100050979/100061980/100067710/100059158/100057771/100051978/100629176/100051632/100072276/102148062/100071671/100059530/100054001/100054638/100051714/100055657/100070165/111770059/100034150/100052204/100067764/100051418/100065899/100055438/100056337/100065374/100059723/111775315/100057365/100057572/100630345/100147159…	MAF/THUMPD1/LOC100052267/GRK3/HIF1A/MYH3/CHAC1/RRN3/MTHFR/ORC1/EYA4/TPT1/RACK1/RPS11/SPCS3/FOS/MRM3/ADSS1/LIG3/SAP30BP/THAP1/MAPT/PGAM2/PRDX5/SPOUT1/SOX18/HSP90AB1/GPD1/TELO2/SIX4/CDIPT/CPT1B/DCLRE1C/AMPD1/BCDIN3D/PNRC1/MYT1L/WDR37/CEBPD/RPL18A/CCNE1/P2RX4/MC1R/NUP98/EIF4G2/SLFN14/ABCE1/AEBP1/ALAD/ASRGL1/ATP1A2/DDO/GATA6/LDHA/LOC100058290/LOC106782581/LOC111767906/MRPL4/PKM/PRPF38A/RARB/RBM15/RNP…	64
BP	GO:0006942	regulation of striated muscle contraction	4|221	98|16362	0.043807730298121	0.36962757511208	100146609/791242/100059626/100058251	DMPK/ATP2A2/P2RX4/ATP1A2	4
BP	GO:0045913	positive regulation of carbohydrate metabolic process	4|221	98|16362	0.043807730298121	0.36962757511208	100061166/100057771/100050345/100052204	HIF1A/RACK1/PYGM/GPD1	4
BP	GO:0043122	regulation of canonical NF-kappaB signal transduction	6|221	190|16362	0.044419982536887	0.36962757511208	100059885/100068181/100062414/100066812/100067673/100053426	MTDH/CFLAR/TICAM1/TRAF3IP2/CCR7/TNIP2	6
BP	GO:0006359	regulation of transcription by RNA polymerase III	2|221	25|16362	0.0444458993816159	0.36962757511208	100065171/100055657	MAF1/PRDX5	2
BP	GO:0009067	aspartate family amino acid biosynthetic process	2|221	25|16362	0.0444458993816159	0.36962757511208	100050979/111767906	MTHFR/LOC111767906	2
BP	GO:0019896	axonal transport of mitochondrion	2|221	25|16362	0.0444458993816159	0.36962757511208	100061166/100054638	HIF1A/MAPT	2
BP	GO:0043153	entrainment of circadian clock by photoperiod	2|221	25|16362	0.0444458993816159	0.36962757511208	100056637/100034165	CRY2/CRY1	2
BP	GO:0060575	intestinal epithelial cell differentiation	2|221	25|16362	0.0444458993816159	0.36962757511208	100061166/100059884	HIF1A/GATA6	2
BP	GO:0090140	regulation of mitochondrial fission	2|221	25|16362	0.0444458993816159	0.36962757511208	100054638/100061064	MAPT/INF2	2
BP	GO:1902170	cellular response to reactive nitrogen species	2|221	25|16362	0.0444458993816159	0.36962757511208	100061166/100068181	HIF1A/CFLAR	2
BP	GO:2000001	regulation of DNA damage checkpoint	2|221	25|16362	0.0444458993816159	0.36962757511208	100056637/100034165	CRY2/CRY1	2
BP	GO:2001057	reactive nitrogen species metabolic process	2|221	25|16362	0.0444458993816159	0.36962757511208	100055657/100059626	PRDX5/P2RX4	2
BP	GO:0061008	hepaticobiliary system development	7|221	240|16362	0.0447507024208723	0.371373943607112	100071962/111771869/100053882/100072374/100059884/100063687/100050762	E2F8/LOC111771869/CCNE1/ARID5B/GATA6/PKM/SLC25A4	7
BP	GO:0006355	regulation of DNA-templated transcription	58|221	3487|16362	0.0451749792278535	0.373546445798982	100057981/100146831/100056433/100055978/100056637/100065171/100061166/100072416/100059885/100054032/100033926/100058356/100068181/100054133/100061326/100061980/100057180/100067710/100062414/100057094/100065784/100051632/100071962/100062871/100054001/100070823/111771869/100055657/100147562/100059254/111770059/100061244/100034150/100630416/111767495/100051418/100057365/100057360/100630345/100034165…	ZNF704/MAF/ABRA/MICAL2/CRY2/MAF1/HIF1A/SRA1/MTDH/RRN3/TRIB1/PDLIM7/CFLAR/TLN2/PDLIM1/ORC1/LEMD3/EYA4/TICAM1/DCAF6/BAG3/FOS/E2F8/ZNF438/THAP1/TLL2/LOC111771869/PRDX5/ZNF512B/SETDB1/SOX18/DAPK3/HSP90AB1/SPINK4/LOC111767495/SIX4/MYT1L/SNX6/CEBPD/CRY1/CCNE1/MC1R/NUP98/HCLS1/AEBP1/ARID5B/FOXN4/GATA6/NBL1/PRKCQ/RARB/RBM15/RIOX2/SPART/TGIF2/TNIP2/TPR/ZBTB43	58
BP	GO:0010823	negative regulation of mitochondrion organization	3|221	59|16362	0.0454942653414954	0.373546445798982	100065784/100071671/100054638	BAG3/LIG3/MAPT	3
BP	GO:0010907	positive regulation of glucose metabolic process	3|221	59|16362	0.0454942653414954	0.373546445798982	100061166/100057771/100050345	HIF1A/RACK1/PYGM	3
BP	GO:0050732	negative regulation of peptidyl-tyrosine phosphorylation	3|221	59|16362	0.0454942653414954	0.373546445798982	100057771/100057360/100065762	RACK1/SNX6/INPP5F	3
BP	GO:0009408	response to heat	7|221	241|16362	0.045584682433473	0.373546445798982	100061166/100065784/100054638/100034150/100052986/100070207/100049850	HIF1A/BAG3/MAPT/HSP90AB1/NUP98/PRKCQ/TPR	7
BP	GO:1902905	positive regulation of supramolecular fiber organization	7|221	241|16362	0.045584682433473	0.373546445798982	100067330/100057771/100054638/100052986/100067673/100070207/100072339	TPM1/RACK1/MAPT/NUP98/CCR7/PRKCQ/ROCK2	7
BP	GO:2000377	regulation of reactive oxygen species metabolic process	7|221	242|16362	0.0464286021350293	0.379667713074968	100061166/100068181/100062414/100066585/100054638/100034150/100059626	HIF1A/CFLAR/TICAM1/SESN1/MAPT/HSP90AB1/P2RX4	7
BP	GO:0048872	homeostasis of number of cells	8|221	294|16362	0.0466521757503991	0.379909713959071	791242/100061166/100054032/100055657/100055865/100067673/100060842/100062152	ATP2A2/HIF1A/RRN3/PRDX5/ACIN1/CCR7/HCLS1/ZFYVE9	8
BP	GO:0090257	regulation of muscle system process	8|221	294|16362	0.0466521757503991	0.379909713959071	100146609/791242/100067330/100061244/100059626/100058251/100072339/100050762	DMPK/ATP2A2/TPM1/DAPK3/P2RX4/ATP1A2/ROCK2/SLC25A4	8
BP	GO:0051282	regulation of sequestering of calcium ion	5|221	145|16362	0.0470078311220759	0.381997474170727	791242/100073077/100067673/100058251/100050186	ATP2A2/DHRS7C/CCR7/ATP1A2/STAC3	5
BP	GO:1904951	positive regulation of establishment of protein localization	13|221	572|16362	0.047185509278349	0.381997474170727	100061166/100054716/100057771/100065784/100034150/100063421/100068403/100053532/100067673/100060842/100065636/100070207/100049850	HIF1A/GLUL/RACK1/BAG3/HSP90AB1/SAR1A/C2CD5/SLC51B/CCR7/HCLS1/PDZK1/PRKCQ/TPR	13
BP	GO:1901605	alpha-amino acid metabolic process	7|221	243|16362	0.0472824891894976	0.381997474170727	100050979/100054716/102148062/100070689/100146576/100072326/111767906	MTHFR/GLUL/ADSS1/HOGA1/ASRGL1/DDO/LOC111767906	7
BP	GO:0010921	regulation of phosphatase activity	6|221	193|16362	0.0472986405342871	0.381997474170727	100146609/100056637/100034150/100056287/100072339/100061105	DMPK/CRY2/HSP90AB1/UBXN2A/ROCK2/TMEM120A	6
BP	GO:0060323	head morphogenesis	3|221	60|16362	0.0474280406773092	0.382031067642761	100063003/100072374/100053446	MYH3/ARID5B/SCHIP1	3
BP	GO:0019079	viral genome replication	2|221	26|16362	0.0477309384731488	0.382031067642761	100630558/100072339	CXCR6/ROCK2	2
BP	GO:0034389	lipid droplet organization	2|221	26|16362	0.0477309384731488	0.382031067642761	100050604/100062426	PNPLA3/SPART	2
BP	GO:0060338	regulation of type I interferon-mediated signaling pathway	2|221	26|16362	0.0477309384731488	0.382031067642761	100034150/100062815	HSP90AB1/ABCE1	2
BP	GO:0009888	tissue development	48|221	2816|16362	0.0477904577852828	0.382031067642761	791242/100067330/100055451/100064381/100146831/100055978/100065495/100061166/100065683/100068181/100054133/100057180/100067710/100059096/100057771/100051632/100071962/102148062/100070823/100068039/111771869/100056993/100147562/111770059/100051418/100063421/100051956/100050176/100070977/100066095/100053882/102148874/100060842/100068508/100072374/100065345/100066713/100059884/106782581/100055086/10…	ATP2A2/TPM1/XIRP1/ASB2/MAF/MICAL2/GRK3/HIF1A/MYL11/CFLAR/TLN2/LEMD3/EYA4/ADAMTSL4/RACK1/FOS/E2F8/ADSS1/TLL2/ADGRA3/LOC111771869/SHANK3/ZNF512B/SOX18/SIX4/SAR1A/CSRP1/RPS6KA2/POPDC2/NAPA/CCNE1/LOC102148874/HCLS1/ALPK3/ARID5B/C2CD3/FOXN4/GATA6/LOC106782581/PDGFA/PKM/PRKCQ/RARB/RBM15/ROCK2/SCHIP1/SPART/STAC3	48
BP	GO:0007274	neuromuscular synaptic transmission	4|221	101|16362	0.0480219589351575	0.383099823114077	791242/100066095/100062426/100050186	ATP2A2/NAPA/SPART/STAC3	4
BP	GO:0050817	coagulation	8|221	296|16362	0.0481975400644436	0.383121383228024	100053400/100051842/100009697/100059626/100059884/100055086/100070207/100064371	LNPK/P2RX6/ITGA2B/P2RX4/GATA6/PDGFA/PRKCQ/SH2B1	8
BP	GO:0007010	cytoskeleton organization	27|221	1434|16362	0.0487693536990075	0.383121383228024	100050892/100067330/100055451/100055978/100063003/100067560/100062842/100058356/100068181/100054133/100058792/100054638/100070868/100034150/100051418/100051370/100051956/100067284/100067673/100066513/100065345/100055106/100055086/100072339/100056694/100055953/100049850	DNAH12/TPM1/XIRP1/MICAL2/MYH3/RSPH9/SYNE1/PDLIM7/CFLAR/TLN2/HORMAD2/MAPT/EPB42/HSP90AB1/SIX4/LOC100051370/CSRP1/CCDC13/CCR7/ATL1/C2CD3/CUL9/PDGFA/ROCK2/STYXL2/SYNM/TPR	27
BP	GO:1904375	regulation of protein localization to cell periphery	5|221	147|16362	0.0493359937725933	0.383121383228024	111772089/100057771/100053882/100064371/100050186	NA/RACK1/CCNE1/SH2B1/STAC3	5
BP	GO:0051496	positive regulation of stress fiber assembly	3|221	61|16362	0.0494017466220777	0.383121383228024	100067330/100070207/100072339	TPM1/PRKCQ/ROCK2	3
CC	GO:0043292	contractile fiber	15|229	356|16369	0.000152827789407833	0.0363892599729686	100067330/100052501/100056433/100065495/100063003/100065683/100062842/100054133/100065784/100050345/100052204/100051370/100051956/100072339/100055953	TPM1/MYL1/ABRA/GRK3/MYH3/MYL11/SYNE1/TLN2/BAG3/PYGM/GPD1/LOC100051370/CSRP1/ROCK2/SYNM	15
CC	GO:0014801	longitudinal sarcoplasmic reticulum	2|229	2|16369	0.000194873400815396	0.0363892599729686	791242/100073077	ATP2A2/DHRS7C	2
CC	GO:0030017	sarcomere	13|229	292|16369	0.000247545986210671	0.0363892599729686	100067330/100052501/100056433/100065495/100063003/100062842/100054133/100065784/100050345/100052204/100051370/100051956/100055953	TPM1/MYL1/ABRA/GRK3/MYH3/SYNE1/TLN2/BAG3/PYGM/GPD1/LOC100051370/CSRP1/SYNM	13
CC	GO:0030016	myofibril	13|229	328|16369	0.000744250903790217	0.0820536621428714	100067330/100052501/100056433/100065495/100063003/100062842/100054133/100065784/100050345/100052204/100051370/100051956/100055953	TPM1/MYL1/ABRA/GRK3/MYH3/SYNE1/TLN2/BAG3/PYGM/GPD1/LOC100051370/CSRP1/SYNM	13
CC	GO:0016460	myosin II complex	4|229	33|16369	0.0011103138687923	0.0899262332259239	100052501/100063003/100065683/100051370	MYL1/MYH3/MYL11/LOC100051370	4
CC	GO:0016234	inclusion body	6|229	85|16369	0.0012234861663391	0.0899262332259239	100063744/100054638/100034150/100052986/100070207/100049850	RNF32/MAPT/HSP90AB1/NUP98/PRKCQ/TPR	6
CC	GO:0098826	endoplasmic reticulum tubular network membrane	2|229	5|16369	0.001895236367841	0.102372446958283	100053400/100066513	LNPK/ATL1	2
CC	GO:0016529	sarcoplasmic reticulum	5|229	64|16369	0.00199988173410442	0.102372446958283	100146609/791242/100073077/100050345/100063421	DMPK/ATP2A2/DHRS7C/PYGM/SAR1A	5
CC	GO:0005829	cytosol	93|229	5156|16369	0.00208923361139353	0.102372446958283	100055480/100053194/100146609/100067330/100052501/100064381/100053861/100056637/100065495/100065171/100061166/100063003/100072416/100065683/100071253/100050979/100033926/100058356/100068181/100054716/100061980/100067710/100062414/111772089/100066585/100059158/102151116/100057094/100057771/100051978/100065784/100051632/100071962/100050345/102148062/100062871/100055074/100060980/100054638/100051714…	CHKB/WIPI1/DMPK/TPM1/MYL1/ASB2/LAX1/CRY2/GRK3/MAF1/HIF1A/MYH3/SRA1/MYL11/CHAC1/MTHFR/TRIB1/PDLIM7/CFLAR/GLUL/ORC1/EYA4/TICAM1/NA/SESN1/TPT1/TRIM39/DCAF6/RACK1/RPS11/BAG3/FOS/E2F8/PYGM/ADSS1/ZNF438/FBXO21/H2BC27/MAPT/PGAM2/LOC111771869/PRDX5/ARFGEF2/SETDB1/NA/HSP90AB1/FNTB/GPD1/TELO2/LOC111767495/LOC100051370/AMPD1/BCDIN3D/RPS6KA2/C2CD5/RGS3/CRY1/ACIN1/NAPA/RPL18A/CCDC13/CCNE1/NET1/FLYWCH1/LSMEM1/…	93
CC	GO:0097342	ripoptosome	2|229	6|16369	0.00281665739968218	0.124214591325984	100068181/100062414	CFLAR/TICAM1	2
CC	GO:0016528	sarcoplasm	5|229	75|16369	0.00400024574504685	0.160373488505969	100146609/791242/100073077/100050345/100063421	DMPK/ATP2A2/DHRS7C/PYGM/SAR1A	5
CC	GO:0044615	nuclear pore nuclear basket	2|229	8|16369	0.00516146864924367	0.171652780014654	100052986/100049850	NUP98/TPR	2
CC	GO:0005859	muscle myosin complex	3|229	26|16369	0.0055405348700428	0.171652780014654	100052501/100063003/100065683	MYL1/MYH3/MYL11	3
CC	GO:0043228	non-membrane-bounded organelle	74|229	4056|16369	0.00583852993247122	0.171652780014654	100053194/100050892/100067330/100052501/100146831/100056433/100065495/100065171/100063003/100072416/100050604/100065683/100059885/100054032/100067560/100062842/100058356/100054133/100061980/100066585/100059158/100057771/100051978/100065784/100071962/100050345/100071671/100059530/100058792/100060980/100054001/100054638/100070868/111771869/100070165/100071351/100059254/111770059/100061244/100034150…	WIPI1/DNAH12/TPM1/MYL1/MAF/ABRA/GRK3/MAF1/MYH3/SRA1/PNPLA3/MYL11/MTDH/RRN3/RSPH9/SYNE1/PDLIM7/TLN2/ORC1/SESN1/TPT1/RACK1/RPS11/BAG3/E2F8/PYGM/LIG3/SAP30BP/HORMAD2/H2BC27/THAP1/MAPT/EPB42/LOC111771869/SPOUT1/ARFGEF2/SETDB1/SOX18/DAPK3/HSP90AB1/FNTB/GPD1/CEP85L/LOC111767495/CPT1B/DCLRE1C/LOC100051370/CSRP1/PNRC1/RPS6KA2/C2CD5/WDR37/ACIN1/RPL18A/CCDC13/CCNE1/NUP98/HCLS1/TMEM63A/ABCB8/AIFM2/C2CD3/FOX…	74
CC	GO:0043232	intracellular non-membrane-bounded organelle	74|229	4056|16369	0.00583852993247122	0.171652780014654	100053194/100050892/100067330/100052501/100146831/100056433/100065495/100065171/100063003/100072416/100050604/100065683/100059885/100054032/100067560/100062842/100058356/100054133/100061980/100066585/100059158/100057771/100051978/100065784/100071962/100050345/100071671/100059530/100058792/100060980/100054001/100054638/100070868/111771869/100070165/100071351/100059254/111770059/100061244/100034150…	WIPI1/DNAH12/TPM1/MYL1/MAF/ABRA/GRK3/MAF1/MYH3/SRA1/PNPLA3/MYL11/MTDH/RRN3/RSPH9/SYNE1/PDLIM7/TLN2/ORC1/SESN1/TPT1/RACK1/RPS11/BAG3/E2F8/PYGM/LIG3/SAP30BP/HORMAD2/H2BC27/THAP1/MAPT/EPB42/LOC111771869/SPOUT1/ARFGEF2/SETDB1/SOX18/DAPK3/HSP90AB1/FNTB/GPD1/CEP85L/LOC111767495/CPT1B/DCLRE1C/LOC100051370/CSRP1/PNRC1/RPS6KA2/C2CD5/WDR37/ACIN1/RPL18A/CCDC13/CCNE1/NUP98/HCLS1/TMEM63A/ABCB8/AIFM2/C2CD3/FOX…	74
CC	GO:0043197	dendritic spine	8|229	203|16369	0.00787869755700549	0.21621809327998	100065495/100062842/100051842/100054638/100056993/100071351/100059626/100058251	GRK3/SYNE1/P2RX6/MAPT/SHANK3/ARFGEF2/P2RX4/ATP1A2	8
CC	GO:0044309	neuron spine	8|229	205|16369	0.00833493783618972	0.21621809327998	100065495/100062842/100051842/100054638/100056993/100071351/100059626/100058251	GRK3/SYNE1/P2RX6/MAPT/SHANK3/ARFGEF2/P2RX4/ATP1A2	8
CC	GO:0030018	Z disc	7|229	171|16369	0.0103819635768455	0.220340277353534	100065495/100065784/100050345/100052204/100051370/100051956/100055953	GRK3/BAG3/PYGM/GPD1/LOC100051370/CSRP1/SYNM	7
CC	GO:0033017	sarcoplasmic reticulum membrane	3|229	33|16369	0.0108232688545659	0.220340277353534	100146609/791242/100073077	DMPK/ATP2A2/DHRS7C	3
CC	GO:0030904	retromer complex	2|229	12|16369	0.011726255810623	0.220340277353534	100060848/100057360	VPS26C/SNX6	2
CC	GO:0099512	supramolecular fiber	19|229	770|16369	0.0119657577946286	0.220340277353534	100067330/100052501/100056433/100065495/100063003/100065683/100062842/100058356/100054133/100065784/100050345/100054638/100071351/100061244/100052204/100051370/100051956/100072339/100055953	TPM1/MYL1/ABRA/GRK3/MYH3/MYL11/SYNE1/PDLIM7/TLN2/BAG3/PYGM/MAPT/ARFGEF2/DAPK3/GPD1/LOC100051370/CSRP1/ROCK2/SYNM	19
CC	GO:0016459	myosin complex	4|229	64|16369	0.0123180085554283	0.220340277353534	100052501/100063003/100065683/100051370	MYL1/MYH3/MYL11/LOC100051370	4
CC	GO:0005916	fascia adherens	2|229	13|16369	0.0137316151426276	0.220340277353534	100055451/100054133	XIRP1/TLN2	2
CC	GO:0090533	cation-transporting ATPase complex	2|229	13|16369	0.0137316151426276	0.220340277353534	791242/100058251	ATP2A2/ATP1A2	2
CC	GO:0005831	steroid hormone aporeceptor complex	1|229	1|16369	0.0139898588795895	0.220340277353534	100072416	SRA1	1
CC	GO:0070421	DNA ligase III-XRCC1 complex	1|229	1|16369	0.0139898588795895	0.220340277353534	100071671	LIG3	1
CC	GO:1902912	pyruvate kinase complex	1|229	1|16369	0.0139898588795895	0.220340277353534	100063687	PKM	1
CC	GO:1990917	ooplasm	1|229	1|16369	0.0139898588795895	0.220340277353534	100034150	HSP90AB1	1
CC	GO:0099080	supramolecular complex	19|229	788|16369	0.0149504545504931	0.227350015750602	100067330/100052501/100056433/100065495/100063003/100065683/100062842/100058356/100054133/100065784/100050345/100054638/100071351/100061244/100052204/100051370/100051956/100072339/100055953	TPM1/MYL1/ABRA/GRK3/MYH3/MYL11/SYNE1/PDLIM7/TLN2/BAG3/PYGM/MAPT/ARFGEF2/DAPK3/GPD1/LOC100051370/CSRP1/ROCK2/SYNM	19
CC	GO:0001725	stress fiber	4|229	70|16369	0.0166658197576099	0.235040793900493	100067330/100058356/100051370/100051956	TPM1/PDLIM7/LOC100051370/CSRP1	4
CC	GO:0000795	synaptonemal complex	3|229	39|16369	0.0170551142966344	0.235040793900493	100071671/100058792/100055438	LIG3/HORMAD2/CPT1B	3
CC	GO:0099086	synaptonemal structure	3|229	39|16369	0.0170551142966344	0.235040793900493	100071671/100058792/100055438	LIG3/HORMAD2/CPT1B	3
CC	GO:0031674	I band	7|229	191|16369	0.01810470049509	0.23540360043662	100065495/100065784/100050345/100052204/100051370/100051956/100055953	GRK3/BAG3/PYGM/GPD1/LOC100051370/CSRP1/SYNM	7
CC	GO:0042405	nuclear inclusion body	2|229	15|16369	0.0181490304191498	0.23540360043662	100052986/100049850	NUP98/TPR	2
CC	GO:0031965	nuclear membrane	9|229	288|16369	0.0203486724672999	0.256393273087979	100146609/100062842/100057180/100051842/100059626/100052986/100059884/100050749/100049850	DMPK/SYNE1/LEMD3/P2RX6/P2RX4/NUP98/GATA6/PRPF38A/TPR	9
CC	GO:0005925	focal adhesion	6|229	157|16369	0.0231860965718949	0.273469891673637	100058356/100054133/111772089/100057094/100009697/100051956	PDLIM7/TLN2/NA/DCAF6/ITGA2B/CSRP1	6
CC	GO:0005737	cytoplasm	171|229	11213|16369	0.023814365676921	0.273469891673637	100055480/100053194/100146609/791242/100050892/100062142/100067330/100052501/100064381/100146831/100056433/100052267/100053861/100056637/100065495/100065171/100061166/100063003/100058730/100072416/100050604/100065683/100071253/100059885/100050979/100033926/100067560/100146652/100062842/100060848/100053400/100058356/100068181/100051125/100054133/100054716/100061980/100067710/100064862/100062414/11…	CHKB/WIPI1/DMPK/ATP2A2/DNAH12/NAA38/TPM1/MYL1/ASB2/MAF/ABRA/LOC100052267/LAX1/CRY2/GRK3/MAF1/HIF1A/MYH3/KIAA1191/SRA1/PNPLA3/MYL11/CHAC1/MTDH/MTHFR/TRIB1/RSPH9/ALG12/SYNE1/VPS26C/LNPK/PDLIM7/CFLAR/NDUFAF2/TLN2/GLUL/ORC1/EYA4/G6PC3/TICAM1/NA/SESN1/TPT1/TOMM22/TRIM39/ADAMTSL4/DCAF6/P2RX6/DHRS7C/RACK1/RPS11/SPCS3/TSPO2/BAG3/LOC100147452/FOS/MRM3/E2F8/PYGM/ADSS1/ZNF438/RNF32/LIG3/FBXO21/ITGA2B/H2BC27…	171
CC	GO:0032432	actin filament bundle	4|229	79|16369	0.0248016103084275	0.273469891673637	100067330/100058356/100051370/100051956	TPM1/PDLIM7/LOC100051370/CSRP1	4
CC	GO:0042641	actomyosin	4|229	81|16369	0.0268830876178507	0.273469891673637	100067330/100058356/100051370/100051956	TPM1/PDLIM7/LOC100051370/CSRP1	4
CC	GO:0009331	glycerol-3-phosphate dehydrogenase complex	1|229	2|16369	0.0277848443583629	0.273469891673637	100052204	GPD1	1
CC	GO:0090534	calcium ion-transporting ATPase complex	1|229	2|16369	0.0277848443583629	0.273469891673637	791242	ATP2A2	1
CC	GO:1990047	spindle matrix	1|229	2|16369	0.0277848443583629	0.273469891673637	100049850	TPR	1
CC	GO:1990630	IRE1-RACK1-PP2A complex	1|229	2|16369	0.0277848443583629	0.273469891673637	100057771	RACK1	1
CC	GO:1990913	sperm head plasma membrane	1|229	2|16369	0.0277848443583629	0.273469891673637	100034150	HSP90AB1	1
CC	GO:0030286	dynein complex	3|229	47|16369	0.0279050909871058	0.273469891673637	100050892/100065072/100049850	DNAH12/NUDCD3/TPR	3
CC	GO:0005912	adherens junction	10|229	357|16369	0.0290612202777499	0.275586230438317	100055451/100058356/100054133/111772089/100057094/100009697/100051956/100072339/100053446/100055953	XIRP1/PDLIM7/TLN2/NA/DCAF6/ITGA2B/CSRP1/ROCK2/SCHIP1/SYNM	10
CC	GO:0005667	transcription regulator complex	11|229	409|16369	0.0293708680966006	0.275586230438317	100061166/100072416/100061326/100051632/100052617/111770059/100034150/111767495/100060842/100059884/100072544	HIF1A/SRA1/PDLIM1/FOS/DAZAP2/SOX18/HSP90AB1/LOC111767495/HCLS1/GATA6/RIOX2	11
CC	GO:0015629	actin cytoskeleton	12|229	463|16369	0.030067460128809	0.276244789933433	100067330/100052501/100056433/100063003/100072416/100065683/100058356/100054133/100061244/100051370/100051956/100060842	TPM1/MYL1/ABRA/MYH3/SRA1/MYL11/PDLIM7/TLN2/DAPK3/LOC100051370/CSRP1/HCLS1	12
CC	GO:0005637	nuclear inner membrane	3|229	50|16369	0.0327250794105333	0.276544813798064	100057180/100051842/100059626	LEMD3/P2RX6/P2RX4	3
CC	GO:0005741	mitochondrial outer membrane	6|229	172|16369	0.0341311525110044	0.276544813798064	100146609/100070131/100055438/100063387/100050762/100062426	DMPK/TOMM22/CPT1B/AIFM2/SLC25A4/SPART	6
CC	GO:0044291	cell-cell contact zone	4|229	88|16369	0.0349727455854693	0.276544813798064	100055451/100054133/100058251/100072339	XIRP1/TLN2/ATP1A2/ROCK2	4
CC	GO:0070161	anchoring junction	10|229	370|16369	0.0357910365249002	0.276544813798064	100055451/100058356/100054133/111772089/100057094/100009697/100051956/100072339/100053446/100055953	XIRP1/PDLIM7/TLN2/NA/DCAF6/ITGA2B/CSRP1/ROCK2/SCHIP1/SYNM	10
CC	GO:0000776	kinetochore	5|229	130|16369	0.0360051979713423	0.276544813798064	100057771/100070165/100052986/100054325/100049850	RACK1/SPOUT1/NUP98/GPATCH11/TPR	5
CC	GO:0071782	endoplasmic reticulum tubular network	2|229	22|16369	0.037458742508644	0.276544813798064	100053400/100066513	LNPK/ATL1	2
CC	GO:0005856	cytoskeleton	36|229	1907|16369	0.0376764525506987	0.276544813798064	100053194/100050892/100067330/100052501/100056433/100063003/100072416/100065683/100067560/100062842/100058356/100054133/100057771/100059530/100054638/100070868/100070165/100071351/100061244/100034150/100052486/100072826/100051370/100051956/100050176/100068403/100067284/100053882/100060842/100057436/100065345/100065072/100070207/100072339/100055953/100049850	WIPI1/DNAH12/TPM1/MYL1/ABRA/MYH3/SRA1/MYL11/RSPH9/SYNE1/PDLIM7/TLN2/RACK1/SAP30BP/MAPT/EPB42/SPOUT1/ARFGEF2/DAPK3/HSP90AB1/FNTB/CEP85L/LOC100051370/CSRP1/RPS6KA2/C2CD5/CCDC13/CCNE1/HCLS1/TMEM63A/C2CD3/NUDCD3/PRKCQ/ROCK2/SYNM/TPR	36
CC	GO:0005965	protein farnesyltransferase complex	1|229	3|16369	0.0413876592078735	0.276544813798064	100052486	FNTB	1
CC	GO:0031417	NatC complex	1|229	3|16369	0.0413876592078735	0.276544813798064	100062142	NAA38	1
CC	GO:0034751	aryl hydrocarbon receptor complex	1|229	3|16369	0.0413876592078735	0.276544813798064	100034150	HSP90AB1	1
CC	GO:0045298	tubulin complex	1|229	3|16369	0.0413876592078735	0.276544813798064	100054638	MAPT	1
CC	GO:0060053	neurofilament cytoskeleton	1|229	3|16369	0.0413876592078735	0.276544813798064	100055953	SYNM	1
CC	GO:0061574	ASAP complex	1|229	3|16369	0.0413876592078735	0.276544813798064	100055865	ACIN1	1
CC	GO:0097134	cyclin E1-CDK2 complex	1|229	3|16369	0.0413876592078735	0.276544813798064	100053882	CCNE1	1
CC	GO:0097513	myosin II filament	1|229	3|16369	0.0413876592078735	0.276544813798064	100051370	LOC100051370	1
CC	GO:0098855	HCN channel complex	1|229	3|16369	0.0413876592078735	0.276544813798064	111774151	HCN2	1
CC	GO:0106037	apicomedial cortex	1|229	3|16369	0.0413876592078735	0.276544813798064	100072339	ROCK2	1
CC	GO:1990184	amino acid transport complex	1|229	3|16369	0.0413876592078735	0.276544813798064	106782083	SLC7A7	1
CC	GO:0005868	cytoplasmic dynein complex	2|229	24|16369	0.043951310088676	0.285037172780972	100065072/100049850	NUDCD3/TPR	2
CC	GO:0031616	spindle pole centrosome	2|229	24|16369	0.043951310088676	0.285037172780972	100070165/100072339	SPOUT1/ROCK2	2
CC	GO:0097386	glial cell projection	2|229	25|16369	0.0473425741177889	0.302580799796303	100054716/100054638	GLUL/MAPT	2
MF	GO:0000166	nucleotide binding	30|203	866|14376	4.51023456188726e-06	0.00300381621821691	100146609/791242/100052267/100055978/100056637/100065495/100050604/100050979/100054716/100051842/100065784/100050345/102148062/100063507/100070868/100061244/100034150/100052204/100063421/100070977/102148874/100059626/100064064/100062815/100063387/100066513/100058251/100057016/100061454/100063687	DMPK/ATP2A2/LOC100052267/MICAL2/CRY2/GRK3/PNPLA3/MTHFR/GLUL/P2RX6/BAG3/PYGM/ADSS1/ABCF2/EPB42/DAPK3/HSP90AB1/GPD1/SAR1A/POPDC2/LOC102148874/P2RX4/ABCB8/ABCE1/AIFM2/ATL1/ATP1A2/LDHA/LOC100061454/PKM	30
MF	GO:0030554	adenyl nucleotide binding	20|203	470|14376	1.13695038666077e-05	0.00378604478758038	100146609/791242/100052267/100065495/100050604/100054716/100051842/100065784/100050345/100063507/100070868/100061244/100034150/100070977/102148874/100059626/100064064/100062815/100058251/100063687	DMPK/ATP2A2/LOC100052267/GRK3/PNPLA3/GLUL/P2RX6/BAG3/PYGM/ABCF2/EPB42/DAPK3/HSP90AB1/POPDC2/LOC102148874/P2RX4/ABCB8/ABCE1/ATP1A2/PKM	20
MF	GO:0032559	adenyl ribonucleotide binding	19|203	458|14376	2.70161330153116e-05	0.00599758152939918	100146609/791242/100052267/100065495/100050604/100054716/100051842/100050345/100063507/100070868/100061244/100034150/100070977/102148874/100059626/100064064/100062815/100058251/100063687	DMPK/ATP2A2/LOC100052267/GRK3/PNPLA3/GLUL/P2RX6/PYGM/ABCF2/EPB42/DAPK3/HSP90AB1/POPDC2/LOC102148874/P2RX4/ABCB8/ABCE1/ATP1A2/PKM	19
MF	GO:0017076	purine nucleotide binding	23|203	683|14376	9.92828324297185e-05	0.0165305915995481	100146609/791242/100052267/100065495/100050604/100054716/100051842/100065784/100050345/102148062/100063507/100070868/100061244/100034150/100063421/100070977/102148874/100059626/100064064/100062815/100066513/100058251/100063687	DMPK/ATP2A2/LOC100052267/GRK3/PNPLA3/GLUL/P2RX6/BAG3/PYGM/ADSS1/ABCF2/EPB42/DAPK3/HSP90AB1/SAR1A/POPDC2/LOC102148874/P2RX4/ABCB8/ABCE1/ATL1/ATP1A2/PKM	23
MF	GO:0036094	small molecule binding	34|203	1263|14376	0.000183562227473829	0.0175681131456607	100146609/791242/100052267/100055978/100056637/100065495/100050604/100050979/100054716/100066585/100051842/100066031/100065784/100050345/102148062/100054970/100063507/100070868/100061244/100034150/100052204/100065899/100063421/100070977/102148874/100059626/100064064/100062815/100063387/100066513/100058251/100057016/100061454/100063687	DMPK/ATP2A2/LOC100052267/MICAL2/CRY2/GRK3/PNPLA3/MTHFR/GLUL/SESN1/P2RX6/TSPO2/BAG3/PYGM/ADSS1/CYP8B1/ABCF2/EPB42/DAPK3/HSP90AB1/GPD1/CDIPT/SAR1A/POPDC2/LOC102148874/P2RX4/ABCB8/ABCE1/AIFM2/ATL1/ATP1A2/LDHA/LOC100061454/PKM	34
MF	GO:0032555	purine ribonucleotide binding	22|203	666|14376	0.000186250603905989	0.0175681131456607	100146609/791242/100052267/100065495/100050604/100054716/100051842/100050345/102148062/100063507/100070868/100061244/100034150/100063421/100070977/102148874/100059626/100064064/100062815/100066513/100058251/100063687	DMPK/ATP2A2/LOC100052267/GRK3/PNPLA3/GLUL/P2RX6/PYGM/ADSS1/ABCF2/EPB42/DAPK3/HSP90AB1/SAR1A/POPDC2/LOC102148874/P2RX4/ABCB8/ABCE1/ATL1/ATP1A2/PKM	22
MF	GO:0009882	blue light photoreceptor activity	2|203	2|14376	0.000198427330575113	0.0175681131456607	100056637/100034165	CRY2/CRY1	2
MF	GO:1901363	heterocyclic compound binding	70|203	3365|14376	0.000211028386134062	0.0175681131456607	100146609/791242/100057981/100146831/100068310/100052267/100055978/100056637/100065495/100065171/100061166/100072416/100050604/100059885/100054032/100050979/100054716/100061980/100057180/100051842/100065784/100051632/100071962/100050345/102148062/100058792/100060980/100054001/100054638/100063507/100070868/111771869/100055657/100070165/100059254/111770059/100061244/100034150/100052204/100051418/10…	DMPK/ATP2A2/ZNF704/MAF/THUMPD1/LOC100052267/MICAL2/CRY2/GRK3/MAF1/HIF1A/SRA1/PNPLA3/MTDH/RRN3/MTHFR/GLUL/ORC1/LEMD3/P2RX6/BAG3/FOS/E2F8/PYGM/ADSS1/HORMAD2/H2BC27/THAP1/MAPT/ABCF2/EPB42/LOC111771869/PRDX5/SPOUT1/SETDB1/SOX18/DAPK3/HSP90AB1/GPD1/SIX4/SAR1A/DCLRE1C/MYT1L/POPDC2/CEBPD/CRY1/ACIN1/RPL18A/LOC102148874/P2RX4/NUP98/EIF4G2/ABCB8/ABCE1/AEBP1/AIFM2/ARID5B/ATL1/ATP1A2/FOXN4/GATA6/LDHA/LOC1000…	70
MF	GO:0032553	ribonucleotide binding	22|203	681|14376	0.000254435280001769	0.0188282107201309	100146609/791242/100052267/100065495/100050604/100054716/100051842/100050345/102148062/100063507/100070868/100061244/100034150/100063421/100070977/102148874/100059626/100064064/100062815/100066513/100058251/100063687	DMPK/ATP2A2/LOC100052267/GRK3/PNPLA3/GLUL/P2RX6/PYGM/ADSS1/ABCF2/EPB42/DAPK3/HSP90AB1/SAR1A/POPDC2/LOC102148874/P2RX4/ABCB8/ABCE1/ATL1/ATP1A2/PKM	22
MF	GO:0097159	organic cyclic compound binding	71|203	3463|14376	0.000292163623640261	0.0194580973344414	100146609/791242/100057981/100146831/100068310/100052267/100055978/100056637/100065495/100065171/100061166/100072416/100050604/100059885/100054032/100050979/100054716/100061980/100057180/100051842/100066031/100065784/100051632/100071962/100050345/102148062/100058792/100060980/100054001/100054638/100063507/100070868/111771869/100055657/100070165/100059254/111770059/100061244/100034150/100052204/10…	DMPK/ATP2A2/ZNF704/MAF/THUMPD1/LOC100052267/MICAL2/CRY2/GRK3/MAF1/HIF1A/SRA1/PNPLA3/MTDH/RRN3/MTHFR/GLUL/ORC1/LEMD3/P2RX6/TSPO2/BAG3/FOS/E2F8/PYGM/ADSS1/HORMAD2/H2BC27/THAP1/MAPT/ABCF2/EPB42/LOC111771869/PRDX5/SPOUT1/SETDB1/SOX18/DAPK3/HSP90AB1/GPD1/SIX4/SAR1A/DCLRE1C/MYT1L/POPDC2/CEBPD/CRY1/ACIN1/RPL18A/LOC102148874/P2RX4/NUP98/EIF4G2/ABCB8/ABCE1/AEBP1/AIFM2/ARID5B/ATL1/ATP1A2/FOXN4/GATA6/LDHA/L…	71
MF	GO:0005524	ATP binding	14|203	383|14376	0.00110244075475287	0.0667477766059462	100146609/791242/100065495/100054716/100051842/100063507/100070868/100061244/100034150/102148874/100059626/100064064/100062815/100058251	DMPK/ATP2A2/GRK3/GLUL/P2RX6/ABCF2/EPB42/DAPK3/HSP90AB1/LOC102148874/P2RX4/ABCB8/ABCE1/ATP1A2	14
MF	GO:0050660	flavin adenine dinucleotide binding	5|203	63|14376	0.0019339784228295	0.107335802467037	100052267/100055978/100056637/100050979/100063387	LOC100052267/MICAL2/CRY2/MTHFR/AIFM2	5
MF	GO:0008307	structural constituent of muscle	5|203	70|14376	0.00307609551336296	0.156351147011375	100067330/100052501/100065683/100051956/100055953	TPM1/MYL1/MYL11/CSRP1/SYNM	5
MF	GO:0035639	purine ribonucleoside triphosphate binding	17|203	575|14376	0.00328666074798687	0.156351147011375	100146609/791242/100065495/100054716/100051842/102148062/100063507/100070868/100061244/100034150/100063421/102148874/100059626/100064064/100062815/100066513/100058251	DMPK/ATP2A2/GRK3/GLUL/P2RX6/ADSS1/ABCF2/EPB42/DAPK3/HSP90AB1/SAR1A/LOC102148874/P2RX4/ABCB8/ABCE1/ATL1/ATP1A2	17
MF	GO:0004931	extracellularly ATP-gated monoatomic cation channel activity	2|203	7|14376	0.00397675263491468	0.176567816990212	100051842/100059626	P2RX6/P2RX4	2
MF	GO:0035381	ATP-gated ion channel activity	2|203	8|14376	0.00525318550829086	0.213736910001517	100051842/100059626	P2RX6/P2RX4	2
MF	GO:0032452	histone demethylase activity	3|203	26|14376	0.00567761025117198	0.213736910001517	111767495/100072374/100072544	LOC111767495/ARID5B/RIOX2	3
MF	GO:0001016	RNA polymerase III transcription regulatory region sequence-specific DNA binding	2|203	11|14376	0.0100350970064885	0.213736910001517	100065171/100055657	MAF1/PRDX5	2
MF	GO:0032453	histone H3K4 demethylase activity	2|203	11|14376	0.0100350970064885	0.213736910001517	111767495/100072544	LOC111767495/RIOX2	2
MF	GO:0051864	histone H3K36 demethylase activity	2|203	11|14376	0.0100350970064885	0.213736910001517	111767495/100072544	LOC111767495/RIOX2	2
MF	GO:0043168	anion binding	34|203	1628|14376	0.0124997534609774	0.213736910001517	100053194/100146609/791242/100052267/100055978/100056637/100065495/100050604/100050979/100054716/100066585/100051842/100050345/102148062/100054638/100063507/100070868/100061244/100034150/100063421/100068403/100070977/100057360/102148874/100059626/100064064/100062815/100063387/100066513/100058251/100058290/100061454/100063687/100062152	WIPI1/DMPK/ATP2A2/LOC100052267/MICAL2/CRY2/GRK3/PNPLA3/MTHFR/GLUL/SESN1/P2RX6/PYGM/ADSS1/MAPT/ABCF2/EPB42/DAPK3/HSP90AB1/SAR1A/C2CD5/POPDC2/SNX6/LOC102148874/P2RX4/ABCB8/ABCE1/AIFM2/ATL1/ATP1A2/LOC100058290/LOC100061454/PKM/ZFYVE9	34
MF	GO:0000009	alpha-1	6-mannosyltransferase activity	1|203	1|14376	0.014120756816917	0.213736910001517	100146652	ALG12
MF	GO:0000994	RNA polymerase III core binding	1|203	1|14376	0.014120756816917	0.213736910001517	100065171	MAF1	1
MF	GO:0001181	RNA polymerase I general transcription initiation factor activity	1|203	1|14376	0.014120756816917	0.213736910001517	100054032	RRN3	1
MF	GO:0003881	CDP-diacylglycerol-inositol 3-phosphatidyltransferase activity	1|203	1|14376	0.014120756816917	0.213736910001517	100065899	CDIPT	1
MF	GO:0004356	glutamine synthetase activity	1|203	1|14376	0.014120756816917	0.213736910001517	100054716	GLUL	1
MF	GO:0004489	methylenetetrahydrofolate reductase (NAD(P)H) activity	1|203	1|14376	0.014120756816917	0.213736910001517	100050979	MTHFR	1
MF	GO:0004655	porphobilinogen synthase activity	1|203	1|14376	0.014120756816917	0.213736910001517	100052763	ALAD	1
MF	GO:0008397	sterol 12-alpha-hydroxylase activity	1|203	1|14376	0.014120756816917	0.213736910001517	100054970	CYP8B1	1
MF	GO:0008445	D-aspartate oxidase activity	1|203	1|14376	0.014120756816917	0.213736910001517	100072326	DDO	1
MF	GO:0008700	4-hydroxy-2-oxoglutarate aldolase activity	1|203	1|14376	0.014120756816917	0.213736910001517	100070689	HOGA1	1
MF	GO:0031775	lutropin-choriogonadotropic hormone receptor binding	1|203	1|14376	0.014120756816917	0.213736910001517	791242	ATP2A2	1
MF	GO:0033778	7alpha-hydroxycholest-4-en-3-one 12alpha-hydroxylase activity	1|203	1|14376	0.014120756816917	0.213736910001517	100054970	CYP8B1	1
MF	GO:0035757	chemokine (C-C motif) ligand 19 binding	1|203	1|14376	0.014120756816917	0.213736910001517	100067673	CCR7	1
MF	GO:0035758	chemokine (C-C motif) ligand 21 binding	1|203	1|14376	0.014120756816917	0.213736910001517	100067673	CCR7	1
MF	GO:0038117	C-C motif chemokine 19 receptor activity	1|203	1|14376	0.014120756816917	0.213736910001517	100067673	CCR7	1
MF	GO:0038121	C-C motif chemokine 21 receptor activity	1|203	1|14376	0.014120756816917	0.213736910001517	100067673	CCR7	1
MF	GO:0051264	mono-olein transacylation activity	1|203	1|14376	0.014120756816917	0.213736910001517	100050604	PNPLA3	1
MF	GO:0051265	diolein transacylation activity	1|203	1|14376	0.014120756816917	0.213736910001517	100050604	PNPLA3	1
MF	GO:0072518	Rho-dependent protein serine/threonine kinase activity	1|203	1|14376	0.014120756816917	0.213736910001517	100072339	ROCK2	1
MF	GO:0072541	peroxynitrite reductase activity	1|203	1|14376	0.014120756816917	0.213736910001517	100055657	PRDX5	1
MF	GO:0086039	P-type calcium transporter activity involved in regulation of cardiac muscle cell membrane potential	1|203	1|14376	0.014120756816917	0.213736910001517	791242	ATP2A2	1
MF	GO:0099077	histone-dependent DNA binding	1|203	1|14376	0.014120756816917	0.213736910001517	100054638	MAPT	1
MF	GO:0140223	general transcription initiation factor activity	1|203	1|14376	0.014120756816917	0.213736910001517	100054032	RRN3	1
MF	GO:0042802	identical protein binding	42|203	2141|14376	0.0153557579691478	0.227265217943388	100067330/100146831/100067036/100033926/100062842/100053400/100054716/100065839/102151116/100051842/100057771/100050345/102148062/100009697/100060980/100054001/100052617/100054638/100056993/100052023/100061244/100034150/111767495/100054927/100070689/100057360/100059626/100065762/100052763/100066513/100068517/111774151/100057016/100058290/111771764/100071893/100055086/100063687/100072544/100053446…	TPM1/MAF/ANGPTL4/TRIB1/SYNE1/LNPK/GLUL/CLDN6/TRIM39/P2RX6/RACK1/PYGM/ADSS1/ITGA2B/H2BC27/THAP1/DAZAP2/MAPT/SHANK3/GBP5/DAPK3/HSP90AB1/LOC111767495/OSCP1/HOGA1/SNX6/P2RX4/INPP5F/ALAD/ATL1/C1QL3/HCN2/LDHA/LOC100058290/LOC111771764/NBL1/PDGFA/PKM/RIOX2/SCHIP1/STAC3/TPR	42
MF	GO:1990837	sequence-specific double-stranded DNA binding	20|203	848|14376	0.0169166491442637	0.244923659349557	100057981/100056637/100065171/100061166/100054032/100051632/100071962/100054001/100054638/111771869/111770059/100051418/100057365/100630345/100034165/100064946/100072374/100066713/100059884/100051546	ZNF704/CRY2/MAF1/HIF1A/RRN3/FOS/E2F8/THAP1/MAPT/LOC111771869/SOX18/SIX4/MYT1L/CEBPD/CRY1/AEBP1/ARID5B/FOXN4/GATA6/RARB	20
MF	GO:0031072	heat shock protein binding	6|203	146|14376	0.0175011033864884	0.247994358625558	100146609/100061166/100054638/100034150/100067764/100049850	DMPK/HIF1A/MAPT/HSP90AB1/TELO2/TPR	6
MF	GO:0034452	dynactin binding	2|203	15|14376	0.0184617378550684	0.256156612739074	100054638/100057360	MAPT/SNX6	2
MF	GO:0005198	structural molecule activity	17|203	700|14376	0.0208254727983761	0.270084099809605	100067330/100052501/100065683/100054133/100057771/100051978/100070868/100056993/100067764/100051956/100147159/100052986/111774151/100058249/100072339/100055953/100049850	TPM1/MYL1/MYL11/TLN2/RACK1/RPS11/EPB42/SHANK3/TELO2/CSRP1/RPL18A/NUP98/HCN2/MRPL4/ROCK2/SYNM/TPR	17
MF	GO:0051427	hormone receptor binding	7|203	195|14376	0.0208579347068937	0.270084099809605	100053194/100056637/100061166/100072416/100034165/100053882/100051546	WIPI1/CRY2/HIF1A/SRA1/CRY1/CCNE1/RARB	7
MF	GO:0009881	photoreceptor activity	2|203	16|14376	0.0209053472387079	0.270084099809605	100056637/100034165	CRY2/CRY1	2
MF	GO:0016491	oxidoreductase activity	17|203	706|14376	0.022402877734145	0.270084099809605	100052267/100055978/100050979/100051125/100073077/100147452/100054970/100055657/100052204/100070878/111767495/100063387/100072326/100057016/100061454/100146471/100072544	LOC100052267/MICAL2/MTHFR/NDUFAF2/DHRS7C/LOC100147452/CYP8B1/PRDX5/GPD1/IFI30/LOC111767495/AIFM2/DDO/LDHA/LOC100061454/LOC100146471/RIOX2	17
MF	GO:0001614	purinergic nucleotide receptor activity	2|203	17|14376	0.0234753799416199	0.270084099809605	100051842/100059626	P2RX6/P2RX4	2
MF	GO:0003690	double-stranded DNA binding	21|203	939|14376	0.024610994410053	0.270084099809605	100057981/100146831/100056637/100065171/100061166/100054032/100051632/100071962/100054001/100054638/111771869/111770059/100051418/100057365/100630345/100034165/100064946/100072374/100066713/100059884/100051546	ZNF704/MAF/CRY2/MAF1/HIF1A/RRN3/FOS/E2F8/THAP1/MAPT/LOC111771869/SOX18/SIX4/MYT1L/CEBPD/CRY1/AEBP1/ARID5B/FOXN4/GATA6/RARB	21
MF	GO:0000062	fatty-acyl-CoA binding	2|203	18|14376	0.0261678153964438	0.270084099809605	100052267/100050604	LOC100052267/PNPLA3	2
MF	GO:0002135	CTP binding	1|203	2|14376	0.0280430863032591	0.270084099809605	100034150	HSP90AB1	1
MF	GO:0003884	D-amino-acid oxidase activity	1|203	2|14376	0.0280430863032591	0.270084099809605	100072326	DDO	1
MF	GO:0004019	adenylosuccinate synthase activity	1|203	2|14376	0.0280430863032591	0.270084099809605	102148062	ADSS1	1
MF	GO:0004743	pyruvate kinase activity	1|203	2|14376	0.0280430863032591	0.270084099809605	100063687	PKM	1
MF	GO:0004906	type II interferon receptor activity	1|203	2|14376	0.0280430863032591	0.270084099809605	100063333	IFNGR2	1
MF	GO:0008898	S-adenosylmethionine-homocysteine S-methyltransferase activity	1|203	2|14376	0.0280430863032591	0.270084099809605	111767906	LOC111767906	1
MF	GO:0030946	protein tyrosine phosphatase activity	metal-dependent	1|203	2|14376	0.0280430863032591	0.270084099809605	100067710	EYA4
MF	GO:0038102	activin receptor antagonist activity	1|203	2|14376	0.0280430863032591	0.270084099809605	100630416	SPINK4	1
MF	GO:0060698	endoribonuclease inhibitor activity	1|203	2|14376	0.0280430863032591	0.270084099809605	100062815	ABCE1	1
MF	GO:0099609	microtubule lateral binding	1|203	2|14376	0.0280430863032591	0.270084099809605	100054638	MAPT	1
MF	GO:1904854	proteasome core complex binding	1|203	2|14376	0.0280430863032591	0.270084099809605	100052763	ALAD	1
MF	GO:0050811	GABA receptor binding	2|203	19|14376	0.0289787203939076	0.270084099809605	100065171/100071351	MAF1/ARFGEF2	2
MF	GO:0003677	DNA binding	33|203	1674|14376	0.0294947009656117	0.270084099809605	791242/100057981/100146831/100056637/100065171/100061166/100072416/100054032/100061980/100057180/100051632/100071962/100058792/100060980/100054001/100054638/111771869/100055657/100059254/111770059/100051418/100056337/100057365/100630345/100034165/100052986/100064946/100063387/100072374/100066713/100059884/100051546/100049850	ATP2A2/ZNF704/MAF/CRY2/MAF1/HIF1A/SRA1/RRN3/ORC1/LEMD3/FOS/E2F8/HORMAD2/H2BC27/THAP1/MAPT/LOC111771869/PRDX5/SETDB1/SOX18/SIX4/DCLRE1C/MYT1L/CEBPD/CRY1/NUP98/AEBP1/AIFM2/ARID5B/FOXN4/GATA6/RARB/TPR	33
MF	GO:0016706	2-oxoglutarate-dependent dioxygenase activity	3|203	48|14376	0.0301433463460268	0.270084099809605	100147452/111767495/100072544	LOC100147452/LOC111767495/RIOX2	3
MF	GO:0032451	demethylase activity	3|203	48|14376	0.0301433463460268	0.270084099809605	111767495/100072374/100072544	LOC111767495/ARID5B/RIOX2	3
MF	GO:0071949	FAD binding	2|203	21|14376	0.0349406331261446	0.270084099809605	100055978/100056637	MICAL2/CRY2	2
MF	GO:0051879	Hsp90 protein binding	3|203	51|14376	0.0352044502560747	0.270084099809605	100061166/100054638/100067764	HIF1A/MAPT/TELO2	3
MF	GO:0097367	carbohydrate derivative binding	22|203	1035|14376	0.0355248353057439	0.270084099809605	100146609/791242/100052267/100065495/100050604/100054716/100051842/100050345/102148062/100063507/100070868/100061244/100034150/100063421/100070977/102148874/100059626/100064064/100062815/100066513/100058251/100063687	DMPK/ATP2A2/LOC100052267/GRK3/PNPLA3/GLUL/P2RX6/PYGM/ADSS1/ABCF2/EPB42/DAPK3/HSP90AB1/SAR1A/POPDC2/LOC102148874/P2RX4/ABCB8/ABCE1/ATL1/ATP1A2/PKM	22
MF	GO:0000976	transcription cis-regulatory region binding	18|203	806|14376	0.0365435692561985	0.270084099809605	100057981/100056637/100061166/100054032/100051632/100071962/100054001/111771869/111770059/100051418/100057365/100630345/100034165/100064946/100072374/100066713/100059884/100051546	ZNF704/CRY2/HIF1A/RRN3/FOS/E2F8/THAP1/LOC111771869/SOX18/SIX4/MYT1L/CEBPD/CRY1/AEBP1/ARID5B/FOXN4/GATA6/RARB	18
MF	GO:0005521	lamin binding	2|203	22|14376	0.0380841965668014	0.270084099809605	100062842/100057180	SYNE1/LEMD3	2
MF	GO:0008171	O-methyltransferase activity	2|203	22|14376	0.0380841965668014	0.270084099809605	100072276/100059723	MRM3/BCDIN3D	2
MF	GO:0032266	phosphatidylinositol-3-phosphate binding	3|203	53|14376	0.0388065767775053	0.270084099809605	100053194/100057360/100062152	WIPI1/SNX6/ZFYVE9	3
MF	GO:0003713	transcription coactivator activity	9|203	324|14376	0.0407698766784832	0.270084099809605	100072416/100059885/100061326/100067710/100057094/100057365/100053882/100052986/100072374	SRA1/MTDH/PDLIM1/EYA4/DCAF6/MYT1L/CCNE1/NUP98/ARID5B	9
MF	GO:0042803	protein homodimerization activity	23|203	1110|14376	0.0408617581055201	0.270084099809605	100067330/100146831/100033926/100062842/100057771/100050345/102148062/100054001/100054638/100052023/100061244/100034150/100054927/100070689/100057360/100059626/100065762/100066513/100058290/100071893/100055086/100053446/100049850	TPM1/MAF/TRIB1/SYNE1/RACK1/PYGM/ADSS1/THAP1/MAPT/GBP5/DAPK3/HSP90AB1/OSCP1/HOGA1/SNX6/P2RX4/INPP5F/ATL1/LOC100058290/NBL1/PDGFA/SCHIP1/TPR	23
MF	GO:0019956	chemokine binding	2|203	23|14376	0.0413313378125254	0.270084099809605	100067673/100630558	CCR7/CXCR6	2
MF	GO:0001691	pseudophosphatase activity	1|203	3|14376	0.0417697631837678	0.270084099809605	100061105	TMEM120A	1
MF	GO:0002153	steroid receptor RNA activator RNA binding	1|203	3|14376	0.0417697631837678	0.270084099809605	100072416	SRA1	1
MF	GO:0003839	gamma-glutamylcyclotransferase activity	1|203	3|14376	0.0417697631837678	0.270084099809605	100071253	CHAC1	1
MF	GO:0003876	AMP deaminase activity	1|203	3|14376	0.0417697631837678	0.270084099809605	100065374	AMPD1	1
MF	GO:0004067	asparaginase activity	1|203	3|14376	0.0417697631837678	0.270084099809605	100146576	ASRGL1	1
MF	GO:0004174	electron-transferring-flavoprotein dehydrogenase activity	1|203	3|14376	0.0417697631837678	0.270084099809605	100063387	AIFM2	1
MF	GO:0004346	glucose-6-phosphatase activity	1|203	3|14376	0.0417697631837678	0.270084099809605	100064862	G6PC3	1
MF	GO:0004368	glycerol-3-phosphate dehydrogenase (quinone) activity	1|203	3|14376	0.0417697631837678	0.270084099809605	100052204	GPD1	1
MF	GO:0004619	phosphoglycerate mutase activity	1|203	3|14376	0.0417697631837678	0.270084099809605	100051714	PGAM2	1
MF	GO:0004660	protein farnesyltransferase activity	1|203	3|14376	0.0417697631837678	0.270084099809605	100052486	FNTB	1
MF	GO:0004980	melanocyte-stimulating hormone receptor activity	1|203	3|14376	0.0417697631837678	0.270084099809605	100136907	MC1R	1
MF	GO:0005471	ATP:ADP antiporter activity	1|203	3|14376	0.0417697631837678	0.270084099809605	100050762	SLC25A4	1
MF	GO:0005483	soluble NSF attachment protein activity	1|203	3|14376	0.0417697631837678	0.270084099809605	100066095	NAPA	1
MF	GO:0008184	glycogen phosphorylase activity	1|203	3|14376	0.0417697631837678	0.270084099809605	100050345	PYGM	1
MF	GO:0008428	ribonuclease inhibitor activity	1|203	3|14376	0.0417697631837678	0.270084099809605	100062815	ABCE1	1
MF	GO:0008798	beta-aspartyl-peptidase activity	1|203	3|14376	0.0417697631837678	0.270084099809605	100146576	ASRGL1	1
MF	GO:0015207	adenine transmembrane transporter activity	1|203	3|14376	0.0417697631837678	0.270084099809605	100050762	SLC25A4	1
MF	GO:0016880	acid-ammonia (or amide) ligase activity	1|203	3|14376	0.0417697631837678	0.270084099809605	100054716	GLUL	1
MF	GO:0016901	oxidoreductase activity	acting on the CH-OH group of donors	quinone or similar compound as acceptor	1|203	3|14376	0.0417697631837678	0.270084099809605	100052204
MF	GO:0046538	2	3-bisphosphoglycerate-dependent phosphoglycerate mutase activity	1|203	3|14376	0.0417697631837678	0.270084099809605	100051714	PGAM2
MF	GO:0050253	retinyl-palmitate esterase activity	1|203	3|14376	0.0417697631837678	0.270084099809605	100071076	PLB1	1
MF	GO:0070039	rRNA (guanosine-2'-O-)-methyltransferase activity	1|203	3|14376	0.0417697631837678	0.270084099809605	100072276	MRM3	1
MF	GO:0080084	5S rDNA binding	1|203	3|14376	0.0417697631837678	0.270084099809605	100065171	MAF1	1
MF	GO:0044877	protein-containing complex binding	25|203	1235|14376	0.0426551536326711	0.273157041532298	100067330/100061166/100063003/100050979/100062842/100068181/100054133/100057771/100065784/102148062/100009697/100054638/100067764/100066095/100053882/100060842/100071607/100062815/100052763/111774151/100055086/100065636/100051546/100055953/100049850	TPM1/HIF1A/MYH3/MTHFR/SYNE1/CFLAR/TLN2/RACK1/BAG3/ADSS1/ITGA2B/MAPT/TELO2/NAPA/CCNE1/HCLS1/SLFN14/ABCE1/ALAD/HCN2/PDGFA/PDZK1/RARB/SYNM/TPR	25
MF	GO:0045503	dynein light chain binding	2|203	24|14376	0.0446785363295226	0.283389573290115	100050892/100054716	DNAH12/GLUL	2
MF	GO:0016616	oxidoreductase activity	acting on the CH-OH group of donors	NAD or NADP as acceptor	5|203	138|14376	0.0460538345862152	0.289357111645465	100073077/100052204/100057016/100061454/100146471
MF	GO:0032036	myosin heavy chain binding	2|203	25|14376	0.0481223494903506	0.292318624599873	100051370/100065374	LOC100051370/AMPD1	2

## Sheet: Mf_vs_Gf_GO_enrichment_all_sign
Mf vs Gf GO enrichment all sign
Category	GOID	Description	GeneRatio	BgRatio	pvalue	padj	geneID	geneName	Count
BP	GO:1901978	positive regulation of cell cycle checkpoint	3|138	9|16362	4.7514410748251e-05	0.142020573726522	100050316/100049850/100056767	PROX1/TPR/DYNC1LI1	3
BP	GO:1901976	regulation of cell cycle checkpoint	4|138	40|16362	0.000349785562021338	0.38036676471537	100050316/100049850/100056637/100056767	PROX1/TPR/CRY2/DYNC1LI1	4
BP	GO:0046619	lens placode formation involved in camera-type eye formation	2|138	5|16362	0.000694572401046871	0.38036676471537	100050316/100070360	PROX1/WNT8B	2
BP	GO:1900180	regulation of protein localization to nucleus	7|138	186|16362	0.00101582064280799	0.38036676471537	100057193/100050316/100049850/100065784/102149085/100057107/100072339	CSNK1D/PROX1/TPR/BAG3/FYN/LOC100057107/ROCK2	7
BP	GO:0001743	lens placode formation	2|138	6|16362	0.00103609594059715	0.38036676471537	100050316/100070360	PROX1/WNT8B	2
BP	GO:0090267	positive regulation of mitotic cell cycle spindle assembly checkpoint	2|138	7|16362	0.0014425164696878	0.38036676471537	100049850/100056767	TPR/DYNC1LI1	2
BP	GO:2001239	regulation of extrinsic apoptotic signaling pathway in absence of ligand	4|138	58|16362	0.00144439059323243	0.38036676471537	100061244/100067710/102149085/100050827	DAPK3/EYA4/FYN/HSPA1B	4
BP	GO:1900182	positive regulation of protein localization to nucleus	5|138	108|16362	0.00220836827091508	0.38036676471537	100049850/100065784/102149085/100057107/100072339	TPR/BAG3/FYN/LOC100057107/ROCK2	5
BP	GO:0008625	extrinsic apoptotic signaling pathway via death domain receptors	3|138	34|16362	0.00290124167107354	0.38036676471537	100065784/100064582/100072339	BAG3/CRADD/ROCK2	3
BP	GO:0010664	negative regulation of striated muscle cell apoptotic process	3|138	34|16362	0.00290124167107354	0.38036676471537	100065784/100068181/100064527	BAG3/CFLAR/PCMT1	3
BP	GO:0006538	glutamate catabolic process	2|138	10|16362	0.00304019773301349	0.38036676471537	100064139/100054716	GLUD1/GLUL	2
BP	GO:0031396	regulation of protein ubiquitination	7|138	227|16362	0.00314856823769923	0.38036676471537	100033926/100062414/100056637/100069130/102149085/100050827/100050729	TRIB1/TICAM1/CRY2/DCUN1D5/FYN/HSPA1B/U2AF2	7
BP	GO:0003012	muscle system process	9|138	355|16362	0.0031786852540506	0.38036676471537	100051714/100068181/100073253/106782408/100063003/100052501/100051842/100072339/100050682	PGAM2/CFLAR/CKMT2/JPH2/MYH3/MYL1/P2RX6/ROCK2/SORBS2	9
BP	GO:0009123	nucleoside monophosphate metabolic process	8|138	291|16362	0.00328877887766096	0.38036676471537	100051714/100146261/100061849/100050827/100064709/100063003/100063687/100034099	PGAM2/UCKL1/ETFDH/HSPA1B/MAGI3/MYH3/PKM/PRKAG3	8
BP	GO:0042176	regulation of protein catabolic process	10|138	431|16362	0.00358487788258071	0.38036676471537	100057193/100033926/100051510/102149085/100050827/100069340/100056207/100057107/100053302/102151116	CSNK1D/TRIB1/DLGAP1/FYN/HSPA1B/ITCH/LOC100056207/LOC100057107/PPP2R3A/TRIM39	10
BP	GO:0060027	convergent extension involved in gastrulation	3|138	37|16362	0.00369847120538102	0.38036676471537	102149085/100054700/100067631	FYN/INVS/TDP2	3
BP	GO:2000060	positive regulation of ubiquitin-dependent protein catabolic process	5|138	122|16362	0.00374008362069385	0.38036676471537	100057193/100033926/100050827/100056207/100057107	CSNK1D/TRIB1/HSPA1B/LOC100056207/LOC100057107	5
BP	GO:0090407	organophosphate biosynthetic process	12|138	585|16362	0.00396644349908488	0.38036676471537	100051714/100055480/100050604/100146261/100064709/100058827/100053655/100055416/100073146/100054391/100063687/100034099	PGAM2/CHKB/PNPLA3/UCKL1/MAGI3/MPPE1/MTMR7/NPR2/PIGL/PIK3C2B/PKM/PRKAG3	12
BP	GO:0060788	ectodermal placode formation	3|138	39|16362	0.0042971226849392	0.38036676471537	100050316/100067710/100070360	PROX1/EYA4/WNT8B	3
BP	GO:0006968	cellular defense response	4|138	79|16362	0.00446490097364759	0.38036676471537	100055552/100034211/100053516/100057107	CXCR2/EQMHCC1/KLRG1/LOC100057107	4
BP	GO:2000058	regulation of ubiquitin-dependent protein catabolic process	6|138	184|16362	0.00471023077834784	0.38036676471537	100057193/100033926/100050827/100056207/100057107/102151116	CSNK1D/TRIB1/HSPA1B/LOC100056207/LOC100057107/TRIM39	6
BP	GO:0051028	mRNA transport	5|138	129|16362	0.00473963069659077	0.38036676471537	100049850/100066771/111774271/100056767/100050729	TPR/CDC40/DDX39A/DYNC1LI1/U2AF2	5
BP	GO:2001240	negative regulation of extrinsic apoptotic signaling pathway in absence of ligand	3|138	41|16362	0.00495128986438731	0.38036676471537	100067710/102149085/100050827	EYA4/FYN/HSPA1B	3
BP	GO:0019637	organophosphate metabolic process	18|138	1096|16362	0.00495252473349698	0.38036676471537	100051714/100055480/100050604/100146261/100073253/100061849/102149085/100064139/100050827/100064709/100058827/100053655/100063003/100055416/100073146/100054391/100063687/100034099	PGAM2/CHKB/PNPLA3/UCKL1/CKMT2/ETFDH/FYN/GLUD1/HSPA1B/MAGI3/MPPE1/MTMR7/MYH3/NPR2/PIGL/PIK3C2B/PKM/PRKAG3	18
BP	GO:0043049	otic placode formation	2|138	13|16362	0.00518305799476777	0.38036676471537	100050316/100070360	PROX1/WNT8B	2
BP	GO:2001236	regulation of extrinsic apoptotic signaling pathway	6|138	189|16362	0.00535916444851052	0.38036676471537	100068181/100061244/100067710/102149085/100050827/100058048	CFLAR/DAPK3/EYA4/FYN/HSPA1B/TMC8	6
BP	GO:0009185	ribonucleoside diphosphate metabolic process	4|138	84|16362	0.00555176927687526	0.38036676471537	100051714/100064709/100063687/100034099	PGAM2/MAGI3/PKM/PRKAG3	4
BP	GO:0031397	negative regulation of protein ubiquitination	4|138	84|16362	0.00555176927687526	0.38036676471537	100056637/102149085/100050827/100050729	CRY2/FYN/HSPA1B/U2AF2	4
BP	GO:0071696	ectodermal placode development	3|138	43|16362	0.0056623642661081	0.38036676471537	100050316/100067710/100070360	PROX1/EYA4/WNT8B	3
BP	GO:0051169	nuclear transport	8|138	322|16362	0.00601081083218496	0.38036676471537	100049850/100066771/100056637/111774271/100629238/100056207/100058356/100050729	TPR/CDC40/CRY2/DDX39A/HMGA1/LOC100056207/PDLIM7/U2AF2	8
BP	GO:0043519	regulation of myosin II filament organization	2|138	14|16362	0.00601363086078554	0.38036676471537	100061244/100052501	DAPK3/MYL1	2
BP	GO:0090231	regulation of spindle checkpoint	2|138	14|16362	0.00601363086078554	0.38036676471537	100049850/100056767	TPR/DYNC1LI1	2
BP	GO:0090266	regulation of mitotic cell cycle spindle assembly checkpoint	2|138	14|16362	0.00601363086078554	0.38036676471537	100049850/100056767	TPR/DYNC1LI1	2
BP	GO:0097011	cellular response to granulocyte macrophage colony-stimulating factor stimulus	2|138	14|16362	0.00601363086078554	0.38036676471537	100055416/100069189	NPR2/ZFP36L2	2
BP	GO:0009167	purine ribonucleoside monophosphate metabolic process	7|138	259|16362	0.00642943394170996	0.38036676471537	100051714/100061849/100050827/100064709/100063003/100063687/100034099	PGAM2/ETFDH/HSPA1B/MAGI3/MYH3/PKM/PRKAG3	7
BP	GO:0006096	glycolytic process	3|138	45|16362	0.00643162034897706	0.38036676471537	100051714/100063687/100034099	PGAM2/PKM/PRKAG3	3
BP	GO:0097012	response to granulocyte macrophage colony-stimulating factor	2|138	15|16362	0.00690065285479246	0.38036676471537	100055416/100069189	NPR2/ZFP36L2	2
BP	GO:0016032	viral process	7|138	263|16362	0.00697177517810698	0.38036676471537	100049850/100057656/100034211/102149085/100629238/100069340/100072339	TPR/CD55/EQMHCC1/FYN/HMGA1/ITCH/ROCK2	7
BP	GO:0051090	regulation of DNA-binding transcription factor activity	10|138	476|16362	0.00711246121485978	0.38036676471537	100050316/100033926/100062414/100068181/100033964/100050827/100069340/100057107/100059885/100058356	PROX1/TRIB1/TICAM1/CFLAR/ESR2/HSPA1B/ITCH/LOC100057107/MTDH/PDLIM7	10
BP	GO:0010660	regulation of muscle cell apoptotic process	4|138	92|16362	0.00763587576469633	0.38036676471537	100065784/100068181/100055552/100064527	BAG3/CFLAR/CXCR2/PCMT1	4
BP	GO:0007465	R7 cell fate commitment	2|138	16|16362	0.00784312680445856	0.38036676471537	100050316/100066282	PROX1/SOS2	2
BP	GO:0031667	response to nutrient levels	14|138	804|16362	0.00798631520774193	0.38036676471537	100061956/100069411/100050604/100067036/100055438/100033964/102149085/100053866/100054716/100056207/100057107/100064527/100063687/100055954	HSPB2/GSS/PNPLA3/ANGPTL4/CPT1B/ESR2/FYN/GCN1/GLUL/LOC100056207/LOC100057107/PCMT1/PKM/SLC30A4	14
BP	GO:0006734	NADH metabolic process	3|138	49|16362	0.00814921617593782	0.38036676471537	100051714/100064139/100063687	PGAM2/GLUD1/PKM	3
BP	GO:0042866	pyruvate biosynthetic process	3|138	49|16362	0.00814921617593782	0.38036676471537	100051714/100063687/100034099	PGAM2/PKM/PRKAG3	3
BP	GO:0000304	response to singlet oxygen	1|138	1|16362	0.00843417675100844	0.38036676471537	102149085	FYN	1
BP	GO:0002194	hepatocyte cell migration	1|138	1|16362	0.00843417675100844	0.38036676471537	100050316	PROX1	1
BP	GO:0002812	biosynthetic process of antibacterial peptides active against Gram-negative bacteria	1|138	1|16362	0.00843417675100844	0.38036676471537	111774155	ELANE	1
BP	GO:0006542	glutamine biosynthetic process	1|138	1|16362	0.00843417675100844	0.38036676471537	100054716	GLUL	1
BP	GO:0022002	negative regulation of anterior neural cell fate commitment of the neural plate by Wnt signaling pathway	1|138	1|16362	0.00843417675100844	0.38036676471537	100070360	WNT8B	1
BP	GO:0036153	triglyceride acyl-chain remodeling	1|138	1|16362	0.00843417675100844	0.38036676471537	100050604	PNPLA3	1
BP	GO:0043520	regulation of myosin II filament assembly	1|138	1|16362	0.00843417675100844	0.38036676471537	100052501	MYL1	1
BP	GO:0055060	asymmetric neuroblast division resulting in ganglion mother cell formation	1|138	1|16362	0.00843417675100844	0.38036676471537	100050316	PROX1	1
BP	GO:0061114	branching involved in pancreas morphogenesis	1|138	1|16362	0.00843417675100844	0.38036676471537	100050316	PROX1	1
BP	GO:0061855	negative regulation of neuroblast migration	1|138	1|16362	0.00843417675100844	0.38036676471537	100071788	ABCC8	1
BP	GO:0070130	negative regulation of mitochondrial translation	1|138	1|16362	0.00843417675100844	0.38036676471537	100067896	MALSU1	1
BP	GO:0070899	mitochondrial tRNA wobble uridine modification	1|138	1|16362	0.00843417675100844	0.38036676471537	100065059	MTO1	1
BP	GO:0090425	acinar cell differentiation	1|138	1|16362	0.00843417675100844	0.38036676471537	100050316	PROX1	1
BP	GO:0098829	intestinal folate absorption	1|138	1|16362	0.00843417675100844	0.38036676471537	100072047	SLC46A1	1
BP	GO:0150033	negative regulation of protein localization to lysosome	1|138	1|16362	0.00843417675100844	0.38036676471537	100072339	ROCK2	1
BP	GO:1903925	response to bisphenol A	1|138	1|16362	0.00843417675100844	0.38036676471537	100033964	ESR2	1
BP	GO:1905603	regulation of blood-brain barrier permeability	1|138	1|16362	0.00843417675100844	0.38036676471537	100071788	ABCC8	1
BP	GO:1905604	negative regulation of blood-brain barrier permeability	1|138	1|16362	0.00843417675100844	0.38036676471537	100071788	ABCC8	1
BP	GO:2000979	positive regulation of forebrain neuron differentiation	1|138	1|16362	0.00843417675100844	0.38036676471537	100050316	PROX1	1
BP	GO:0045732	positive regulation of protein catabolic process	7|138	273|16362	0.00847600944492494	0.38036676471537	100057193/100033926/100050827/100069340/100056207/100057107/100053302	CSNK1D/TRIB1/HSPA1B/ITCH/LOC100056207/LOC100057107/PPP2R3A	7
BP	GO:0010665	regulation of cardiac muscle cell apoptotic process	3|138	50|16362	0.0086166636372313	0.38036676471537	100068181/100055552/100064527	CFLAR/CXCR2/PCMT1	3
BP	GO:0046034	ATP metabolic process	6|138	211|16362	0.0090124772755936	0.38036676471537	100051714/100061849/100050827/100063003/100063687/100034099	PGAM2/ETFDH/HSPA1B/MYH3/PKM/PRKAG3	6
BP	GO:0042246	tissue regeneration	4|138	97|16362	0.0091691679625689	0.38036676471537	100068181/102149085/100063687/100070360	CFLAR/FYN/PKM/WNT8B	4
BP	GO:0060026	convergent extension	3|138	52|16362	0.00959800294371095	0.38036676471537	102149085/100054700/100067631	FYN/INVS/TDP2	3
BP	GO:0042594	response to starvation	8|138	350|16362	0.00970731925313833	0.38036676471537	100061956/100067036/100055438/100053866/100054716/100056207/100057107/100064527	HSPB2/ANGPTL4/CPT1B/GCN1/GLUL/LOC100056207/LOC100057107/PCMT1	8
BP	GO:0006541	glutamine metabolic process	2|138	18|16362	0.00989050470473282	0.38036676471537	100064139/100054716	GLUD1/GLUL	2
BP	GO:0007370	ventral furrow formation	2|138	18|16362	0.00989050470473282	0.38036676471537	100033926/100070360	TRIB1/WNT8B	2
BP	GO:0035457	cellular response to interferon-alpha	2|138	18|16362	0.00989050470473282	0.38036676471537	100049850/100057107	TPR/LOC100057107	2
BP	GO:0042026	protein refolding	2|138	18|16362	0.00989050470473282	0.38036676471537	100061956/100050827	HSPB2/HSPA1B	2
BP	GO:0043649	dicarboxylic acid catabolic process	2|138	18|16362	0.00989050470473282	0.38036676471537	100064139/100054716	GLUD1/GLUL	2
BP	GO:0006936	muscle contraction	7|138	282|16362	0.0100232018334269	0.38036676471537	100051714/100073253/106782408/100063003/100052501/100051842/100072339	PGAM2/CKMT2/JPH2/MYH3/MYL1/P2RX6/ROCK2	7
BP	GO:0009132	nucleoside diphosphate metabolic process	4|138	101|16362	0.0105308313090223	0.38036676471537	100051714/100064709/100063687/100034099	PGAM2/MAGI3/PKM/PRKAG3	4
BP	GO:0019752	carboxylic acid metabolic process	16|138	1008|16362	0.010883297747344	0.38036676471537	100069411/100051714/100050604/100146576/100073253/100055438/100061849/100064139/100054716/100051903/100146258/100146471/100064527/100063687/100034099/100072047	GSS/PGAM2/PNPLA3/ASRGL1/CKMT2/CPT1B/ETFDH/GLUD1/GLUL/LOC100051903/LOC100146258/LOC100146471/PCMT1/PKM/PRKAG3/SLC46A1	16
BP	GO:0014866	skeletal myofibril assembly	2|138	19|16362	0.0109934767185228	0.38036676471537	100050316/100068181	PROX1/CFLAR	2
BP	GO:0030916	otic vesicle formation	2|138	19|16362	0.0109934767185228	0.38036676471537	100050316/100070360	PROX1/WNT8B	2
BP	GO:0009991	response to extracellular stimulus	14|138	836|16362	0.0110202751915698	0.38036676471537	100061956/100069411/100050604/100067036/100055438/100033964/102149085/100053866/100054716/100056207/100057107/100064527/100063687/100055954	HSPB2/GSS/PNPLA3/ANGPTL4/CPT1B/ESR2/FYN/GCN1/GLUL/LOC100056207/LOC100057107/PCMT1/PKM/SLC30A4	14
BP	GO:0009896	positive regulation of catabolic process	10|138	509|16362	0.0110855477777448	0.38036676471537	100057193/100033926/100062414/100050827/100069340/100056207/100057107/100059885/100053302/100069189	CSNK1D/TRIB1/TICAM1/HSPA1B/ITCH/LOC100056207/LOC100057107/MTDH/PPP2R3A/ZFP36L2	10
BP	GO:0046031	ADP metabolic process	3|138	55|16362	0.0111875778835978	0.38036676471537	100051714/100063687/100034099	PGAM2/PKM/PRKAG3	3
BP	GO:0031331	positive regulation of cellular catabolic process	9|138	438|16362	0.0119938122313786	0.38036676471537	100057193/100033926/100062414/100050827/100069340/100056207/100057107/100059885/100069189	CSNK1D/TRIB1/TICAM1/HSPA1B/ITCH/LOC100056207/LOC100057107/MTDH/ZFP36L2	9
BP	GO:0046831	regulation of RNA export from nucleus	2|138	20|16362	0.0121480365406771	0.38036676471537	100049850/100050729	TPR/U2AF2	2
BP	GO:0010656	negative regulation of muscle cell apoptotic process	3|138	57|16362	0.0123266672898869	0.38036676471537	100065784/100068181/100064527	BAG3/CFLAR/PCMT1	3
BP	GO:0048662	negative regulation of smooth muscle cell proliferation	3|138	57|16362	0.0123266672898869	0.38036676471537	100033926/100068418/100033964	TRIB1/NPR3/ESR2	3
BP	GO:1903052	positive regulation of proteolysis involved in protein catabolic process	5|138	164|16362	0.0126892330434425	0.38036676471537	100057193/100033926/100050827/100056207/100057107	CSNK1D/TRIB1/HSPA1B/LOC100056207/LOC100057107	5
BP	GO:0007525	somatic muscle development	4|138	108|16362	0.0132157074570572	0.38036676471537	100061956/100067710/100063687/100053302	HSPB2/EYA4/PKM/PPP2R3A	4
BP	GO:0000022	mitotic spindle elongation	2|138	21|16362	0.0133532485857036	0.38036676471537	100049850/100072339	TPR/ROCK2	2
BP	GO:1901673	regulation of mitotic spindle assembly	2|138	21|16362	0.0133532485857036	0.38036676471537	100049850/100050827	TPR/HSPA1B	2
BP	GO:0002438	acute inflammatory response to antigenic stimulus	2|138	22|16362	0.0146081891798616	0.38036676471537	100055552/111774155	CXCR2/ELANE	2
BP	GO:0071600	otic vesicle morphogenesis	2|138	22|16362	0.0146081891798616	0.38036676471537	100050316/100070360	PROX1/WNT8B	2
BP	GO:0051092	positive regulation of NF-kappaB transcription factor activity	5|138	170|16362	0.0146279357377087	0.38036676471537	100062414/100068181/100050827/100057107/100059885	TICAM1/CFLAR/HSPA1B/LOC100057107/MTDH	5
BP	GO:0045862	positive regulation of proteolysis	9|138	454|16362	0.0148549004181316	0.38036676471537	100057193/100033926/100068181/100064582/102149085/100050827/100056207/100057107/100072339	CSNK1D/TRIB1/CFLAR/CRADD/FYN/HSPA1B/LOC100056207/LOC100057107/ROCK2	9
BP	GO:0006406	mRNA export from nucleus	4|138	112|16362	0.0149288599941084	0.38036676471537	100049850/100066771/111774271/100050729	TPR/CDC40/DDX39A/U2AF2	4
BP	GO:0046474	glycerophospholipid biosynthetic process	6|138	236|16362	0.0150149697149127	0.38036676471537	100055480/100050604/100058827/100053655/100073146/100054391	CHKB/PNPLA3/MPPE1/MTMR7/PIGL/PIK3C2B	6
BP	GO:0042981	regulation of apoptotic process	25|138	1893|16362	0.015073516702449	0.38036676471537	100057193/100065784/100054665/100059096/100067036/100067915/100068181/100055438/100064582/100055552/100061244/100033964/100067710/102149085/100053866/100050827/100069340/100057107/100059885/100064527/100066282/100061852/100058048/100146715/102151116	CSNK1D/BAG3/ADAMTS20/ADAMTSL4/ANGPTL4/CERKL/CFLAR/CPT1B/CRADD/CXCR2/DAPK3/ESR2/EYA4/FYN/GCN1/HSPA1B/ITCH/LOC100057107/MTDH/PCMT1/SOS2/TIAM2/TMC8/TOMM40/TRIM39	25
BP	GO:0044403	biological process involved in symbiotic interaction	8|138	379|16362	0.0150997443902797	0.38036676471537	100049850/100057656/111774155/100034211/102149085/100629238/100069340/100072339	TPR/CD55/ELANE/EQMHCC1/FYN/HMGA1/ITCH/ROCK2	8
BP	GO:0060900	embryonic camera-type eye formation	2|138	23|16362	0.0159119464291774	0.38036676471537	100050316/100070360	PROX1/WNT8B	2
BP	GO:0043433	negative regulation of DNA-binding transcription factor activity	5|138	174|16362	0.0160253646912831	0.38036676471537	100050316/100033926/100069340/100057107/100058356	PROX1/TRIB1/ITCH/LOC100057107/PDLIM7	5
BP	GO:0006796	phosphate-containing compound metabolic process	28|138	2200|16362	0.0160312519549742	0.38036676471537	100057193/100051714/100055480/100050604/100033926/100146261/100065667/100066398/100073253/100056637/100061244/100061849/100067710/102149085/100064139/100050827/100064709/100058827/100053655/100063003/100055416/100073146/100054391/100063687/100053302/100034099/100072339/100069189	CSNK1D/PGAM2/CHKB/PNPLA3/TRIB1/UCKL1/CDK17/CDKL1/CKMT2/CRY2/DAPK3/ETFDH/EYA4/FYN/GLUD1/HSPA1B/MAGI3/MPPE1/MTMR7/MYH3/NPR2/PIGL/PIK3C2B/PKM/PPP2R3A/PRKAG3/ROCK2/ZFP36L2	28
BP	GO:0009156	ribonucleoside monophosphate biosynthetic process	4|138	115|16362	0.016301702063345	0.38036676471537	100051714/100146261/100063687/100034099	PGAM2/UCKL1/PKM/PRKAG3	4
BP	GO:0002777	antimicrobial peptide biosynthetic process	1|138	2|16362	0.0167977293216557	0.38036676471537	111774155	ELANE	1
BP	GO:0002780	antibacterial peptide biosynthetic process	1|138	2|16362	0.0167977293216557	0.38036676471537	111774155	ELANE	1
BP	GO:0006393	termination of mitochondrial transcription	1|138	2|16362	0.0167977293216557	0.38036676471537	100068711	MTERF2	1
BP	GO:0006404	RNA import into nucleus	1|138	2|16362	0.0167977293216557	0.38036676471537	100049850	TPR	1
BP	GO:0006603	phosphocreatine metabolic process	1|138	2|16362	0.0167977293216557	0.38036676471537	100073253	CKMT2	1
BP	GO:0007302	nurse cell nucleus anchoring	1|138	2|16362	0.0167977293216557	0.38036676471537	100072339	ROCK2	1
BP	GO:0009785	blue light signaling pathway	1|138	2|16362	0.0167977293216557	0.38036676471537	100056637	CRY2	1
BP	GO:0018916	nitrobenzene metabolic process	1|138	2|16362	0.0167977293216557	0.38036676471537	100061826	GSTM3	1
BP	GO:0019676	ammonia assimilation cycle	1|138	2|16362	0.0167977293216557	0.38036676471537	100054716	GLUL	1
BP	GO:0019740	nitrogen utilization	1|138	2|16362	0.0167977293216557	0.38036676471537	100054716	GLUL	1
BP	GO:0032065	maintenance of protein location in cell cortex	1|138	2|16362	0.0167977293216557	0.38036676471537	100072339	ROCK2	1
BP	GO:0032240	negative regulation of nucleobase-containing compound transport	1|138	2|16362	0.0167977293216557	0.38036676471537	100049850	TPR	1
BP	GO:0032723	positive regulation of connective tissue growth factor production	1|138	2|16362	0.0167977293216557	0.38036676471537	100072339	ROCK2	1
BP	GO:0033345	asparagine catabolic process via L-aspartate	1|138	2|16362	0.0167977293216557	0.38036676471537	100146576	ASRGL1	1
BP	GO:0038112	interleukin-8-mediated signaling pathway	1|138	2|16362	0.0167977293216557	0.38036676471537	100055552	CXCR2	1
BP	GO:0045645	positive regulation of eosinophil differentiation	1|138	2|16362	0.0167977293216557	0.38036676471537	100033926	TRIB1	1
BP	GO:0045659	negative regulation of neutrophil differentiation	1|138	2|16362	0.0167977293216557	0.38036676471537	100033926	TRIB1	1
BP	GO:0046832	negative regulation of RNA export from nucleus	1|138	2|16362	0.0167977293216557	0.38036676471537	100049850	TPR	1
BP	GO:0060414	aorta smooth muscle tissue morphogenesis	1|138	2|16362	0.0167977293216557	0.38036676471537	100050316	PROX1	1
BP	GO:0060898	eye field cell fate commitment involved in camera-type eye formation	1|138	2|16362	0.0167977293216557	0.38036676471537	100070360	WNT8B	1
BP	GO:0061853	regulation of neuroblast migration	1|138	2|16362	0.0167977293216557	0.38036676471537	100071788	ABCC8	1
BP	GO:0070458	cellular detoxification of nitrogen compound	1|138	2|16362	0.0167977293216557	0.38036676471537	100061826	GSTM3	1
BP	GO:0070947	neutrophil-mediated killing of fungus	1|138	2|16362	0.0167977293216557	0.38036676471537	111774155	ELANE	1
BP	GO:0071483	cellular response to blue light	1|138	2|16362	0.0167977293216557	0.38036676471537	100056637	CRY2	1
BP	GO:0090249	regulation of cell migration involved in somitogenic axis elongation	1|138	2|16362	0.0167977293216557	0.38036676471537	100053302	PPP2R3A	1
BP	GO:0090402	oncogene-induced cell senescence	1|138	2|16362	0.0167977293216557	0.38036676471537	100629238	HMGA1	1
BP	GO:0110061	regulation of angiotensin-activated signaling pathway	1|138	2|16362	0.0167977293216557	0.38036676471537	100072339	ROCK2	1
BP	GO:1900721	positive regulation of uterine smooth muscle relaxation	1|138	2|16362	0.0167977293216557	0.38036676471537	100071788	ABCC8	1
BP	GO:1902380	positive regulation of endoribonuclease activity	1|138	2|16362	0.0167977293216557	0.38036676471537	100050827	HSPA1B	1
BP	GO:1904447	folate import across plasma membrane	1|138	2|16362	0.0167977293216557	0.38036676471537	100072047	SLC46A1	1
BP	GO:2001237	negative regulation of extrinsic apoptotic signaling pathway	4|138	117|16362	0.0172595388600696	0.383729313773051	100068181/100067710/102149085/100050827	CFLAR/EYA4/FYN/HSPA1B	4
BP	GO:0002666	positive regulation of T cell tolerance induction	2|138	24|16362	0.0172636200888129	0.383729313773051	100034211/100069340	EQMHCC1/ITCH	2
BP	GO:0098657	import into cell	12|138	712|16362	0.0173313674671669	0.383729313773051	100057193/100055552/111774155/102149085/100054716/100069340/100053655/100068162/100064122/100058356/100054391/100072047	CSNK1D/CXCR2/ELANE/FYN/GLUL/ITCH/MTMR7/MYO1E/NDST3/PDLIM7/PIK3C2B/SLC46A1	12
BP	GO:0006913	nucleocytoplasmic transport	7|138	317|16362	0.0180328536628404	0.39535007029758	100049850/100066771/100056637/111774271/100056207/100058356/100050729	TPR/CDC40/CRY2/DDX39A/LOC100056207/PDLIM7/U2AF2	7
BP	GO:0032436	positive regulation of proteasomal ubiquitin-dependent protein catabolic process	4|138	119|16362	0.018251875624516	0.39535007029758	100057193/100033926/100050827/100056207	CSNK1D/TRIB1/HSPA1B/LOC100056207	4
BP	GO:1990090	cellular response to nerve growth factor stimulus	3|138	66|16362	0.0182530310140736	0.39535007029758	100057193/100056767/102148603	CSNK1D/DYNC1LI1/RPL8	3
BP	GO:0009064	glutamine family amino acid metabolic process	3|138	67|16362	0.0189932593042814	0.403213606078319	100146576/100064139/100054716	ASRGL1/GLUD1/GLUL	3
BP	GO:0009247	glycolipid biosynthetic process	3|138	68|16362	0.0197499425477245	0.403213606078319	100053616/100058827/100073146	B4GALNT1/MPPE1/PIGL	3
BP	GO:0006793	phosphorus metabolic process	28|138	2240|16362	0.0199809113090776	0.403213606078319	100057193/100051714/100055480/100050604/100033926/100146261/100065667/100066398/100073253/100056637/100061244/100061849/100067710/102149085/100064139/100050827/100064709/100058827/100053655/100063003/100055416/100073146/100054391/100063687/100053302/100034099/100072339/100069189	CSNK1D/PGAM2/CHKB/PNPLA3/TRIB1/UCKL1/CDK17/CDKL1/CKMT2/CRY2/DAPK3/ETFDH/EYA4/FYN/GLUD1/HSPA1B/MAGI3/MPPE1/MTMR7/MYH3/NPR2/PIGL/PIK3C2B/PKM/PPP2R3A/PRKAG3/ROCK2/ZFP36L2	28
BP	GO:0045017	glycerolipid biosynthetic process	6|138	252|16362	0.0200629424021314	0.403213606078319	100055480/100050604/100058827/100053655/100073146/100054391	CHKB/PNPLA3/MPPE1/MTMR7/PIGL/PIK3C2B	6
BP	GO:0042573	retinoic acid metabolic process	2|138	26|16362	0.0201071731309543	0.403213606078319	100146258/100146471	LOC100146258/LOC100146471	2
BP	GO:0043067	regulation of programmed cell death	25|138	1948|16362	0.0208590136282042	0.403213606078319	100057193/100065784/100054665/100059096/100067036/100067915/100068181/100055438/100064582/100055552/100061244/100033964/100067710/102149085/100053866/100050827/100069340/100057107/100059885/100064527/100066282/100061852/100058048/100146715/102151116	CSNK1D/BAG3/ADAMTS20/ADAMTSL4/ANGPTL4/CERKL/CFLAR/CPT1B/CRADD/CXCR2/DAPK3/ESR2/EYA4/FYN/GCN1/HSPA1B/ITCH/LOC100057107/MTDH/PCMT1/SOS2/TIAM2/TMC8/TOMM40/TRIM39	25
BP	GO:0006897	endocytosis	11|138	646|16362	0.0208744365440194	0.403213606078319	100057193/100055552/111774155/102149085/100054716/100069340/100053655/100068162/100064122/100058356/100054391	CSNK1D/CXCR2/ELANE/FYN/GLUL/ITCH/MTMR7/MYO1E/NDST3/PDLIM7/PIK3C2B	11
BP	GO:0009124	nucleoside monophosphate biosynthetic process	4|138	124|16362	0.0208857835501472	0.403213606078319	100051714/100146261/100063687/100034099	PGAM2/UCKL1/PKM/PRKAG3	4
BP	GO:0007369	gastrulation	7|138	327|16362	0.0209737481908051	0.403213606078319	100033926/102149085/100054700/100064122/100072339/100067631/100070360	TRIB1/FYN/INVS/NDST3/ROCK2/TDP2/WNT8B	7
BP	GO:1990089	response to nerve growth factor	3|138	70|16362	0.0213127318497233	0.403213606078319	100057193/100056767/102148603	CSNK1D/DYNC1LI1/RPL8	3
BP	GO:0002645	positive regulation of tolerance induction	2|138	27|16362	0.0215973091124717	0.403213606078319	100034211/100069340	EQMHCC1/ITCH	2
BP	GO:0006536	glutamate metabolic process	2|138	27|16362	0.0215973091124717	0.403213606078319	100064139/100054716	GLUD1/GLUL	2
BP	GO:0007280	pole cell migration	2|138	27|16362	0.0215973091124717	0.403213606078319	100067710/100070360	EYA4/WNT8B	2
BP	GO:0051231	spindle elongation	2|138	27|16362	0.0215973091124717	0.403213606078319	100049850/100072339	TPR/ROCK2	2
BP	GO:0061621	canonical glycolysis	2|138	27|16362	0.0215973091124717	0.403213606078319	100051714/100063687	PGAM2/PKM	2
BP	GO:2000378	negative regulation of reactive oxygen species metabolic process	3|138	71|16362	0.0221188564007496	0.403213606078319	100068181/100033964/102149085	CFLAR/ESR2/FYN	3
BP	GO:0019363	pyridine nucleotide biosynthetic process	3|138	72|16362	0.0229414730722586	0.403213606078319	100051714/100063687/100034099	PGAM2/PKM/PRKAG3	3
BP	GO:0042675	compound eye cone cell differentiation	2|138	28|16362	0.0231318744503357	0.403213606078319	100050316/100067710	PROX1/EYA4	2
BP	GO:0016310	phosphorylation	18|138	1288|16362	0.0232722130432667	0.403213606078319	100057193/100051714/100055480/100033926/100146261/100065667/100066398/100073253/100056637/100061244/100061849/102149085/100064709/100054391/100063687/100034099/100072339/100069189	CSNK1D/PGAM2/CHKB/TRIB1/UCKL1/CDK17/CDKL1/CKMT2/CRY2/DAPK3/ETFDH/FYN/MAGI3/PIK3C2B/PKM/PRKAG3/ROCK2/ZFP36L2	18
BP	GO:0009605	response to external stimulus	34|138	2890|16362	0.0237216449962064	0.403213606078319	100061956/100050316/100069411/100050604/100033926/100062414/100065784/100071788/100067036/100055438/100064582/100056637/100055552/111774155/100034211/100033964/100067710/102149085/100053866/100054716/100629238/100050827/100056207/100057107/100059885/100055416/100070908/100064527/100058356/100063687/100055954/100066282/100070012/100070360	HSPB2/PROX1/GSS/PNPLA3/TRIB1/TICAM1/BAG3/ABCC8/ANGPTL4/CPT1B/CRADD/CRY2/CXCR2/ELANE/EQMHCC1/ESR2/EYA4/FYN/GCN1/GLUL/HMGA1/HSPA1B/LOC100056207/LOC100057107/MTDH/NPR2/PCARE/PCMT1/PDLIM7/PKM/SLC30A4/SOS2/TMEM184B/WNT8B	34
BP	GO:0034605	cellular response to heat	3|138	73|16362	0.023780581032999	0.403213606078319	100049850/100065784/100050827	TPR/BAG3/HSPA1B	3
BP	GO:0043436	oxoacid metabolic process	16|138	1105|16362	0.0238683691342091	0.403213606078319	100069411/100051714/100050604/100146576/100073253/100055438/100061849/100064139/100054716/100051903/100146258/100146471/100064527/100063687/100034099/100072047	GSS/PGAM2/PNPLA3/ASRGL1/CKMT2/CPT1B/ETFDH/GLUD1/GLUL/LOC100051903/LOC100146258/LOC100146471/PCMT1/PKM/PRKAG3/SLC46A1	16
BP	GO:0009259	ribonucleotide metabolic process	9|138	493|16362	0.023908062806563	0.403213606078319	100051714/100146261/100061849/100050827/100064709/100063003/100055416/100063687/100034099	PGAM2/UCKL1/ETFDH/HSPA1B/MAGI3/MYH3/NPR2/PKM/PRKAG3	9
BP	GO:0016051	carbohydrate biosynthetic process	4|138	130|16362	0.0243402513730124	0.403213606078319	100051714/100056637/100064122/100034099	PGAM2/CRY2/NDST3/PRKAG3	4
BP	GO:0030520	intracellular estrogen receptor signaling pathway	2|138	29|16362	0.0247100252323814	0.403213606078319	100056569/100033964	DDX54/ESR2	2
BP	GO:0051248	negative regulation of protein metabolic process	18|138	1298|16362	0.0249174438205998	0.403213606078319	100057193/100049850/100033926/100057656/100068181/100056637/100061244/100069130/111774155/102149085/100050827/100069340/100057107/100067896/100072339/102151116/100050729/100069189	CSNK1D/TPR/TRIB1/CD55/CFLAR/CRY2/DAPK3/DCUN1D5/ELANE/FYN/HSPA1B/ITCH/LOC100057107/MALSU1/ROCK2/TRIM39/U2AF2/ZFP36L2	18
BP	GO:0009141	nucleoside triphosphate metabolic process	6|138	265|16362	0.0249335686511009	0.403213606078319	100051714/100061849/100050827/100063003/100063687/100034099	PGAM2/ETFDH/HSPA1B/MYH3/PKM/PRKAG3	6
BP	GO:0002158	osteoclast proliferation	1|138	3|16362	0.0250912448078178	0.403213606078319	100068418	NPR3	1
BP	GO:0006530	asparagine catabolic process	1|138	3|16362	0.0250912448078178	0.403213606078319	100146576	ASRGL1	1
BP	GO:0007555	regulation of ecdysteroid secretion	1|138	3|16362	0.0250912448078178	0.403213606078319	100057193	CSNK1D	1
BP	GO:0009637	response to blue light	1|138	3|16362	0.0250912448078178	0.403213606078319	100056637	CRY2	1
BP	GO:0014873	response to muscle activity involved in regulation of muscle adaptation	1|138	3|16362	0.0250912448078178	0.403213606078319	100034099	PRKAG3	1
BP	GO:0035191	nuclear axial expansion	1|138	3|16362	0.0250912448078178	0.403213606078319	100072339	ROCK2	1
BP	GO:0051958	methotrexate transport	1|138	3|16362	0.0250912448078178	0.403213606078319	100072047	SLC46A1	1
BP	GO:0060838	lymphatic endothelial cell fate commitment	1|138	3|16362	0.0250912448078178	0.403213606078319	100050316	PROX1	1
BP	GO:0070285	pigment cell development	1|138	3|16362	0.0250912448078178	0.403213606078319	100067710	EYA4	1
BP	GO:0070370	cellular heat acclimation	1|138	3|16362	0.0250912448078178	0.403213606078319	100050827	HSPA1B	1
BP	GO:0070945	neutrophil-mediated killing of gram-negative bacterium	1|138	3|16362	0.0250912448078178	0.403213606078319	111774155	ELANE	1
BP	GO:0071586	CAAX-box protein processing	1|138	3|16362	0.0250912448078178	0.403213606078319	100052803	RCE1	1
BP	GO:0071722	detoxification of arsenic-containing substance	1|138	3|16362	0.0250912448078178	0.403213606078319	100069411	GSS	1
BP	GO:0072116	pronephros formation	1|138	3|16362	0.0250912448078178	0.403213606078319	100054700	INVS	1
BP	GO:0080120	CAAX-box protein maturation	1|138	3|16362	0.0250912448078178	0.403213606078319	100052803	RCE1	1
BP	GO:0098759	cellular response to interleukin-8	1|138	3|16362	0.0250912448078178	0.403213606078319	100055552	CXCR2	1
BP	GO:1901082	positive regulation of relaxation of smooth muscle	1|138	3|16362	0.0250912448078178	0.403213606078319	100071788	ABCC8	1
BP	GO:1901740	negative regulation of myoblast fusion	1|138	3|16362	0.0250912448078178	0.403213606078319	100068181	CFLAR	1
BP	GO:1903944	negative regulation of hepatocyte apoptotic process	1|138	3|16362	0.0250912448078178	0.403213606078319	100068181	CFLAR	1
BP	GO:1905205	positive regulation of connective tissue replacement	1|138	3|16362	0.0250912448078178	0.403213606078319	100072339	ROCK2	1
BP	GO:1905430	cellular response to glycine	1|138	3|16362	0.0250912448078178	0.403213606078319	102149085	FYN	1
BP	GO:0008654	phospholipid biosynthetic process	6|138	266|16362	0.0253381817717856	0.405004413453834	100055480/100050604/100058827/100053655/100073146/100054391	CHKB/PNPLA3/MPPE1/MTMR7/PIGL/PIK3C2B	6
BP	GO:0019915	lipid storage	3|138	75|16362	0.0255082482246363	0.405554010337435	100053616/100056637/100069340	B4GALNT1/CRY2/ITCH	3
BP	GO:0006506	GPI anchor biosynthetic process	2|138	30|16362	0.0263309284394884	0.405686314977478	100058827/100073146	MPPE1/PIGL	2
BP	GO:0006735	NADH regeneration	2|138	30|16362	0.0263309284394884	0.405686314977478	100051714/100063687	PGAM2/PKM	2
BP	GO:0008090	retrograde axonal transport	2|138	30|16362	0.0263309284394884	0.405686314977478	100050892/100056767	DNAH12/DYNC1LI1	2
BP	GO:0010667	negative regulation of cardiac muscle cell apoptotic process	2|138	30|16362	0.0263309284394884	0.405686314977478	100068181/100064527	CFLAR/PCMT1	2
BP	GO:0046827	positive regulation of protein export from nucleus	2|138	30|16362	0.0263309284394884	0.405686314977478	100049850/100065784	TPR/BAG3	2
BP	GO:0061620	glycolytic process through glucose-6-phosphate	2|138	30|16362	0.0263309284394884	0.405686314977478	100051714/100063687	PGAM2/PKM	2
BP	GO:0046496	nicotinamide nucleotide metabolic process	4|138	134|16362	0.0268243538630522	0.409791967165864	100051714/100064139/100063687/100034099	PGAM2/GLUD1/PKM/PRKAG3	4
BP	GO:0006082	organic acid metabolic process	16|138	1123|16362	0.0272192645725932	0.409791967165864	100069411/100051714/100050604/100146576/100073253/100055438/100061849/100064139/100054716/100051903/100146258/100146471/100064527/100063687/100034099/100072047	GSS/PGAM2/PNPLA3/ASRGL1/CKMT2/CPT1B/ETFDH/GLUD1/GLUL/LOC100051903/LOC100146258/LOC100146471/PCMT1/PKM/PRKAG3/SLC46A1	16
BP	GO:0019693	ribose phosphate metabolic process	9|138	505|16362	0.0273535105936535	0.409791967165864	100051714/100146261/100061849/100050827/100064709/100063003/100055416/100063687/100034099	PGAM2/UCKL1/ETFDH/HSPA1B/MAGI3/MYH3/NPR2/PKM/PRKAG3	9
BP	GO:0035455	response to interferon-alpha	2|138	31|16362	0.0279937618240627	0.409791967165864	100049850/100057107	TPR/LOC100057107	2
BP	GO:0051443	positive regulation of ubiquitin-protein transferase activity	2|138	31|16362	0.0279937618240627	0.409791967165864	100033926/100069130	TRIB1/DCUN1D5	2
BP	GO:0061615	glycolytic process through fructose-6-phosphate	2|138	31|16362	0.0279937618240627	0.409791967165864	100051714/100063687	PGAM2/PKM	2
BP	GO:0071599	otic vesicle development	2|138	31|16362	0.0279937618240627	0.409791967165864	100050316/100070360	PROX1/WNT8B	2
BP	GO:0030239	myofibril assembly	4|138	136|16362	0.0281213578242977	0.409791967165864	100050316/100068181/100050307/100063003	PROX1/CFLAR/CSRP2/MYH3	4
BP	GO:0071166	ribonucleoprotein complex localization	4|138	137|16362	0.028783674235097	0.409791967165864	100049850/100066771/111774271/100050729	TPR/CDC40/DDX39A/U2AF2	4
BP	GO:0030162	regulation of proteolysis	13|138	859|16362	0.0295491338725435	0.409791967165864	100057193/100033926/100057656/100068181/100064582/100051510/102149085/100050827/100069340/100056207/100057107/100072339/102151116	CSNK1D/TRIB1/CD55/CFLAR/CRADD/DLGAP1/FYN/HSPA1B/ITCH/LOC100056207/LOC100057107/ROCK2/TRIM39	13
BP	GO:0002664	regulation of T cell tolerance induction	2|138	32|16362	0.0296977137897692	0.409791967165864	100034211/100069340	EQMHCC1/ITCH	2
BP	GO:2000050	regulation of non-canonical Wnt signaling pathway	2|138	32|16362	0.0296977137897692	0.409791967165864	100057193/100072339	CSNK1D/ROCK2	2
BP	GO:0050658	RNA transport	5|138	205|16362	0.0299273782683024	0.409791967165864	100049850/100066771/111774271/100056767/100050729	TPR/CDC40/DDX39A/DYNC1LI1/U2AF2	5
BP	GO:0009628	response to abiotic stimulus	22|138	1715|16362	0.0300114443133804	0.409791967165864	100061956/100057193/100049850/100065784/100071788/100067036/100064582/100056637/100057247/111774155/100033964/100067710/102149085/100053866/100050827/100057107/100136907/100070908/100064527/100063687/100147205/100146715	HSPB2/CSNK1D/TPR/BAG3/ABCC8/ANGPTL4/CRADD/CRY2/EIF2B2/ELANE/ESR2/EYA4/FYN/GCN1/HSPA1B/LOC100057107/MC1R/PCARE/PCMT1/PKM/RAD9B/TOMM40	22
BP	GO:0006661	phosphatidylinositol biosynthetic process	4|138	139|16362	0.030136031657985	0.409791967165864	100058827/100053655/100073146/100054391	MPPE1/MTMR7/PIGL/PIK3C2B	4
BP	GO:0043123	positive regulation of canonical NF-kappaB signal transduction	4|138	139|16362	0.030136031657985	0.409791967165864	100062414/100068181/102149085/100059885	TICAM1/CFLAR/FYN/MTDH	4
BP	GO:0005975	carbohydrate metabolic process	8|138	433|16362	0.0304605746126003	0.409791967165864	100051714/100053616/100056637/100053655/100064122/100063687/100034099/100050960	PGAM2/B4GALNT1/CRY2/MTMR7/NDST3/PKM/PRKAG3/ST6GALNAC2	8
BP	GO:0031032	actomyosin structure organization	5|138	207|16362	0.0310215378211752	0.409791967165864	100050316/100068181/100050307/100063003/100072339	PROX1/CFLAR/CSRP2/MYH3/ROCK2	5
BP	GO:0051236	establishment of RNA localization	5|138	207|16362	0.0310215378211752	0.409791967165864	100049850/100066771/111774271/100056767/100050729	TPR/CDC40/DDX39A/DYNC1LI1/U2AF2	5
BP	GO:0061136	regulation of proteasomal protein catabolic process	5|138	207|16362	0.0310215378211752	0.409791967165864	100057193/100033926/100051510/100050827/100056207	CSNK1D/TRIB1/DLGAP1/HSPA1B/LOC100056207	5
BP	GO:0019674	NAD metabolic process	3|138	81|16362	0.0310857929739129	0.409791967165864	100051714/100064139/100063687	PGAM2/GLUD1/PKM	3
BP	GO:0009260	ribonucleotide biosynthetic process	5|138	209|16362	0.0321405859607909	0.409791967165864	100051714/100146261/100055416/100063687/100034099	PGAM2/UCKL1/NPR2/PKM/PRKAG3	5
BP	GO:0071478	cellular response to radiation	5|138	209|16362	0.0321405859607909	0.409791967165864	100057193/100056637/100057107/100136907/100147205	CSNK1D/CRY2/LOC100057107/MC1R/RAD9B	5
BP	GO:0097190	apoptotic signaling pathway	7|138	358|16362	0.0321843455057301	0.409791967165864	100062414/100065784/100064582/100061244/100033964/100057107/100072339	TICAM1/BAG3/CRADD/DAPK3/ESR2/LOC100057107/ROCK2	7
BP	GO:1901800	positive regulation of proteasomal protein catabolic process	4|138	143|16362	0.0329521081622404	0.409791967165864	100057193/100033926/100050827/100056207	CSNK1D/TRIB1/HSPA1B/LOC100056207	4
BP	GO:0006754	ATP biosynthetic process	3|138	83|16362	0.0330758392137733	0.409791967165864	100051714/100063687/100034099	PGAM2/PKM/PRKAG3	3
BP	GO:1903845	negative regulation of cellular response to transforming growth factor beta stimulus	3|138	83|16362	0.0330758392137733	0.409791967165864	100068181/100050827/100067631	CFLAR/HSPA1B/TDP2	3
BP	GO:0006505	GPI anchor metabolic process	2|138	34|16362	0.0332257796225934	0.409791967165864	100058827/100073146	MPPE1/PIGL	2
BP	GO:0033144	negative regulation of intracellular steroid hormone receptor signaling pathway	2|138	34|16362	0.0332257796225934	0.409791967165864	100056637/100033964	CRY2/ESR2	2
BP	GO:0043403	skeletal muscle tissue regeneration	2|138	34|16362	0.0332257796225934	0.409791967165864	100068181/100063687	CFLAR/PKM	2
BP	GO:0090169	regulation of spindle assembly	2|138	34|16362	0.0332257796225934	0.409791967165864	100049850/100050827	TPR/HSPA1B	2
BP	GO:0002669	positive regulation of T cell anergy	1|138	4|16362	0.0333153054604567	0.409791967165864	100069340	ITCH	1
BP	GO:0018197	peptidyl-aspartic acid modification	1|138	4|16362	0.0333153054604567	0.409791967165864	100064527	PCMT1	1
BP	GO:0019551	glutamate catabolic process to 2-oxoglutarate	1|138	4|16362	0.0333153054604567	0.409791967165864	100064139	GLUD1	1
BP	GO:0021563	glossopharyngeal nerve development	1|138	4|16362	0.0333153054604567	0.409791967165864	100054344	HOXA3	1
BP	GO:0021615	glossopharyngeal nerve morphogenesis	1|138	4|16362	0.0333153054604567	0.409791967165864	100054344	HOXA3	1
BP	GO:0045636	positive regulation of melanocyte differentiation	1|138	4|16362	0.0333153054604567	0.409791967165864	100054665	ADAMTS20	1
BP	GO:0045658	regulation of neutrophil differentiation	1|138	4|16362	0.0333153054604567	0.409791967165864	100033926	TRIB1	1
BP	GO:0051410	detoxification of nitrogen compound	1|138	4|16362	0.0333153054604567	0.409791967165864	100061826	GSTM3	1
BP	GO:0060743	epithelial cell maturation involved in prostate gland development	1|138	4|16362	0.0333153054604567	0.409791967165864	100033964	ESR2	1
BP	GO:0070858	negative regulation of bile acid biosynthetic process	1|138	4|16362	0.0333153054604567	0.409791967165864	100050316	PROX1	1
BP	GO:0071259	cellular response to magnetism	1|138	4|16362	0.0333153054604567	0.409791967165864	100033964	ESR2	1
BP	GO:0090071	negative regulation of ribosome biogenesis	1|138	4|16362	0.0333153054604567	0.409791967165864	100067896	MALSU1	1
BP	GO:0098838	folate transmembrane transport	1|138	4|16362	0.0333153054604567	0.409791967165864	100072047	SLC46A1	1
BP	GO:1902951	negative regulation of dendritic spine maintenance	1|138	4|16362	0.0333153054604567	0.409791967165864	102149085	FYN	1
BP	GO:1904958	positive regulation of midbrain dopaminergic neuron differentiation	1|138	4|16362	0.0333153054604567	0.409791967165864	100057193	CSNK1D	1
BP	GO:1905075	positive regulation of tight junction disassembly	1|138	4|16362	0.0333153054604567	0.409791967165864	100071788	ABCC8	1
BP	GO:1905429	response to glycine	1|138	4|16362	0.0333153054604567	0.409791967165864	102149085	FYN	1
BP	GO:2000850	negative regulation of glucocorticoid secretion	1|138	4|16362	0.0333153054604567	0.409791967165864	100056637	CRY2	1
BP	GO:0046390	ribose phosphate biosynthetic process	5|138	212|16362	0.0338661115453825	0.414859866430935	100051714/100146261/100055416/100063687/100034099	PGAM2/UCKL1/NPR2/PKM/PRKAG3	5
BP	GO:0009165	nucleotide biosynthetic process	6|138	286|16362	0.0343696869756847	0.419310181103353	100051714/100146261/100064709/100055416/100063687/100034099	PGAM2/UCKL1/MAGI3/NPR2/PKM/PRKAG3	6
BP	GO:0044419	biological process involved in interspecies interaction between organisms	8|138	444|16362	0.034570107576403	0.420040859942555	100049850/100057656/111774155/100034211/102149085/100629238/100069340/100072339	TPR/CD55/ELANE/EQMHCC1/FYN/HMGA1/ITCH/ROCK2	8
BP	GO:0001737	establishment of imaginal disc-derived wing hair orientation	2|138	35|16362	0.0350483224882081	0.423411884570446	100057193/100072339	CSNK1D/ROCK2	2
BP	GO:0006090	pyruvate metabolic process	3|138	85|16362	0.0351308622862063	0.423411884570446	100051714/100063687/100034099	PGAM2/PKM/PRKAG3	3
BP	GO:0006650	glycerophospholipid metabolic process	7|138	366|16362	0.0356254309102789	0.427648244943067	100055480/100050604/102149085/100058827/100053655/100073146/100054391	CHKB/PNPLA3/FYN/MPPE1/MTMR7/PIGL/PIK3C2B	7
BP	GO:0008360	regulation of cell shape	5|138	216|16362	0.0362550918617241	0.429046741682568	100057193/100073070/100061244/102149085/100072339	CSNK1D/ARHGAP18/DAPK3/FYN/ROCK2	5
BP	GO:1901293	nucleoside phosphate biosynthetic process	6|138	290|16362	0.0363966393349456	0.429046741682568	100051714/100146261/100064709/100055416/100063687/100034099	PGAM2/UCKL1/MAGI3/NPR2/PKM/PRKAG3	6
BP	GO:1901566	organonitrogen compound biosynthetic process	19|138	1456|16362	0.0369052338637609	0.429046741682568	100069411/100051714/100055480/100146261/100053616/100057247/111774155/100053866/100064139/100054716/100061826/100058827/100064122/100055416/100073146/100063687/100034099/102148603/100050960	GSS/PGAM2/CHKB/UCKL1/B4GALNT1/EIF2B2/ELANE/GCN1/GLUD1/GLUL/GSTM3/MPPE1/NDST3/NPR2/PIGL/PKM/PRKAG3/RPL8/ST6GALNAC2	19
BP	GO:0006007	glucose catabolic process	2|138	36|16362	0.036908841699981	0.429046741682568	100051714/100063687	PGAM2/PKM	2
BP	GO:2000114	regulation of establishment of cell polarity	2|138	36|16362	0.036908841699981	0.429046741682568	100049913/100072339	RUFY3/ROCK2	2
BP	GO:0033574	response to testosterone	3|138	87|16362	0.0372505156215981	0.429046741682568	100068181/100033964/100072339	CFLAR/ESR2/ROCK2	3
BP	GO:0006405	RNA export from nucleus	4|138	149|16362	0.037456168743516	0.429046741682568	100049850/100066771/111774271/100050729	TPR/CDC40/DDX39A/U2AF2	4
BP	GO:0030048	actin filament-based movement	4|138	149|16362	0.037456168743516	0.429046741682568	100063003/100052501/100068162/100072339	MYH3/MYL1/MYO1E/ROCK2	4
BP	GO:0032434	regulation of proteasomal ubiquitin-dependent protein catabolic process	4|138	150|16362	0.0382396240844049	0.429046741682568	100057193/100033926/100050827/100056207	CSNK1D/TRIB1/HSPA1B/LOC100056207	4
BP	GO:0006520	amino acid metabolic process	7|138	372|16362	0.0383611041473909	0.429046741682568	100069411/100146576/100073253/100064139/100054716/100051903/100064527	GSS/ASRGL1/CKMT2/GLUD1/GLUL/LOC100051903/PCMT1	7
BP	GO:0044282	small molecule catabolic process	8|138	454|16362	0.0386205228678938	0.429046741682568	100051714/100146576/100055438/100061849/100064139/100054716/100053655/100063687	PGAM2/ASRGL1/CPT1B/ETFDH/GLUD1/GLUL/MTMR7/PKM	8
BP	GO:0021854	hypothalamus development	2|138	37|16362	0.0388065771568152	0.429046741682568	100033964/100070360	ESR2/WNT8B	2
BP	GO:0030049	muscle filament sliding	2|138	38|16362	0.0407407787128737	0.429046741682568	100063003/100052501	MYH3/MYL1	2
BP	GO:1903427	negative regulation of reactive oxygen species biosynthetic process	2|138	38|16362	0.0407407787128737	0.429046741682568	100068181/102149085	CFLAR/FYN	2
BP	GO:0072521	purine-containing compound metabolic process	9|138	545|16362	0.0413575462385387	0.429046741682568	100051714/100061849/100050827/100064709/100063003/100055416/100064527/100063687/100034099	PGAM2/ETFDH/HSPA1B/MAGI3/MYH3/NPR2/PCMT1/PKM/PRKAG3	9
BP	GO:0009117	nucleotide metabolic process	10|138	632|16362	0.041440529824264	0.429046741682568	100051714/100146261/100061849/100064139/100050827/100064709/100063003/100055416/100063687/100034099	PGAM2/UCKL1/ETFDH/GLUD1/HSPA1B/MAGI3/MYH3/NPR2/PKM/PRKAG3	10
BP	GO:0001744	insect visual primordium formation	1|138	5|16362	0.0414704887253092	0.429046741682568	100067710	EYA4	1
BP	GO:0006106	fumarate metabolic process	1|138	5|16362	0.0414704887253092	0.429046741682568	100064139	GLUD1	1
BP	GO:0010159	specification of animal organ position	1|138	5|16362	0.0414704887253092	0.429046741682568	100054344	HOXA3	1
BP	GO:0010730	negative regulation of hydrogen peroxide biosynthetic process	1|138	5|16362	0.0414704887253092	0.429046741682568	102149085	FYN	1
BP	GO:0010989	negative regulation of low-density lipoprotein particle clearance	1|138	5|16362	0.0414704887253092	0.429046741682568	100071788	ABCC8	1
BP	GO:0030450	regulation of complement activation, classical pathway	1|138	5|16362	0.0414704887253092	0.429046741682568	100057656	CD55	1
BP	GO:0036372	opsin transport	1|138	5|16362	0.0414704887253092	0.429046741682568	100054700	INVS	1
BP	GO:0043456	regulation of pentose-phosphate shunt	1|138	5|16362	0.0414704887253092	0.429046741682568	100051714	PGAM2	1
BP	GO:0055005	ventricular cardiac myofibril assembly	1|138	5|16362	0.0414704887253092	0.429046741682568	100050316	PROX1	1
BP	GO:0060214	endocardium formation	1|138	5|16362	0.0414704887253092	0.429046741682568	100050316	PROX1	1
BP	GO:0060699	regulation of endoribonuclease activity	1|138	5|16362	0.0414704887253092	0.429046741682568	100050827	HSPA1B	1
BP	GO:0061113	pancreas morphogenesis	1|138	5|16362	0.0414704887253092	0.429046741682568	100050316	PROX1	1
BP	GO:0070434	positive regulation of nucleotide-binding oligomerization domain containing 2 signaling pathway	1|138	5|16362	0.0414704887253092	0.429046741682568	100050827	HSPA1B	1
BP	GO:0090271	positive regulation of fibroblast growth factor production	1|138	5|16362	0.0414704887253092	0.429046741682568	100072339	ROCK2	1
BP	GO:0099562	maintenance of postsynaptic density structure	1|138	5|16362	0.0414704887253092	0.429046741682568	100051510	DLGAP1	1
BP	GO:1902164	positive regulation of DNA damage response, signal transduction by p53 class mediator resulting in transcription of p21 class mediator	1|138	5|16362	0.0414704887253092	0.429046741682568	100057107	LOC100057107	1
BP	GO:1903238	positive regulation of leukocyte tethering or rolling	1|138	5|16362	0.0414704887253092	0.429046741682568	111774155	ELANE	1
BP	GO:1903347	negative regulation of bicellular tight junction assembly	1|138	5|16362	0.0414704887253092	0.429046741682568	100072339	ROCK2	1
BP	GO:1905203	regulation of connective tissue replacement	1|138	5|16362	0.0414704887253092	0.429046741682568	100072339	ROCK2	1
BP	GO:1905607	negative regulation of presynapse assembly	1|138	5|16362	0.0414704887253092	0.429046741682568	100054665	ADAMTS20	1
BP	GO:1990743	protein sialylation	1|138	5|16362	0.0414704887253092	0.429046741682568	100050960	ST6GALNAC2	1
BP	GO:2000040	regulation of planar cell polarity pathway involved in axis elongation	1|138	5|16362	0.0414704887253092	0.429046741682568	100072339	ROCK2	1
BP	GO:2000977	regulation of forebrain neuron differentiation	1|138	5|16362	0.0414704887253092	0.429046741682568	100050316	PROX1	1
BP	GO:0044281	small molecule metabolic process	24|138	1976|16362	0.0414836093497029	0.429046741682568	100069411/100051714/100050604/100146261/100146576/100073253/100055438/100056637/100061849/100054096/100064139/100054716/100050827/100051903/100146258/100146471/100064709/100053655/100063003/100055416/100064527/100063687/100034099/100072047	GSS/PGAM2/PNPLA3/UCKL1/ASRGL1/CKMT2/CPT1B/CRY2/ETFDH/FGL1/GLUD1/GLUL/HSPA1B/LOC100051903/LOC100146258/LOC100146471/MAGI3/MTMR7/MYH3/NPR2/PCMT1/PKM/PRKAG3/SLC46A1	24
BP	GO:0009267	cellular response to starvation	5|138	226|16362	0.0426740029702123	0.43486206059829	100067036/100053866/100054716/100056207/100057107	ANGPTL4/GCN1/GLUL/LOC100056207/LOC100057107	5
BP	GO:0010888	negative regulation of lipid storage	2|138	39|16362	0.042710706065735	0.43486206059829	100050604/100033926	PNPLA3/TRIB1	2
BP	GO:1901342	regulation of vasculature development	7|138	381|16362	0.0427185278197289	0.43486206059829	100071788/100073274/100067036/100068181/100055552/100059885/100072339	ABCC8/AGGF1/ANGPTL4/CFLAR/CXCR2/MTDH/ROCK2	7
BP	GO:0071704	organic substance metabolic process	79|138	8124|16362	0.0438130788295899	0.43486206059829	100057193/100069411/100052803/100049850/100051714/100055480/100050604/100033926/100146261/100054665/100073274/100146576/100053616/100066771/100065667/100066398/100068181/100073253/100055438/100056637/100055552/100061244/100069130/111774271/100056569/100147491/100057247/111774155/100034211/100033964/100061849/100067710/100054096/102149085/100053866/100064139/100054716/102149779/100061826/100629238…	CSNK1D/GSS/RCE1/TPR/PGAM2/CHKB/PNPLA3/TRIB1/UCKL1/ADAMTS20/AGGF1/ASRGL1/B4GALNT1/CDC40/CDK17/CDKL1/CFLAR/CKMT2/CPT1B/CRY2/CXCR2/DAPK3/DCUN1D5/DDX39A/DDX54/DPH7/EIF2B2/ELANE/EQMHCC1/ESR2/ETFDH/EYA4/FGL1/FYN/GCN1/GLUD1/GLUL/GP9/GSTM3/HMGA1/HOXA3/HSPA1B/ITCH/LOC100051903/LOC100056207/LOC100057107/LOC100146258/LOC100146471/LOC100629745/LOC111769716/LOC111772291/MAGI3/MC1R/MDN1/MED11/MPPE1/MTERF2/MTMR…	79
BP	GO:0021761	limbic system development	4|138	157|16362	0.043986603826795	0.43486206059829	100050316/100057247/100033964/100070360	PROX1/EIF2B2/ESR2/WNT8B	4
BP	GO:1904018	positive regulation of vasculature development	5|138	228|16362	0.044034990220075	0.43486206059829	100073274/100067036/100068181/100055552/100059885	AGGF1/ANGPTL4/CFLAR/CXCR2/MTDH	5
BP	GO:0006807	nitrogen compound metabolic process	72|138	7302|16362	0.0444680236676132	0.43486206059829	100057193/100069411/100052803/100051714/100055480/100033926/100146261/100054665/100073274/100146576/100053616/100066771/100065667/100066398/100068181/100073253/100055438/100056637/100061244/100069130/111774271/100056569/100147491/100057247/111774155/100034211/100033964/100061849/100067710/102149085/100053866/100064139/100054716/102149779/100061826/100629238/100050827/100069340/100051903/100056207…	CSNK1D/GSS/RCE1/PGAM2/CHKB/TRIB1/UCKL1/ADAMTS20/AGGF1/ASRGL1/B4GALNT1/CDC40/CDK17/CDKL1/CFLAR/CKMT2/CPT1B/CRY2/DAPK3/DCUN1D5/DDX39A/DDX54/DPH7/EIF2B2/ELANE/EQMHCC1/ESR2/ETFDH/EYA4/FYN/GCN1/GLUD1/GLUL/GP9/GSTM3/HMGA1/HSPA1B/ITCH/LOC100051903/LOC100056207/LOC100057107/LOC100629745/LOC111769716/LOC111772291/MAGI3/MC1R/MDN1/MED11/MPPE1/MTERF2/MTMR7/MTO1/MYH3/MYO1E/NDST3/NELFCD/NPR2/P3H3/PCMT1/PIGL/PK…	72
BP	GO:0002643	regulation of tolerance induction	2|138	40|16362	0.0447156286457075	0.43486206059829	100034211/100069340	EQMHCC1/ITCH	2
BP	GO:0031663	lipopolysaccharide-mediated signaling pathway	2|138	40|16362	0.0447156286457075	0.43486206059829	100062414/100059885	TICAM1/MTDH	2
BP	GO:0033275	actin-myosin filament sliding	2|138	40|16362	0.0447156286457075	0.43486206059829	100063003/100052501	MYH3/MYL1	2
BP	GO:1901739	regulation of myoblast fusion	2|138	40|16362	0.0447156286457075	0.43486206059829	100068181/100072339	CFLAR/ROCK2	2
BP	GO:0046488	phosphatidylinositol metabolic process	5|138	229|16362	0.0447251890312839	0.43486206059829	102149085/100058827/100053655/100073146/100054391	FYN/MPPE1/MTMR7/PIGL/PIK3C2B	5
BP	GO:0010830	regulation of myotube differentiation	3|138	94|16362	0.0451722184831372	0.43486206059829	100068181/100056207/100072339	CFLAR/LOC100056207/ROCK2	3
BP	GO:0031124	mRNA 3'-end processing	3|138	94|16362	0.0451722184831372	0.43486206059829	100066771/111774271/100050729	CDC40/DDX39A/U2AF2	3
BP	GO:0006753	nucleoside phosphate metabolic process	10|138	642|16362	0.0452645013001119	0.43486206059829	100051714/100146261/100061849/100064139/100050827/100064709/100063003/100055416/100063687/100034099	PGAM2/UCKL1/ETFDH/GLUD1/HSPA1B/MAGI3/MYH3/NPR2/PKM/PRKAG3	10
BP	GO:0061061	muscle structure development	12|138	826|16362	0.0465576106739521	0.43486206059829	100061956/100050316/100055480/100054665/100068181/100050307/100067710/100053201/100063003/100063687/100053302/100050682	HSPB2/PROX1/CHKB/ADAMTS20/CFLAR/CSRP2/EYA4/KY/MYH3/PKM/PPP2R3A/SORBS2	12
BP	GO:0010171	body morphogenesis	4|138	160|16362	0.046590367401425	0.43486206059829	100054700/100063003/100072339/100050729	INVS/MYH3/ROCK2/U2AF2	4
BP	GO:0032878	regulation of establishment or maintenance of cell polarity	2|138	41|16362	0.0467548255062881	0.43486206059829	100049913/100072339	RUFY3/ROCK2	2
BP	GO:1901137	carbohydrate derivative biosynthetic process	10|138	647|16362	0.0472639624523483	0.43486206059829	100051714/100146261/100053616/100058827/100064122/100055416/100073146/100063687/100034099/100050960	PGAM2/UCKL1/B4GALNT1/MPPE1/NDST3/NPR2/PIGL/PKM/PRKAG3/ST6GALNAC2	10
BP	GO:0017148	negative regulation of translation	4|138	161|16362	0.0474770344272523	0.43486206059829	100049850/100061244/100067896/100069189	TPR/DAPK3/MALSU1/ZFP36L2	4
BP	GO:0000959	mitochondrial RNA metabolic process	2|138	42|16362	0.0488275852157549	0.43486206059829	100068711/100065059	MTERF2/MTO1	2
BP	GO:0060100	positive regulation of phagocytosis, engulfment	2|138	42|16362	0.0488275852157549	0.43486206059829	106782408/100054391	JPH2/PIK3C2B	2
BP	GO:0032787	monocarboxylic acid metabolic process	9|138	564|16362	0.0494650922228086	0.43486206059829	100051714/100050604/100146576/100055438/100061849/100146258/100146471/100063687/100034099	PGAM2/PNPLA3/ASRGL1/CPT1B/ETFDH/LOC100146258/LOC100146471/PKM/PRKAG3	9
BP	GO:0045471	response to ethanol	6|138	313|16362	0.0495371603391236	0.43486206059829	100069411/100055438/100033964/102149085/100050827/100064527	GSS/CPT1B/ESR2/FYN/HSPA1B/PCMT1	6
BP	GO:0006222	UMP biosynthetic process	1|138	6|16362	0.0495573672822516	0.43486206059829	100146261	UCKL1	1
BP	GO:0006528	asparagine metabolic process	1|138	6|16362	0.0495573672822516	0.43486206059829	100146576	ASRGL1	1
BP	GO:0008335	female germline ring canal stabilization	1|138	6|16362	0.0495573672822516	0.43486206059829	100072339	ROCK2	1
BP	GO:0008628	hormone-mediated apoptotic signaling pathway	1|138	6|16362	0.0495573672822516	0.43486206059829	100033964	ESR2	1
BP	GO:0010753	positive regulation of cGMP-mediated signaling	1|138	6|16362	0.0495573672822516	0.43486206059829	100055416	NPR2	1
BP	GO:0017183	protein histidyl modification to diphthamide	1|138	6|16362	0.0495573672822516	0.43486206059829	100147491	DPH7	1
BP	GO:0021764	amygdala development	1|138	6|16362	0.0495573672822516	0.43486206059829	100033964	ESR2	1
BP	GO:0034242	negative regulation of syncytium formation by plasma membrane fusion	1|138	6|16362	0.0495573672822516	0.43486206059829	100068181	CFLAR	1
BP	GO:0035509	negative regulation of myosin-light-chain-phosphatase activity	1|138	6|16362	0.0495573672822516	0.43486206059829	100072339	ROCK2	1
BP	GO:0045634	regulation of melanocyte differentiation	1|138	6|16362	0.0495573672822516	0.43486206059829	100054665	ADAMTS20	1
BP	GO:0051005	negative regulation of lipoprotein lipase activity	1|138	6|16362	0.0495573672822516	0.43486206059829	100067036	ANGPTL4	1
BP	GO:0060316	positive regulation of ryanodine-sensitive calcium-release channel activity	1|138	6|16362	0.0495573672822516	0.43486206059829	106782408	JPH2	1
BP	GO:0070309	lens fiber cell morphogenesis	1|138	6|16362	0.0495573672822516	0.43486206059829	100050316	PROX1	1
BP	GO:0070654	sensory epithelium regeneration	1|138	6|16362	0.0495573672822516	0.43486206059829	100070360	WNT8B	1
BP	GO:0070842	aggresome assembly	1|138	6|16362	0.0495573672822516	0.43486206059829	100051510	DLGAP1	1
BP	GO:0090063	positive regulation of microtubule nucleation	1|138	6|16362	0.0495573672822516	0.43486206059829	100050827	HSPA1B	1
BP	GO:0098880	maintenance of postsynaptic specialization structure	1|138	6|16362	0.0495573672822516	0.43486206059829	100051510	DLGAP1	1
BP	GO:0140052	cellular response to oxidised low-density lipoprotein particle stimulus	1|138	6|16362	0.0495573672822516	0.43486206059829	100062414	TICAM1	1
BP	GO:1902162	regulation of DNA damage response, signal transduction by p53 class mediator resulting in transcription of p21 class mediator	1|138	6|16362	0.0495573672822516	0.43486206059829	100057107	LOC100057107	1
BP	GO:1902966	positive regulation of protein localization to early endosome	1|138	6|16362	0.0495573672822516	0.43486206059829	100072339	ROCK2	1
BP	GO:1903215	negative regulation of protein targeting to mitochondrion	1|138	6|16362	0.0495573672822516	0.43486206059829	100065784	BAG3	1
BP	GO:1904956	regulation of midbrain dopaminergic neuron differentiation	1|138	6|16362	0.0495573672822516	0.43486206059829	100057193	CSNK1D	1
BP	GO:1905232	cellular response to L-glutamate	1|138	6|16362	0.0495573672822516	0.43486206059829	102149085	FYN	1
BP	GO:1990399	epithelium regeneration	1|138	6|16362	0.0495573672822516	0.43486206059829	100070360	WNT8B	1
BP	GO:2000118	regulation of sodium-dependent phosphate transport	1|138	6|16362	0.0495573672822516	0.43486206059829	100056637	CRY2	1
BP	GO:2000323	negative regulation of glucocorticoid receptor signaling pathway	1|138	6|16362	0.0495573672822516	0.43486206059829	100056637	CRY2	1
BP	GO:2000646	positive regulation of receptor catabolic process	1|138	6|16362	0.0495573672822516	0.43486206059829	100069340	ITCH	1
BP	GO:0009150	purine ribonucleotide metabolic process	8|138	478|16362	0.0496126550761531	0.43486206059829	100051714/100061849/100050827/100064709/100063003/100055416/100063687/100034099	PGAM2/ETFDH/HSPA1B/MAGI3/MYH3/NPR2/PKM/PRKAG3	8
CC	GO:0097342	ripoptosome	2|137	6|16369	0.00102038344114442	0.360195354723979	100062414/100068181	TICAM1/CFLAR	2
CC	GO:0016234	inclusion body	4|137	85|16369	0.00563429086671116	0.418563646483681	100049850/100050827/100057107/100067631	TPR/HSPA1B/LOC100057107/TDP2	4
CC	GO:0042405	nuclear inclusion body	2|137	15|16369	0.00679862644376262	0.418563646483681	100049850/100057107	TPR/LOC100057107	2
CC	GO:0030286	dynein complex	3|137	47|16369	0.00710825488925807	0.418563646483681	100049850/100050892/100056767	TPR/DNAH12/DYNC1LI1	3
CC	GO:1902912	pyruvate kinase complex	1|137	1|16369	0.00836947889302952	0.418563646483681	100063687	PKM	1
CC	GO:0043292	contractile fiber	8|137	356|16369	0.0102258777079537	0.418563646483681	100065784/100050307/106782408/100053201/100063003/100052501/100072339/100050682	BAG3/CSRP2/JPH2/KY/MYH3/MYL1/ROCK2/SORBS2	8
CC	GO:0030017	sarcomere	7|137	292|16369	0.011512087573711	0.418563646483681	100065784/100050307/106782408/100053201/100063003/100052501/100050682	BAG3/CSRP2/JPH2/KY/MYH3/MYL1/SORBS2	7
CC	GO:0099512	supramolecular fiber	13|137	770|16369	0.0125171165233349	0.418563646483681	100057193/100065784/100050307/100061244/100056767/102149085/106782408/100053201/100063003/100052501/100058356/100072339/100050682	CSNK1D/BAG3/CSRP2/DAPK3/DYNC1LI1/FYN/JPH2/KY/MYH3/MYL1/PDLIM7/ROCK2/SORBS2	13
CC	GO:0030018	Z disc	5|137	171|16369	0.0145220093786876	0.418563646483681	100065784/100050307/106782408/100053201/100050682	BAG3/CSRP2/JPH2/KY/SORBS2	5
CC	GO:0099080	supramolecular complex	13|137	788|16369	0.014918581824046	0.418563646483681	100057193/100065784/100050307/100061244/100056767/102149085/106782408/100053201/100063003/100052501/100058356/100072339/100050682	CSNK1D/BAG3/CSRP2/DAPK3/DYNC1LI1/FYN/JPH2/KY/MYH3/MYL1/PDLIM7/ROCK2/SORBS2	13
CC	GO:0016459	myosin complex	3|137	64|16369	0.0164828259639889	0.418563646483681	100063003/100052501/100068162	MYH3/MYL1/MYO1E	3
CC	GO:1990047	spindle matrix	1|137	2|16369	0.0166694166613366	0.418563646483681	100049850	TPR	1
CC	GO:0005868	cytoplasmic dynein complex	2|137	24|16369	0.0170148583122666	0.418563646483681	100049850/100056767	TPR/DYNC1LI1	2
CC	GO:0097386	glial cell projection	2|137	25|16369	0.0183941780596434	0.418563646483681	102149085/100054716	FYN/GLUL	2
CC	GO:0005859	muscle myosin complex	2|137	26|16369	0.0198191016927574	0.418563646483681	100063003/100052501	MYH3/MYL1	2
CC	GO:0030016	myofibril	7|137	328|16369	0.0205027140774603	0.418563646483681	100065784/100050307/106782408/100053201/100063003/100052501/100050682	BAG3/CSRP2/JPH2/KY/MYH3/MYL1/SORBS2	7
CC	GO:0031674	I band	5|137	191|16369	0.0222889257576659	0.418563646483681	100065784/100050307/106782408/100053201/100050682	BAG3/CSRP2/JPH2/KY/SORBS2	5
CC	GO:0017133	mitochondrial electron transfer flavoprotein complex	1|137	3|16369	0.0249003869012955	0.418563646483681	100061849	ETFDH	1
CC	GO:0035985	senescence-associated heterochromatin focus	1|137	3|16369	0.0249003869012955	0.418563646483681	100629238	HMGA1	1
CC	GO:0045251	electron transfer flavoprotein complex	1|137	3|16369	0.0249003869012955	0.418563646483681	100061849	ETFDH	1
CC	GO:0106037	apicomedial cortex	1|137	3|16369	0.0249003869012955	0.418563646483681	100072339	ROCK2	1
CC	GO:0045179	apical cortex	3|137	78|16369	0.0276721940976009	0.444012932566051	100050316/100073070/100072339	PROX1/ARHGAP18/ROCK2	3
CC	GO:0016460	myosin II complex	2|137	33|16369	0.0310005737582873	0.46605769072113	100063003/100052501	MYH3/MYL1	2
CC	GO:0032021	NELF complex	1|137	4|16369	0.0330629585128388	0.46605769072113	100056555	NELFCD	1
CC	GO:0005739	mitochondrion	20|137	1551|16369	0.0337927672145682	0.46605769072113	100061956/100054927/100062560/100073253/100055438/100056637/100033964/100061849/102149085/100064139/100054716/100050827/100057107/100067896/100068711/100065059/100070121/100146715/102151116/100058910	HSPB2/OSCP1/ABCA8/CKMT2/CPT1B/CRY2/ESR2/ETFDH/FYN/GLUD1/GLUL/HSPA1B/LOC100057107/MALSU1/MTERF2/MTO1/STARD6/TOMM40/TRIM39/NA	20
CC	GO:0043204	perikaryon	4|137	146|16369	0.0343271953505648	0.46605769072113	100049913/100033964/100054716/100064527	RUFY3/ESR2/GLUL/PCMT1	4
CC	GO:0070971	endoplasmic reticulum exit site	2|137	38|16369	0.0401771318943903	0.478488545013081	100034211/100058827	EQMHCC1/MPPE1	2
CC	GO:0030896	checkpoint clamp complex	1|137	5|16369	0.0411576957376319	0.478488545013081	100147205	RAD9B	1
CC	GO:0042629	mast cell granule	1|137	5|16369	0.0411576957376319	0.478488545013081	100055552	CXCR2	1
CC	GO:0089701	U2AF complex	1|137	5|16369	0.0411576957376319	0.478488545013081	100050729	U2AF2	1
CC	GO:0005884	actin filament	3|137	92|16369	0.0420202404968994	0.478488545013081	100061244/102149085/100058356	DAPK3/FYN/PDLIM7	3
CC	GO:0005851	eukaryotic translation initiation factor 2B complex	1|137	6|16369	0.0491851581969296	0.506694754321406	100057247	EIF2B2	1
CC	GO:0031265	CD95 death-inducing signaling complex	1|137	6|16369	0.0491851581969296	0.506694754321406	100068181	CFLAR	1
CC	GO:0097543	ciliary inversin compartment	1|137	6|16369	0.0491851581969296	0.506694754321406	100054700	INVS	1
MF	GO:0016941	natriuretic peptide receptor activity	2|126	3|14376	0.000227326991155175	0.113710183484546	100068418/100055416	NPR3/NPR2	2
MF	GO:0000166	nucleotide binding	18|126	866|14376	0.000539441851776741	0.113710183484546	100069411/100050604/100065784/100056637/100061244/100056767/100057247/100061849/100064139/100054716/100050827/111769716/111772291/100065059/100055416/100051842/100063687/100050517	GSS/PNPLA3/BAG3/CRY2/DAPK3/DYNC1LI1/EIF2B2/ETFDH/GLUD1/GLUL/HSPA1B/LOC111769716/LOC111772291/MTO1/NPR2/P2RX6/PKM/TRIM23	18
MF	GO:0017076	purine nucleotide binding	15|126	683|14376	0.000931451520203623	0.113710183484546	100069411/100050604/100065784/100061244/100056767/100057247/100064139/100054716/100050827/111769716/111772291/100055416/100051842/100063687/100050517	GSS/PNPLA3/BAG3/DAPK3/DYNC1LI1/EIF2B2/GLUD1/GLUL/HSPA1B/LOC111769716/LOC111772291/NPR2/P2RX6/PKM/TRIM23	15
MF	GO:0017111	ribonucleoside triphosphate phosphatase activity	15|126	717|14376	0.0015122732183208	0.113710183484546	100050892/100068332/100062560/100071788/111774271/100056569/100056767/100050827/111769716/111772291/100071075/100063003/100068162/100050517/100058910	DNAH12/ABCA17/ABCA8/ABCC8/DDX39A/DDX54/DYNC1LI1/HSPA1B/LOC111769716/LOC111772291/MDN1/MYH3/MYO1E/TRIM23/NA	15
MF	GO:0016887	ATP hydrolysis activity	11|126	442|14376	0.00174305563234015	0.113710183484546	100050892/100068332/100062560/100071788/111774271/100056569/100050827/100071075/100063003/100068162/100058910	DNAH12/ABCA17/ABCA8/ABCC8/DDX39A/DDX54/HSPA1B/MDN1/MYH3/MYO1E/NA	11
MF	GO:0032555	purine ribonucleotide binding	14|126	666|14376	0.00208580947879115	0.113710183484546	100069411/100050604/100061244/100056767/100057247/100064139/100054716/100050827/111769716/111772291/100055416/100051842/100063687/100050517	GSS/PNPLA3/DAPK3/DYNC1LI1/EIF2B2/GLUD1/GLUL/HSPA1B/LOC111769716/LOC111772291/NPR2/P2RX6/PKM/TRIM23	14
MF	GO:0032553	ribonucleotide binding	14|126	681|14376	0.00255775084525942	0.113710183484546	100069411/100050604/100061244/100056767/100057247/100064139/100054716/100050827/111769716/111772291/100055416/100051842/100063687/100050517	GSS/PNPLA3/DAPK3/DYNC1LI1/EIF2B2/GLUD1/GLUL/HSPA1B/LOC111769716/LOC111772291/NPR2/P2RX6/PKM/TRIM23	14
MF	GO:0016462	pyrophosphatase activity	15|126	759|14376	0.00262475567211915	0.113710183484546	100050892/100068332/100062560/100071788/111774271/100056569/100056767/100050827/111769716/111772291/100071075/100063003/100068162/100050517/100058910	DNAH12/ABCA17/ABCA8/ABCC8/DDX39A/DDX54/DYNC1LI1/HSPA1B/LOC111769716/LOC111772291/MDN1/MYH3/MYO1E/TRIM23/NA	15
MF	GO:0016817	hydrolase activity, acting on acid anhydrides	15|126	761|14376	0.00269132029415642	0.113710183484546	100050892/100068332/100062560/100071788/111774271/100056569/100056767/100050827/111769716/111772291/100071075/100063003/100068162/100050517/100058910	DNAH12/ABCA17/ABCA8/ABCC8/DDX39A/DDX54/DYNC1LI1/HSPA1B/LOC111769716/LOC111772291/MDN1/MYH3/MYO1E/TRIM23/NA	15
MF	GO:0016818	hydrolase activity, acting on acid anhydrides, in phosphorus-containing anhydrides	15|126	761|14376	0.00269132029415642	0.113710183484546	100050892/100068332/100062560/100071788/111774271/100056569/100056767/100050827/111769716/111772291/100071075/100063003/100068162/100050517/100058910	DNAH12/ABCA17/ABCA8/ABCC8/DDX39A/DDX54/DYNC1LI1/HSPA1B/LOC111769716/LOC111772291/MDN1/MYH3/MYO1E/TRIM23/NA	15
MF	GO:0030554	adenyl nucleotide binding	11|126	470|14376	0.00280949049548823	0.113710183484546	100069411/100050604/100065784/100061244/100057247/100064139/100054716/100050827/100055416/100051842/100063687	GSS/PNPLA3/BAG3/DAPK3/EIF2B2/GLUD1/GLUL/HSPA1B/NPR2/P2RX6/PKM	11
MF	GO:0019003	GDP binding	4|126	67|14376	0.00281626949687904	0.113710183484546	100056767/111769716/111772291/100050517	DYNC1LI1/LOC111769716/LOC111772291/TRIM23	4
MF	GO:0003774	cytoskeletal motor activity	5|126	114|14376	0.00327565292621225	0.113710183484546	100050892/100056767/100063003/100068162/100058910	DNAH12/DYNC1LI1/MYH3/MYO1E/NA	5
MF	GO:0032549	ribonucleoside binding	7|126	221|14376	0.00332422437145848	0.113710183484546	100056767/100057247/100064139/111769716/111772291/100055416/100050517	DYNC1LI1/EIF2B2/GLUD1/LOC111769716/LOC111772291/NPR2/TRIM23	7
MF	GO:0001883	purine nucleoside binding	7|126	222|14376	0.00340798153349962	0.113710183484546	100056767/100057247/100064139/111769716/111772291/100055416/100050517	DYNC1LI1/EIF2B2/GLUD1/LOC111769716/LOC111772291/NPR2/TRIM23	7
MF	GO:0043168	anion binding	25|126	1628|14376	0.00357438690717631	0.113710183484546	100069411/100050604/100068418/100073253/100056637/100061244/100056767/100057247/111774155/100061849/100064139/100054716/100061826/100050827/106782408/111769716/111772291/100058827/100065059/100068162/100055416/100051842/100054391/100063687/100050517	GSS/PNPLA3/NPR3/CKMT2/CRY2/DAPK3/DYNC1LI1/EIF2B2/ELANE/ETFDH/GLUD1/GLUL/GSTM3/HSPA1B/JPH2/LOC111769716/LOC111772291/MPPE1/MTO1/MYO1E/NPR2/P2RX6/PIK3C2B/PKM/TRIM23	25
MF	GO:0001882	nucleoside binding	7|126	231|14376	0.00423631134742386	0.121725801348351	100056767/100057247/100064139/111769716/111772291/100055416/100050517	DYNC1LI1/EIF2B2/GLUD1/LOC111769716/LOC111772291/NPR2/TRIM23	7
MF	GO:0032561	guanyl ribonucleotide binding	7|126	232|14376	0.00433699475181558	0.121725801348351	100056767/100057247/100064139/111769716/111772291/100055416/100050517	DYNC1LI1/EIF2B2/GLUD1/LOC111769716/LOC111772291/NPR2/TRIM23	7
MF	GO:0019001	guanyl nucleotide binding	7|126	234|14376	0.00454379219178519	0.121725801348351	100056767/100057247/100064139/111769716/111772291/100055416/100050517	DYNC1LI1/EIF2B2/GLUD1/LOC111769716/LOC111772291/NPR2/TRIM23	7
MF	GO:0042562	hormone binding	5|126	127|14376	0.00518544375147267	0.13196954347498	100068418/100033964/100136907/100055416/100063687	NPR3/ESR2/MC1R/NPR2/PKM	5
MF	GO:0036094	small molecule binding	20|126	1263|14376	0.00674952316547672	0.14390920351123	100069411/100050604/100066419/100065784/100056637/100061244/100056767/100057247/100061849/100064139/100054716/100050827/111769716/111772291/100065059/100055416/100051842/100063687/100070121/100050517	GSS/PNPLA3/LOC100066419/BAG3/CRY2/DAPK3/DYNC1LI1/EIF2B2/ETFDH/GLUD1/GLUL/HSPA1B/LOC111769716/LOC111772291/MTO1/NPR2/P2RX6/PKM/STARD6/TRIM23	20
MF	GO:0032559	adenyl ribonucleotide binding	10|126	458|14376	0.00700998290889603	0.14390920351123	100069411/100050604/100061244/100057247/100064139/100054716/100050827/100055416/100051842/100063687	GSS/PNPLA3/DAPK3/EIF2B2/GLUD1/GLUL/HSPA1B/NPR2/P2RX6/PKM	10
MF	GO:0000225	N-acetylglucosaminylphosphatidylinositol deacetylase activity	1|126	1|14376	0.00876460767946585	0.14390920351123	100073146	PIGL	1
MF	GO:0003947	(N-acetylneuraminyl)-galactosylglucosylceramide N-acetylgalactosaminyltransferase activity	1|126	1|14376	0.00876460767946585	0.14390920351123	100053616	B4GALNT1	1
MF	GO:0004356	glutamine synthetase activity	1|126	1|14376	0.00876460767946585	0.14390920351123	100054716	GLUL	1
MF	GO:0004363	glutathione synthase activity	1|126	1|14376	0.00876460767946585	0.14390920351123	100069411	GSS	1
MF	GO:0036317	tyrosyl-RNA phosphodiesterase activity	1|126	1|14376	0.00876460767946585	0.14390920351123	100067631	TDP2	1
MF	GO:0051264	mono-olein transacylation activity	1|126	1|14376	0.00876460767946585	0.14390920351123	100050604	PNPLA3	1
MF	GO:0051265	diolein transacylation activity	1|126	1|14376	0.00876460767946585	0.14390920351123	100050604	PNPLA3	1
MF	GO:0070260	5'-tyrosyl-DNA phosphodiesterase activity	1|126	1|14376	0.00876460767946585	0.14390920351123	100067631	TDP2	1
MF	GO:0072518	Rho-dependent protein serine/threonine kinase activity	1|126	1|14376	0.00876460767946585	0.14390920351123	100072339	ROCK2	1
MF	GO:0005525	GTP binding	6|126	205|14376	0.00935926715969971	0.14725778407554	100057247/100064139/111769716/111772291/100055416/100050517	EIF2B2/GLUD1/LOC111769716/LOC111772291/NPR2/TRIM23	6
MF	GO:0030145	manganese ion binding	3|126	50|14376	0.00954716478289356	0.14725778407554	100054716/100058827/100067631	GLUL/MPPE1/TDP2	3
MF	GO:0003824	catalytic activity	59|126	5264|14376	0.0116344789599241	0.166928239156746	100057193/100069411/100052803/100051714/100055480/100050604/100050892/100146261/100068332/100062560/100071788/100054665/100146576/100053616/100065667/100066398/100068181/100073253/100055438/100061244/111774271/100056569/100147491/100056767/111774155/100061849/100067710/102149085/100064139/100054716/100061826/100629238/100050827/100069340/100056207/100146258/100146471/111769716/111772291/100064709…	CSNK1D/GSS/RCE1/PGAM2/CHKB/PNPLA3/DNAH12/UCKL1/ABCA17/ABCA8/ABCC8/ADAMTS20/ASRGL1/B4GALNT1/CDK17/CDKL1/CFLAR/CKMT2/CPT1B/DAPK3/DDX39A/DDX54/DPH7/DYNC1LI1/ELANE/ETFDH/EYA4/FYN/GLUD1/GLUL/GSTM3/HMGA1/HSPA1B/ITCH/LOC100056207/LOC100146258/LOC100146471/LOC111769716/LOC111772291/MAGI3/MDN1/MPPE1/MTMR7/MYH3/MYO1E/NDST3/NPR2/P3H3/PCMT1/PIGL/PIK3C2B/PKM/PRKAG3/RAD9B/ROCK2/ST6GALNAC2/TDP2/TRIM23/NA	59
MF	GO:0035639	purine ribonucleoside triphosphate binding	11|126	575|14376	0.0122125929170947	0.166928239156746	100069411/100061244/100057247/100064139/100054716/100050827/111769716/111772291/100055416/100051842/100050517	GSS/DAPK3/EIF2B2/GLUD1/GLUL/HSPA1B/LOC111769716/LOC111772291/NPR2/P2RX6/TRIM23	11
MF	GO:0003712	transcription coregulator activity	11|126	581|14376	0.0131147154663952	0.166928239156746	100050316/100056569/100051992/111774155/100033964/100067710/100629238/100050827/100057107/100059885/100067631	PROX1/DDX54/DRAP1/ELANE/ESR2/EYA4/HMGA1/HSPA1B/LOC100057107/MTDH/TDP2	11
MF	GO:0042975	peroxisome proliferator activated receptor binding	2|126	21|14376	0.0143532970652463	0.166928239156746	100033964/100629238	ESR2/HMGA1	2
MF	GO:0008134	transcription factor binding	13|126	755|14376	0.01506716372755	0.166928239156746	100050316/100033926/100056637/100061244/111774271/100056569/100051992/100067710/100629238/100050827/100057107/100059885/100058356	PROX1/TRIB1/CRY2/DAPK3/DDX39A/DDX54/DRAP1/EYA4/HMGA1/HSPA1B/LOC100057107/MTDH/PDLIM7	13
MF	GO:0043295	glutathione binding	2|126	23|14376	0.0170966003463168	0.166928239156746	100069411/100061826	GSS/GSTM3	2
MF	GO:0004352	glutamate dehydrogenase (NAD+) activity	1|126	2|14376	0.0174530013791101	0.166928239156746	100064139	GLUD1	1
MF	GO:0004353	glutamate dehydrogenase [NAD(P)+] activity	1|126	2|14376	0.0174530013791101	0.166928239156746	100064139	GLUD1	1
MF	GO:0004743	pyruvate kinase activity	1|126	2|14376	0.0174530013791101	0.166928239156746	100063687	PKM	1
MF	GO:0004918	interleukin-8 receptor activity	1|126	2|14376	0.0174530013791101	0.166928239156746	100055552	CXCR2	1
MF	GO:0009882	blue light photoreceptor activity	1|126	2|14376	0.0174530013791101	0.166928239156746	100056637	CRY2	1
MF	GO:0030946	protein tyrosine phosphatase activity, metal-dependent	1|126	2|14376	0.0174530013791101	0.166928239156746	100067710	EYA4	1
MF	GO:0031249	denatured protein binding	1|126	2|14376	0.0174530013791101	0.166928239156746	100050827	HSPA1B	1
MF	GO:0042610	CD8 receptor binding	1|126	2|14376	0.0174530013791101	0.166928239156746	102149085	FYN	1
MF	GO:0070259	tyrosyl-DNA phosphodiesterase activity	1|126	2|14376	0.0174530013791101	0.166928239156746	100067631	TDP2	1
MF	GO:0099130	estrogen binding	1|126	2|14376	0.0174530013791101	0.166928239156746	100033964	ESR2	1
MF	GO:1903924	estradiol binding	1|126	2|14376	0.0174530013791101	0.166928239156746	100033964	ESR2	1
MF	GO:0050660	flavin adenine dinucleotide binding	3|126	63|14376	0.0178212431405819	0.166928239156746	100056637/100061849/100065059	CRY2/ETFDH/MTO1	3
MF	GO:0003714	transcription corepressor activity	6|126	238|14376	0.0183797184987511	0.166928239156746	100050316/100056569/100051992/111774155/100050827/100067631	PROX1/DDX54/DRAP1/ELANE/HSPA1B/TDP2	6
MF	GO:0002020	protease binding	5|126	174|14376	0.0185247394803504	0.166928239156746	100059096/100068181/100064582/111774155/100050827	ADAMTSL4/CFLAR/CRADD/ELANE/HSPA1B	5
MF	GO:0042608	T cell receptor binding	2|126	24|14376	0.0185451073746933	0.166928239156746	100034211/102149085	EQMHCC1/FYN	2
MF	GO:0045503	dynein light chain binding	2|126	24|14376	0.0185451073746933	0.166928239156746	100050892/100054716	DNAH12/GLUL	2
MF	GO:1900750	oligopeptide binding	2|126	24|14376	0.0185451073746933	0.166928239156746	100069411/100061826	GSS/GSTM3	2
MF	GO:0097367	carbohydrate derivative binding	16|126	1035|14376	0.0186933391590069	0.166928239156746	100069411/100050604/100061244/100056767/100057247/111774155/100064139/100054716/100050827/111769716/111772291/100058827/100055416/100051842/100063687/100050517	GSS/PNPLA3/DAPK3/DYNC1LI1/EIF2B2/ELANE/GLUD1/GLUL/HSPA1B/LOC111769716/LOC111772291/MPPE1/NPR2/P2RX6/PKM/TRIM23	16
MF	GO:0008307	structural constituent of muscle	3|126	70|14376	0.0235098250167932	0.189535883338594	100050307/100052501/100050682	CSRP2/MYL1/SORBS2	3
MF	GO:0004067	asparaginase activity	1|126	3|14376	0.0260658385730876	0.189535883338594	100146576	ASRGL1	1
MF	GO:0004174	electron-transferring-flavoprotein dehydrogenase activity	1|126	3|14376	0.0260658385730876	0.189535883338594	100061849	ETFDH	1
MF	GO:0004619	phosphoglycerate mutase activity	1|126	3|14376	0.0260658385730876	0.189535883338594	100051714	PGAM2	1
MF	GO:0004719	protein-L-isoaspartate (D-aspartate) O-methyltransferase activity	1|126	3|14376	0.0260658385730876	0.189535883338594	100064527	PCMT1	1
MF	GO:0004980	melanocyte-stimulating hormone receptor activity	1|126	3|14376	0.0260658385730876	0.189535883338594	100136907	MC1R	1
MF	GO:0008798	beta-aspartyl-peptidase activity	1|126	3|14376	0.0260658385730876	0.189535883338594	100146576	ASRGL1	1
MF	GO:0015350	methotrexate transmembrane transporter activity	1|126	3|14376	0.0260658385730876	0.189535883338594	100072047	SLC46A1	1
MF	GO:0016639	oxidoreductase activity, acting on the CH-NH2 group of donors, NAD or NADP as acceptor	1|126	3|14376	0.0260658385730876	0.189535883338594	100064139	GLUD1	1
MF	GO:0016880	acid-ammonia (or amide) ligase activity	1|126	3|14376	0.0260658385730876	0.189535883338594	100054716	GLUL	1
MF	GO:0019797	procollagen-proline 3-dioxygenase activity	1|126	3|14376	0.0260658385730876	0.189535883338594	100060032	P3H3	1
MF	GO:0046538	2,3-bisphosphoglycerate-dependent phosphoglycerate mutase activity	1|126	3|14376	0.0260658385730876	0.189535883338594	100051714	PGAM2	1
MF	GO:0070678	preprotein binding	1|126	3|14376	0.0260658385730876	0.189535883338594	100146715	TOMM40	1
MF	GO:0000146	microfilament motor activity	2|126	29|14376	0.026517194659019	0.190102141992122	100063003/100068162	MYH3/MYO1E	2
MF	GO:0015399	primary active transmembrane transporter activity	4|126	130|14376	0.0274471660022913	0.194036215210643	100068332/100062560/100071788/100146715	ABCA17/ABCA8/ABCC8/TOMM40	4
MF	GO:0051427	hormone receptor binding	5|126	195|14376	0.0285573332871661	0.199118940317363	100050316/100056637/100056569/102149085/100629238	PROX1/CRY2/DDX54/FYN/HMGA1	5
MF	GO:0003777	microtubule motor activity	3|126	76|14376	0.0290796905768979	0.200021114914068	100050892/100056767/100058910	DNAH12/DYNC1LI1/NA	3
MF	GO:0016597	amino acid binding	3|126	78|14376	0.0310781385718923	0.209877722999916	100069411/100064139/100054716	GSS/GLUD1/GLUL	3
MF	GO:0016787	hydrolase activity	28|126	2247|14376	0.0313373417445847	0.209877722999916	100052803/100050604/100050892/100068332/100062560/100071788/100054665/100146576/100068181/111774271/100056569/100056767/111774155/100067710/100050827/111769716/111772291/100071075/100058827/100053655/100063003/100068162/100064122/100073146/100147205/100067631/100050517/100058910	RCE1/PNPLA3/DNAH12/ABCA17/ABCA8/ABCC8/ADAMTS20/ASRGL1/CFLAR/DDX39A/DDX54/DYNC1LI1/ELANE/EYA4/HSPA1B/LOC111769716/LOC111772291/MDN1/MPPE1/MTMR7/MYH3/MYO1E/NDST3/PIGL/RAD9B/TDP2/TRIM23/NA	28
MF	GO:0004095	carnitine O-palmitoyltransferase activity	1|126	4|14376	0.0346037711090781	0.214796579201472	100055438	CPT1B	1
MF	GO:0004103	choline kinase activity	1|126	4|14376	0.0346037711090781	0.214796579201472	100055480	CHKB	1
MF	GO:0004305	ethanolamine kinase activity	1|126	4|14376	0.0346037711090781	0.214796579201472	100055480	CHKB	1
MF	GO:0008517	folic acid transmembrane transporter activity	1|126	4|14376	0.0346037711090781	0.214796579201472	100072047	SLC46A1	1
MF	GO:0015016	[heparan sulfate]-glucosamine N-sulfotransferase activity	1|126	4|14376	0.0346037711090781	0.214796579201472	100064122	NDST3	1
MF	GO:0031544	peptidyl-proline 3-dioxygenase activity	1|126	4|14376	0.0346037711090781	0.214796579201472	100060032	P3H3	1
MF	GO:0004745	NAD-retinol dehydrogenase activity	2|126	35|14376	0.0375659008172116	0.22368703709519	100146258/100146471	LOC100146258/LOC100146471	2
MF	GO:0097718	disordered domain specific binding	2|126	35|14376	0.0375659008172116	0.22368703709519	102149085/100050827	FYN/HSPA1B	2
MF	GO:0051059	NF-kappaB binding	2|126	37|14376	0.0415773614844892	0.22368703709519	100050827/100059885	HSPA1B/MTDH	2
MF	GO:0001653	peptide receptor activity	4|126	150|14376	0.0429268192157168	0.22368703709519	100068418/100055552/100136907/100055416	NPR3/CXCR2/MC1R/NPR2	4
MF	GO:0004111	creatine kinase activity	1|126	5|14376	0.0430674452560483	0.22368703709519	100073253	CKMT2	1
MF	GO:0004849	uridine kinase activity	1|126	5|14376	0.0430674452560483	0.22368703709519	100146261	UCKL1	1
MF	GO:0016416	O-palmitoyltransferase activity	1|126	5|14376	0.0430674452560483	0.22368703709519	100055438	CPT1B	1
MF	GO:0016775	phosphotransferase activity, nitrogenous group as acceptor	1|126	5|14376	0.0430674452560483	0.22368703709519	100073253	CKMT2	1
MF	GO:0019959	interleukin-8 binding	1|126	5|14376	0.0430674452560483	0.22368703709519	100055552	CXCR2	1
MF	GO:0030284	nuclear estrogen receptor activity	1|126	5|14376	0.0430674452560483	0.22368703709519	100033964	ESR2	1
MF	GO:0035727	lysophosphatidic acid binding	1|126	5|14376	0.0430674452560483	0.22368703709519	100050604	PNPLA3	1
MF	GO:0036042	long-chain fatty acyl-CoA binding	1|126	5|14376	0.0430674452560483	0.22368703709519	100050604	PNPLA3	1
MF	GO:0042328	heparan sulfate N-acetylglucosaminyltransferase activity	1|126	5|14376	0.0430674452560483	0.22368703709519	100064122	NDST3	1
MF	GO:0051575	5'-deoxyribose-5-phosphate lyase activity	1|126	5|14376	0.0430674452560483	0.22368703709519	100629238	HMGA1	1
MF	GO:0098919	structural constituent of postsynaptic density	1|126	5|14376	0.0430674452560483	0.22368703709519	100051510	DLGAP1	1
MF	GO:1990932	5.8S rRNA binding	1|126	5|14376	0.0430674452560483	0.22368703709519	102148603	RPL8	1

## Sheet: Mg_vs_Gg_GO_enrichment_all_sign
Mg vs Gg GO enrichment all sign
Category	GOID	Description	GeneRatio	BgRatio	pvalue	padj	geneID	geneName	Count
BP	GO:0030049	muscle filament sliding	9|144	38|16362	3.23025839957695e-11	8.18633024842854e-08	791236/100067330/100063003/100147259/100147688/100062893/100054327/100057773/106781214	MYH2/TPM1/MYH3/TNNT3/MYL2/MYH8/MYL3/NEB/TNNI2	9
BP	GO:0033275	actin-myosin filament sliding	9|144	40|16362	5.33833077823837e-11	8.18633024842854e-08	791236/100067330/100063003/100147259/100147688/100062893/100054327/100057773/106781214	MYH2/TPM1/MYH3/TNNT3/MYL2/MYH8/MYL3/NEB/TNNI2	9
BP	GO:0070252	actin-mediated cell contraction	9|144	123|16362	1.38495689152101e-06	0.00141588759543164	791236/100067330/100063003/100147259/100147688/100062893/100054327/100057773/106781214	MYH2/TPM1/MYH3/TNNT3/MYL2/MYH8/MYL3/NEB/TNNI2	9
BP	GO:0006941	striated muscle contraction	9|144	133|16362	2.65871630009944e-06	0.00187548717508991	100067330/100063003/100065193/100147259/100147688/100146609/100062893/100054327/106781214	TPM1/MYH3/MYOM2/TNNT3/MYL2/DMPK/MYH8/MYL3/TNNI2	9
BP	GO:0003012	muscle system process	14|144	355|16362	3.05752718469174e-06	0.00187548717508991	791236/100067330/100063003/100065193/100147259/791235/100147688/100064403/100146609/100062893/100054327/100146744/100057773/106781214	MYH2/TPM1/MYH3/MYOM2/TNNT3/MYH1/MYL2/ATP2A1/DMPK/MYH8/MYL3/MYOG/NEB/TNNI2	14
BP	GO:0030048	actin filament-based movement	9|144	149|16362	6.76402208540566e-06	0.00327128868617796	791236/100067330/100063003/100147259/100147688/100062893/100054327/100057773/106781214	MYH2/TPM1/MYH3/TNNT3/MYL2/MYH8/MYL3/NEB/TNNI2	9
BP	GO:0006936	muscle contraction	12|144	282|16362	7.46626045100937e-06	0.00327128868617796	791236/100067330/100063003/100065193/100147259/791235/100147688/100146609/100062893/100054327/100057773/106781214	MYH2/TPM1/MYH3/MYOM2/TNNT3/MYH1/MYL2/DMPK/MYH8/MYL3/NEB/TNNI2	12
BP	GO:0003009	skeletal muscle contraction	5|144	33|16362	9.58389170609318e-06	0.00367422448282347	100063003/100147259/100146609/100062893/106781214	MYH3/TNNT3/DMPK/MYH8/TNNI2	5
BP	GO:0007517	muscle organ development	15|144	455|16362	1.17150097553062e-05	0.00399221499105824	100050316/100067330/100063003/100147259/100147688/100056482/100069914/100056943/100057180/100055112/100054327/100146744/100057773/100072444/100051418	PROX1/TPM1/MYH3/TNNT3/MYL2/ANGPT1/BASP1/FHL1/LEMD3/MAFF/MYL3/MYOG/NEB/NRG2/SIX4	15
BP	GO:0030239	myofibril assembly	8|144	136|16362	2.70020676854735e-05	0.00828153415913472	100050316/100067330/100063003/100065193/100147259/100147688/100051418/100055451	PROX1/TPM1/MYH3/MYOM2/TNNT3/MYL2/SIX4/XIRP1	8
BP	GO:0061061	muscle structure development	20|144	826|16362	3.70949165732275e-05	0.0103427371936444	100050316/100067330/100063003/100065193/100147259/100147688/100056482/100069914/100056943/100071760/100033897/100057180/100055112/100054327/100146744/100057773/100072444/100051418/100054949/100055451	PROX1/TPM1/MYH3/MYOM2/TNNT3/MYL2/ANGPT1/BASP1/FHL1/FLNC/GAPDH/LEMD3/MAFF/MYL3/MYOG/NEB/NRG2/SIX4/SMARCA4/XIRP1	20
BP	GO:0050881	musculoskeletal movement	5|144	51|16362	8.35290625617644e-05	0.0213486362397443	100063003/100147259/100146609/100062893/106781214	MYH3/TNNT3/DMPK/MYH8/TNNI2	5
BP	GO:0055002	striated muscle cell development	10|144	257|16362	9.32040580503722e-05	0.0219889881569609	100050316/100067330/100063003/100065193/100147259/100147688/100071760/100146744/100051418/100055451	PROX1/TPM1/MYH3/MYOM2/TNNT3/MYL2/FLNC/MYOG/SIX4/XIRP1	10
BP	GO:0055001	muscle cell development	10|144	274|16362	0.000157575521500975	0.0345202946031065	100050316/100067330/100063003/100065193/100147259/100147688/100071760/100146744/100051418/100055451	PROX1/TPM1/MYH3/MYOM2/TNNT3/MYL2/FLNC/MYOG/SIX4/XIRP1	10
BP	GO:0050879	multicellular organismal movement	5|144	60|16362	0.000182264270771457	0.0372669678970706	100063003/100147259/100146609/100062893/106781214	MYH3/TNNT3/DMPK/MYH8/TNNI2	5
BP	GO:0045214	sarcomere organization	6|144	99|16362	0.000239568887635432	0.0459223611486168	100067330/100063003/100065193/100147259/100051418/100055451	TPM1/MYH3/MYOM2/TNNT3/SIX4/XIRP1	6
BP	GO:0030029	actin filament-based process	17|144	773|16362	0.000456777309448843	0.0705306555121441	791236/100050316/100067330/100063003/100065193/100147259/100147688/100071760/100062893/100054327/100057773/100057090/100061295/100071328/100051418/106781214/100055451	MYH2/PROX1/TPM1/MYH3/MYOM2/TNNT3/MYL2/FLNC/MYH8/MYL3/NEB/PDLIM3/PFN1/PREX1/SIX4/TNNI2/XIRP1	17
BP	GO:0006937	regulation of muscle contraction	8|144	206|16362	0.000480451145815507	0.0705306555121441	100067330/100147259/100147688/100064403/100061244/100146609/100054327/106781214	TPM1/TNNT3/MYL2/ATP2A1/DAPK3/DMPK/MYL3/TNNI2	8
BP	GO:0051239	regulation of multicellular organismal process	54|144	4064|16362	0.00048344425057288	0.0705306555121441	100066589/100068108/100067036/100146831/100050316/100067330/100067926/100009697/100147259/100147688/111774161/100056482/100064403/100069914/100069061/100056637/100061244/100146609/100050108/100061612/100073202/100147627/102149085/100033897/100052023/100058832/100067747/102149870/100071303/100073190/100053400/100049798/100060505/111771852/100055112/100069818/100059885/100054327/100146744/100051138…	ID4/AFAP1L2/ANGPTL4/MAF/PROX1/TPM1/IGF2BP3/ITGA2B/TNNT3/MYL2/ABCA7/ANGPT1/ATP2A1/BASP1/CCNYL1/CRY2/DAPK3/DMPK/DUSP10/DVL2/EFNA5/FLRT1/FYN/GAPDH/GBP5/GDF11/GJD3/HHLA2/IDE/IL20RA/LNPK/LOC100049798/LOC100060505/LOC111771852/MAFF/MGRN1/MTDH/MYL3/MYOG/NUP54/OSCAR/PER1/PFN1/PPP2R1A/PREX1/RAB1A/RAF1/SELP/SIX4/SMARCA4/TLL2/TNNI2/TRIB1/VEGFC	54
BP	GO:2001241	positive regulation of extrinsic apoptotic signaling pathway in absence of ligand	3|144	18|16362	0.000494441137972925	0.0705306555121441	100061244/100062627/100055545	DAPK3/PPP2R1A/WWOX	3
BP	GO:0031032	actomyosin structure organization	8|144	207|16362	0.000496109960355876	0.0705306555121441	100050316/100067330/100063003/100065193/100147259/100147688/100051418/100055451	PROX1/TPM1/MYH3/MYOM2/TNNT3/MYL2/SIX4/XIRP1	8
BP	GO:0070925	organelle assembly	19|144	928|16362	0.000505925797609119	0.0705306555121441	100054927/100050316/100067330/100063003/100065193/100147259/100147688/100058114/100063149/100050892/100061612/100058066/100053569/100062627/100051331/100051418/100051392/100053194/100055451	OSCP1/PROX1/TPM1/MYH3/MYOM2/TNNT3/MYL2/CCDC63/DCST1/DNAH12/DVL2/ELAPOR1/ODAD1/PPP2R1A/RAB1A/SIX4/TOGARAM1/WIPI1/XIRP1	19
BP	GO:0048644	muscle organ morphogenesis	6|144	117|16362	0.000587652550854806	0.078362190150943	100050316/100067330/100147259/100147688/100056482/100054327	PROX1/TPM1/TNNT3/MYL2/ANGPT1/MYL3	6
BP	GO:0055008	cardiac muscle tissue morphogenesis	5|144	79|16362	0.000658059063321098	0.0827996459695066	100050316/100067330/100147688/100056482/100054327	PROX1/TPM1/MYL2/ANGPT1/MYL3	5
BP	GO:0051146	striated muscle cell differentiation	11|144	390|16362	0.00067492375260439	0.0827996459695066	100050316/100067330/100063003/100065193/100147259/100147688/100071760/100033897/100146744/100051418/100055451	PROX1/TPM1/MYH3/MYOM2/TNNT3/MYL2/FLNC/GAPDH/MYOG/SIX4/XIRP1	11
BP	GO:0042692	muscle cell differentiation	12|144	466|16362	0.000858603039357242	0.101282135450333	100050316/100067330/100063003/100065193/100147259/100147688/100071760/100033897/100146744/100051418/100054949/100055451	PROX1/TPM1/MYH3/MYOM2/TNNT3/MYL2/FLNC/GAPDH/MYOG/SIX4/SMARCA4/XIRP1	12
BP	GO:2000323	negative regulation of glucocorticoid receptor signaling pathway	2|144	6|16362	0.00112738585158288	0.128062681733507	100056637/100073046	CRY2/PER1	2
BP	GO:0090257	regulation of muscle system process	9|144	294|16362	0.00118459692502659	0.129755670323448	100067330/100147259/100147688/100064403/100061244/100146609/100054327/100146744/106781214	TPM1/TNNT3/MYL2/ATP2A1/DAPK3/DMPK/MYL3/MYOG/TNNI2	9
BP	GO:0060415	muscle tissue morphogenesis	5|144	93|16362	0.00137559355522101	0.145480877029753	100050316/100067330/100147688/100056482/100054327	PROX1/TPM1/MYL2/ANGPT1/MYL3	5
BP	GO:0035309	wing and notum subfield formation	3|144	26|16362	0.00149633621128801	0.152975438667345	100061612/100072444/100051110	DVL2/NRG2/RAF1	3
BP	GO:0030910	olfactory placode formation	2|144	7|16362	0.00156923213469595	0.155252740552016	100050316/100051418	PROX1/SIX4	2
BP	GO:0055010	ventricular cardiac muscle tissue morphogenesis	4|144	58|16362	0.00168884280298985	0.156567561920457	100050316/100067330/100147688/100054327	PROX1/TPM1/MYL2/MYL3	4
BP	GO:2001239	regulation of extrinsic apoptotic signaling pathway in absence of ligand	4|144	58|16362	0.00168884280298985	0.156567561920457	100061244/102149085/100062627/100055545	DAPK3/FYN/PPP2R1A/WWOX	4
BP	GO:0006942	regulation of striated muscle contraction	5|144	98|16362	0.00173566909204288	0.156567561920457	100147259/100147688/100064403/100146609/100054327	TNNT3/MYL2/ATP2A1/DMPK/MYL3	5
BP	GO:0035914	skeletal muscle cell differentiation	4|144	59|16362	0.00179943087852188	0.157681557269331	100057180/100055112/100146744/100051418	LEMD3/MAFF/MYOG/SIX4	4
BP	GO:0014706	striated muscle tissue development	10|144	379|16362	0.00194024401902333	0.164355925199574	100050316/100067330/100147688/100056482/100057180/100055112/100054327/100146744/100051418/100055451	PROX1/TPM1/MYL2/ANGPT1/LEMD3/MAFF/MYL3/MYOG/SIX4/XIRP1	10
BP	GO:0003015	heart process	6|144	148|16362	0.00198277444812007	0.164355925199574	100067330/100147688/100064403/102149085/100054327/106781214	TPM1/MYL2/ATP2A1/FYN/MYL3/TNNI2	6
BP	GO:0003160	endocardium morphogenesis	2|144	8|16362	0.00208024381834811	0.167897573444043	100050316/100056482	PROX1/ANGPT1	2
BP	GO:0010927	cellular component assembly involved in morphogenesis	8|144	266|16362	0.00246873505680942	0.194143856903448	100050316/100067330/100063003/100065193/100147259/100147688/100051418/100055451	PROX1/TPM1/MYH3/MYOM2/TNNT3/MYL2/SIX4/XIRP1	8
BP	GO:0071699	olfactory placode morphogenesis	2|144	9|16362	0.00265918624678807	0.203893105472476	100050316/100051418	PROX1/SIX4	2
BP	GO:0070306	lens fiber cell differentiation	3|144	32|16362	0.00274668335123063	0.20516599258255	100146831/100050316/100054949	MAF/PROX1/SMARCA4	3
BP	GO:0060537	muscle tissue development	10|144	400|16362	0.00286588803699612	0.20516599258255	100050316/100067330/100147688/100056482/100057180/100055112/100054327/100146744/100051418/100055451	PROX1/TPM1/MYL2/ANGPT1/LEMD3/MAFF/MYL3/MYOG/SIX4/XIRP1	10
BP	GO:0043462	regulation of ATP-dependent activity	5|144	110|16362	0.00287647136649809	0.20516599258255	100067330/100147259/100064403/100054327/100061295	TPM1/TNNT3/ATP2A1/MYL3/PFN1	5
BP	GO:0003229	ventricular cardiac muscle tissue development	4|144	68|16362	0.00302955328097167	0.211173634380457	100050316/100067330/100147688/100054327	PROX1/TPM1/MYL2/MYL3	4
BP	GO:0007354	zygotic determination of anterior/posterior axis, embryo	3|144	34|16362	0.00327153325126619	0.215658446177115	100069914/100051110/100070823	BASP1/RAF1/TLL2	3
BP	GO:0033144	negative regulation of intracellular steroid hormone receptor signaling pathway	3|144	34|16362	0.00327153325126619	0.215658446177115	100056637/100073046/100054949	CRY2/PER1/SMARCA4	3
BP	GO:0071698	olfactory placode development	2|144	10|16362	0.00330484087718435	0.215658446177115	100050316/100051418	PROX1/SIX4	2
BP	GO:0022607	cellular component assembly	40|144	3003|16362	0.00346570283466701	0.221443970706744	100054927/100067036/100050316/100067330/100063003/100067926/100065193/100147259/100147688/100058114/111774161/100056482/100060721/100053415/100063149/100050892/100061612/100073202/100058066/100071760/100052023/100067747/102149722/100071303/100053400/100049798/100059885/100072444/100051138/100053569/100062627/100071328/100051331/100051110/100051418/100054949/100051392/100050841/100053194/100055451	OSCP1/ANGPTL4/PROX1/TPM1/MYH3/IGF2BP3/MYOM2/TNNT3/MYL2/CCDC63/ABCA7/ANGPT1/COX15/CRYZ/DCST1/DNAH12/DVL2/EFNA5/ELAPOR1/FLNC/GBP5/GJD3/H3C4/IDE/LNPK/LOC100049798/MTDH/NRG2/NUP54/ODAD1/PPP2R1A/PREX1/RAB1A/RAF1/SIX4/SMARCA4/TOGARAM1/USO1/WIPI1/XIRP1	40
BP	GO:0070286	axonemal dynein complex assembly	3|144	35|16362	0.00355539244987714	0.222538543750473	100058114/100050892/100053569	CCDC63/DNAH12/ODAD1	3
BP	GO:0044085	cellular component biogenesis	42|144	3213|16362	0.00377879756454765	0.231791442609353	100054927/100067036/100050316/100067330/100063003/100067926/100065193/100147259/100147688/100058114/111774161/100056482/100060721/100053415/100063149/100050892/100061612/100073202/100058066/100071760/100052023/100067747/102149722/100071303/100050169/100053400/100049798/100059885/100072444/100051138/100061117/100053569/100062627/100071328/100051331/100051110/100051418/100054949/100051392/100050841…	OSCP1/ANGPTL4/PROX1/TPM1/MYH3/IGF2BP3/MYOM2/TNNT3/MYL2/CCDC63/ABCA7/ANGPT1/COX15/CRYZ/DCST1/DNAH12/DVL2/EFNA5/ELAPOR1/FLNC/GBP5/GJD3/H3C4/IDE/KRR1/LNPK/LOC100049798/MTDH/NRG2/NUP54/NUP88/ODAD1/PPP2R1A/PREX1/RAB1A/RAF1/SIX4/SMARCA4/TOGARAM1/USO1/WIPI1/XIRP1	42
BP	GO:0030240	skeletal muscle thin filament assembly	2|144	11|16362	0.00401600509486235	0.24151152207731	100050316/100147259	PROX1/TNNT3	2
BP	GO:0008586	imaginal disc-derived wing vein morphogenesis	4|144	74|16362	0.00411038650687135	0.241732369760385	100072444/100051110/100054949/100070823	NRG2/RAF1/SMARCA4/TLL2	4
BP	GO:0060047	heart contraction	5|144	120|16362	0.00417731190000014	0.241732369760385	100067330/100147688/100064403/100054327/106781214	TPM1/MYL2/ATP2A1/MYL3/TNNI2	5
BP	GO:0061098	positive regulation of protein tyrosine kinase activity	4|144	75|16362	0.00431275733282081	0.244948643328916	100068108/100061612/100073202/102149085	AFAP1L2/DVL2/EFNA5/FYN	4
BP	GO:0032781	positive regulation of ATP-dependent activity	4|144	76|16362	0.00452174825391625	0.252149125359293	100067330/100064403/100054327/100061295	TPM1/ATP2A1/MYL3/PFN1	4
BP	GO:0007015	actin filament organization	8|144	298|16362	0.00490578851281524	0.268679524442934	100050316/100067330/100065193/100147259/100071760/100057090/100061295/100071328	PROX1/TPM1/MYOM2/TNNT3/FLNC/PDLIM3/PFN1/PREX1	8
BP	GO:0097242	amyloid-beta clearance	2|144	13|16362	0.00563013037933278	0.28547310061576	100071303/100060505	IDE/LOC100060505	2
BP	GO:2000145	regulation of cell motility	18|144	1064|16362	0.00571745898808352	0.28547310061576	100053655/100050316/100067330/100009697/100056482/100061244/100050108/100063373/100064783/100072444/100061295/100071328/100051331/100051110/100009695/100054949/100033926/100060890	MTMR7/PROX1/TPM1/ITGA2B/ANGPT1/DAPK3/DUSP10/LIMCH1/MTMR9/NRG2/PFN1/PREX1/RAB1A/RAF1/SELP/SMARCA4/TRIB1/VEGFC	18
BP	GO:0045742	positive regulation of epidermal growth factor receptor signaling pathway	3|144	42|16362	0.00596319668543615	0.28547310061576	100068108/100072444/100054949	AFAP1L2/NRG2/SMARCA4	3
BP	GO:0014819	regulation of skeletal muscle contraction	2|144	14|16362	0.00653076422213556	0.28547310061576	100064403/100146609	ATP2A1/DMPK	2
BP	GO:0072075	metanephric mesenchyme development	2|144	14|16362	0.00653076422213556	0.28547310061576	100069914/100051418	BASP1/SIX4	2
BP	GO:0097435	supramolecular fiber organization	12|144	600|16362	0.00677188877116665	0.28547310061576	100050316/100067330/100063003/100065193/100147259/100147688/100071760/100057090/100061295/100071328/100051418/100055451	PROX1/TPM1/MYH3/MYOM2/TNNT3/MYL2/FLNC/PDLIM3/PFN1/PREX1/SIX4/XIRP1	12
BP	GO:1901186	positive regulation of ERBB signaling pathway	3|144	44|16362	0.00679223043902089	0.28547310061576	100068108/100072444/100054949	AFAP1L2/NRG2/SMARCA4	3
BP	GO:0060538	skeletal muscle organ development	7|144	251|16362	0.00683092288510415	0.28547310061576	100069914/100057180/100055112/100054327/100146744/100072444/100051418	BASP1/LEMD3/MAFF/MYL3/MYOG/NRG2/SIX4	7
BP	GO:0007010	cytoskeleton organization	22|144	1434|16362	0.00716695389155137	0.28547310061576	100050316/100067330/100063003/100065193/100147259/100147688/100058114/100050892/100061612/100071760/100033897/100063542/100051138/100053569/100057090/100061295/100062627/100071328/100051110/100051418/100051392/100055451	PROX1/TPM1/MYH3/MYOM2/TNNT3/MYL2/CCDC63/DNAH12/DVL2/FLNC/GAPDH/KRT18/NUP54/ODAD1/PDLIM3/PFN1/PPP2R1A/PREX1/RAF1/SIX4/TOGARAM1/XIRP1	22
BP	GO:0061064	negative regulation of nematode larval development	3|144	45|16362	0.00723111696623186	0.28547310061576	100058832/100069818/100073046	GDF11/MGRN1/PER1	3
BP	GO:0003208	cardiac ventricle morphogenesis	4|144	87|16362	0.00728483952912885	0.28547310061576	100050316/100067330/100147688/100054327	PROX1/TPM1/MYL2/MYL3	4
BP	GO:0051240	positive regulation of multicellular organismal process	32|144	2357|16362	0.00735174576979916	0.28547310061576	100066589/100068108/100067036/100050316/100067330/100067926/111774161/100056482/100064403/100069914/100050108/100061612/100073202/100147627/102149085/100033897/100052023/102149870/100049798/100060505/111771852/100059885/100146744/100051138/100051988/100061295/100051331/100051110/100009695/100051418/100033926/100060890	ID4/AFAP1L2/ANGPTL4/PROX1/TPM1/IGF2BP3/ABCA7/ANGPT1/ATP2A1/BASP1/DUSP10/DVL2/EFNA5/FLRT1/FYN/GAPDH/GBP5/HHLA2/LOC100049798/LOC100060505/LOC111771852/MTDH/MYOG/NUP54/OSCAR/PFN1/RAB1A/RAF1/SELP/SIX4/TRIB1/VEGFC	32
BP	GO:0048715	negative regulation of oligodendrocyte differentiation	2|144	15|16362	0.00749225284831644	0.28547310061576	100066589/100050108	ID4/DUSP10	2
BP	GO:0060048	cardiac muscle contraction	4|144	88|16362	0.00758059933375617	0.28547310061576	100067330/100147688/100054327/106781214	TPM1/MYL2/MYL3/TNNI2	4
BP	GO:0003157	endocardium development	2|144	16|16362	0.00851347058074843	0.28547310061576	100050316/100056482	PROX1/ANGPT1	2
BP	GO:0014842	regulation of skeletal muscle satellite cell proliferation	2|144	16|16362	0.00851347058074843	0.28547310061576	100056482/100146744	ANGPT1/MYOG	2
BP	GO:0000304	response to singlet oxygen	1|144	1|16362	0.00880088008800839	0.28547310061576	102149085	FYN	1
BP	GO:0000740	nuclear membrane fusion	1|144	1|16362	0.00880088008800839	0.28547310061576	100033897	GAPDH	1
BP	GO:0002044	blood vessel endothelial cell migration involved in intussusceptive angiogenesis	1|144	1|16362	0.00880088008800839	0.28547310061576	100057180	LEMD3	1
BP	GO:0002194	hepatocyte cell migration	1|144	1|16362	0.00880088008800839	0.28547310061576	100050316	PROX1	1
BP	GO:0003065	positive regulation of heart rate by epinephrine	1|144	1|16362	0.00880088008800839	0.28547310061576	100067330	TPM1	1
BP	GO:0006747	FAD biosynthetic process	1|144	1|16362	0.00880088008800839	0.28547310061576	100063090	FLAD1	1
BP	GO:0014853	regulation of excitatory postsynaptic membrane potential involved in skeletal muscle contraction	1|144	1|16362	0.00880088008800839	0.28547310061576	100146609	DMPK	1
BP	GO:0030209	dermatan sulfate catabolic process	1|144	1|16362	0.00880088008800839	0.28547310061576	100146682	IDUA	1
BP	GO:0035045	sperm plasma membrane disassembly	1|144	1|16362	0.00880088008800839	0.28547310061576	100063149	DCST1	1
BP	GO:0046443	FAD metabolic process	1|144	1|16362	0.00880088008800839	0.28547310061576	100063090	FLAD1	1
BP	GO:0048211	Golgi vesicle docking	1|144	1|16362	0.00880088008800839	0.28547310061576	100050841	USO1	1
BP	GO:0055060	asymmetric neuroblast division resulting in ganglion mother cell formation	1|144	1|16362	0.00880088008800839	0.28547310061576	100050316	PROX1	1
BP	GO:0061114	branching involved in pancreas morphogenesis	1|144	1|16362	0.00880088008800839	0.28547310061576	100050316	PROX1	1
BP	GO:0061682	seminal vesicle morphogenesis	1|144	1|16362	0.00880088008800839	0.28547310061576	100066589	ID4	1
BP	GO:0071788	endoplasmic reticulum tubular network maintenance	1|144	1|16362	0.00880088008800839	0.28547310061576	100053400	LNPK	1
BP	GO:0072388	flavin adenine dinucleotide biosynthetic process	1|144	1|16362	0.00880088008800839	0.28547310061576	100063090	FLAD1	1
BP	GO:0090062	regulation of trehalose metabolic process	1|144	1|16362	0.00880088008800839	0.28547310061576	100071303	IDE	1
BP	GO:0090425	acinar cell differentiation	1|144	1|16362	0.00880088008800839	0.28547310061576	100050316	PROX1	1
BP	GO:1905042	negative regulation of epithelium regeneration	1|144	1|16362	0.00880088008800839	0.28547310061576	100050108	DUSP10	1
BP	GO:1905711	response to phosphatidylethanolamine	1|144	1|16362	0.00880088008800839	0.28547310061576	100065537	CRLS1	1
BP	GO:2000446	regulation of macrophage migration inhibitory factor signaling pathway	1|144	1|16362	0.00880088008800839	0.28547310061576	100056482	ANGPT1	1
BP	GO:2000979	positive regulation of forebrain neuron differentiation	1|144	1|16362	0.00880088008800839	0.28547310061576	100050316	PROX1	1
BP	GO:0035082	axoneme assembly	4|144	92|16362	0.00884249904091854	0.28547310061576	100058114/100050892/100053569/100051392	CCDC63/DNAH12/ODAD1/TOGARAM1	4
BP	GO:0003206	cardiac chamber morphogenesis	5|144	149|16362	0.0102481840122141	0.32740812880688	100050316/100067330/100147688/100054327/100054949	PROX1/TPM1/MYL2/MYL3/SMARCA4	5
BP	GO:0036158	outer dynein arm assembly	2|144	18|16362	0.0107306647856025	0.328377027227043	100058114/100053569	CCDC63/ODAD1	2
BP	GO:0055003	cardiac myofibril assembly	2|144	18|16362	0.0107306647856025	0.328377027227043	100050316/100147688	PROX1/MYL2	2
BP	GO:0061067	negative regulation of dauer larval development	2|144	18|16362	0.0107306647856025	0.328377027227043	100058832/100073046	GDF11/PER1	2
BP	GO:0070307	lens fiber cell development	2|144	18|16362	0.0107306647856025	0.328377027227043	100050316/100054949	PROX1/SMARCA4	2
BP	GO:0003231	cardiac ventricle development	5|144	151|16362	0.0108138505868704	0.328377027227043	100050316/100067330/100147688/100054327/100054949	PROX1/TPM1/MYL2/MYL3/SMARCA4	5
BP	GO:0046034	ATP metabolic process	6|144	211|16362	0.0109753884897209	0.330014867627195	100063003/100069978/100060721/100065537/100033897/100062893	MYH3/ATP5F1C/COX15/CRLS1/GAPDH/MYH8	6
BP	GO:0014857	regulation of skeletal muscle cell proliferation	2|144	19|16362	0.0119244635211622	0.345021977541551	100056482/100146744	ANGPT1/MYOG	2
BP	GO:0014866	skeletal myofibril assembly	2|144	19|16362	0.0119244635211622	0.345021977541551	100050316/100147259	PROX1/TNNT3	2
BP	GO:0043584	nose development	2|144	19|16362	0.0119244635211622	0.345021977541551	100050316/100051418	PROX1/SIX4	2
BP	GO:0048642	negative regulation of skeletal muscle tissue development	2|144	19|16362	0.0119244635211622	0.345021977541551	100051418/100070823	SIX4/TLL2	2
BP	GO:0032956	regulation of actin cytoskeleton organization	9|144	420|16362	0.0120705799339089	0.345985688385969	100050316/100067330/100061244/100061612/100073202/100063373/100057773/100061295/100071328	PROX1/TPM1/DAPK3/DVL2/EFNA5/LIMCH1/NEB/PFN1/PREX1	9
BP	GO:0050731	positive regulation of peptidyl-tyrosine phosphorylation	6|144	222|16362	0.0138244997419516	0.35129854736322	100068108/100056482/100061612/100073202/102149085/100060890	AFAP1L2/ANGPT1/DVL2/EFNA5/FYN/VEGFC	6
BP	GO:0009950	dorsal/ventral axis specification	4|144	106|16362	0.0143132244616248	0.35129854736322	111772602/100061612/100051110/100070823	CXXC4/DVL2/RAF1/TLL2	4
BP	GO:0006907	pinocytosis	2|144	21|16362	0.0144771278062228	0.35129854736322	100053655/100064783	MTMR7/MTMR9	2
BP	GO:0007171	activation of transmembrane receptor protein tyrosine kinase activity	2|144	21|16362	0.0144771278062228	0.35129854736322	100056482/100073202	ANGPT1/EFNA5	2
BP	GO:0009123	nucleoside monophosphate metabolic process	7|144	291|16362	0.0145990638189614	0.35129854736322	100146261/100063003/100069978/100060721/100065537/100033897/100062893	UCKL1/MYH3/ATP5F1C/COX15/CRLS1/GAPDH/MYH8	7
BP	GO:0048738	cardiac muscle tissue development	6|144	226|16362	0.0149779594652202	0.35129854736322	100050316/100067330/100147688/100056482/100054327/100055451	PROX1/TPM1/MYL2/ANGPT1/MYL3/XIRP1	6
BP	GO:0030334	regulation of cell migration	16|144	1002|16362	0.0151105663538603	0.35129854736322	100053655/100050316/100067330/100009697/100056482/100061244/100050108/100063373/100064783/100061295/100071328/100051331/100009695/100054949/100033926/100060890	MTMR7/PROX1/TPM1/ITGA2B/ANGPT1/DAPK3/DUSP10/LIMCH1/MTMR9/PFN1/PREX1/RAB1A/SELP/SMARCA4/TRIB1/VEGFC	16
BP	GO:0030036	actin cytoskeleton organization	12|144	669|16362	0.0151403037043965	0.35129854736322	100050316/100067330/100063003/100065193/100147259/100147688/100071760/100057090/100061295/100071328/100051418/100055451	PROX1/TPM1/MYH3/MYOM2/TNNT3/MYL2/FLNC/PDLIM3/PFN1/PREX1/SIX4/XIRP1	12
BP	GO:0051260	protein homooligomerization	8|144	364|16362	0.0153112354599896	0.35129854736322	100067036/100056482/100053415/100061612/100052023/100071303/100051138/100050841	ANGPTL4/ANGPT1/CRYZ/DVL2/GBP5/IDE/NUP54/USO1	8
BP	GO:0010506	regulation of autophagy	8|144	365|16362	0.0155413700458702	0.35129854736322	100061244/100058066/100033897/100059885/100064783/100051110/100066762/100053194	DAPK3/ELAPOR1/GAPDH/MTDH/MTMR9/RAF1/USP30/WIPI1	8
BP	GO:0043697	cell dedifferentiation	2|144	22|16362	0.0158339012337077	0.35129854736322	100050316/100054949	PROX1/SMARCA4	2
BP	GO:0003007	heart morphogenesis	8|144	367|16362	0.0160091690117545	0.35129854736322	100050316/100067330/100147688/100056482/100061612/100054327/100054949/100055451	PROX1/TPM1/MYL2/ANGPT1/DVL2/MYL3/SMARCA4/XIRP1	8
BP	GO:0050730	regulation of peptidyl-tyrosine phosphorylation	7|144	297|16362	0.0161566461877932	0.35129854736322	100068108/100056482/100061612/100073202/102149085/100062627/100060890	AFAP1L2/ANGPT1/DVL2/EFNA5/FYN/PPP2R1A/VEGFC	7
BP	GO:0043966	histone H3 acetylation	3|144	61|16362	0.0165669181205927	0.35129854736322	100072654/100073046/100054949	ELP4/PER1/SMARCA4	3
BP	GO:0048581	negative regulation of post-embryonic development	3|144	61|16362	0.0165669181205927	0.35129854736322	100058832/100069818/100073046	GDF11/MGRN1/PER1	3
BP	GO:0051496	positive regulation of stress fiber assembly	3|144	61|16362	0.0165669181205927	0.35129854736322	100067330/100063373/100061295	TPM1/LIMCH1/PFN1	3
BP	GO:0035303	regulation of dephosphorylation	6|144	232|16362	0.0168312532609523	0.35129854736322	100056637/100146609/100064783/100146707/100062627/100057746	CRY2/DMPK/MTMR9/PPP1R26/PPP2R1A/SMG5	6
BP	GO:0006406	mRNA export from nucleus	4|144	112|16362	0.017191862260145	0.35129854736322	100053213/100051138/100061117/100057746	CPSF2/NUP54/NUP88/SMG5	4
BP	GO:0007362	terminal region determination	2|144	23|16362	0.0172429306430589	0.35129854736322	100051110/100070823	RAF1/TLL2	2
BP	GO:0001970	positive regulation of activation of membrane attack complex	1|144	2|16362	0.0175248378697661	0.35129854736322	100060505	LOC100060505	1
BP	GO:0002041	intussusceptive angiogenesis	1|144	2|16362	0.0175248378697661	0.35129854736322	100057180	LEMD3	1
BP	GO:0006784	heme A biosynthetic process	1|144	2|16362	0.0175248378697661	0.35129854736322	100060721	COX15	1
BP	GO:0009386	translational attenuation	1|144	2|16362	0.0175248378697661	0.35129854736322	100072964	YBX2	1
BP	GO:0009785	blue light signaling pathway	1|144	2|16362	0.0175248378697661	0.35129854736322	100056637	CRY2	1
BP	GO:0014737	positive regulation of muscle atrophy	1|144	2|16362	0.0175248378697661	0.35129854736322	100146744	MYOG	1
BP	GO:0015878	biotin transport	1|144	2|16362	0.0175248378697661	0.35129854736322	102150810	LOC102150810	1
BP	GO:0015887	pantothenate transmembrane transport	1|144	2|16362	0.0175248378697661	0.35129854736322	102150810	LOC102150810	1
BP	GO:0019255	glucose 1-phosphate metabolic process	1|144	2|16362	0.0175248378697661	0.35129854736322	100065388	PGM3	1
BP	GO:0021512	spinal cord anterior/posterior patterning	1|144	2|16362	0.0175248378697661	0.35129854736322	100058832	GDF11	1
BP	GO:0032470	positive regulation of endoplasmic reticulum calcium ion concentration	1|144	2|16362	0.0175248378697661	0.35129854736322	100064403	ATP2A1	1
BP	GO:0035887	aortic smooth muscle cell differentiation	1|144	2|16362	0.0175248378697661	0.35129854736322	100054949	SMARCA4	1
BP	GO:0045645	positive regulation of eosinophil differentiation	1|144	2|16362	0.0175248378697661	0.35129854736322	100033926	TRIB1	1
BP	GO:0045659	negative regulation of neutrophil differentiation	1|144	2|16362	0.0175248378697661	0.35129854736322	100033926	TRIB1	1
BP	GO:0048203	vesicle targeting, trans-Golgi to endosome	1|144	2|16362	0.0175248378697661	0.35129854736322	100053194	WIPI1	1
BP	GO:0048219	inter-Golgi cisterna vesicle-mediated transport	1|144	2|16362	0.0175248378697661	0.35129854736322	100050841	USO1	1
BP	GO:0048632	negative regulation of skeletal muscle tissue growth	1|144	2|16362	0.0175248378697661	0.35129854736322	100070823	TLL2	1
BP	GO:0051232	meiotic spindle elongation	1|144	2|16362	0.0175248378697661	0.35129854736322	100062627	PPP2R1A	1
BP	GO:0051659	maintenance of mitochondrion location	1|144	2|16362	0.0175248378697661	0.35129854736322	100064403	ATP2A1	1
BP	GO:0060414	aorta smooth muscle tissue morphogenesis	1|144	2|16362	0.0175248378697661	0.35129854736322	100050316	PROX1	1
BP	GO:0071483	cellular response to blue light	1|144	2|16362	0.0175248378697661	0.35129854736322	100056637	CRY2	1
BP	GO:0072387	flavin adenine dinucleotide metabolic process	1|144	2|16362	0.0175248378697661	0.35129854736322	100063090	FLAD1	1
BP	GO:0090076	relaxation of skeletal muscle	1|144	2|16362	0.0175248378697661	0.35129854736322	100064403	ATP2A1	1
BP	GO:0098528	skeletal muscle fiber differentiation	1|144	2|16362	0.0175248378697661	0.35129854736322	100051418	SIX4	1
BP	GO:1902995	positive regulation of phospholipid efflux	1|144	2|16362	0.0175248378697661	0.35129854736322	111774161	ABCA7	1
BP	GO:1905041	regulation of epithelium regeneration	1|144	2|16362	0.0175248378697661	0.35129854736322	100050108	DUSP10	1
BP	GO:2001076	positive regulation of metanephric ureteric bud development	1|144	2|16362	0.0175248378697661	0.35129854736322	100069914	BASP1	1
BP	GO:0000045	autophagosome assembly	3|144	63|16362	0.0180497770508142	0.359471858537969	100058066/100051331/100053194	ELAPOR1/RAB1A/WIPI1	3
BP	GO:0014912	negative regulation of smooth muscle cell migration	2|144	24|16362	0.0187032045412474	0.364803090243332	100067330/100033926	TPM1/TRIB1	2
BP	GO:0034067	protein localization to Golgi apparatus	2|144	24|16362	0.0187032045412474	0.364803090243332	100052023/100051331	GBP5/RAB1A	2
BP	GO:0009156	ribonucleoside monophosphate biosynthetic process	4|144	115|16362	0.0187572504219662	0.364803090243332	100146261/100069978/100065537/100033897	UCKL1/ATP5F1C/CRLS1/GAPDH	4
BP	GO:2000648	positive regulation of stem cell proliferation	3|144	64|16362	0.0188180389988335	0.364803090243332	100050316/100054949/100060890	PROX1/SMARCA4/VEGFC	3
BP	GO:0007519	skeletal muscle tissue development	5|144	174|16362	0.0189121915059308	0.364803090243332	100057180/100055112/100054327/100146744/100051418	LEMD3/MAFF/MYL3/MYOG/SIX4	5
BP	GO:0044403	biological process involved in symbiotic interaction	8|144	379|16362	0.0190328544898394	0.364836029502108	100065839/102149085/100033897/100049798/100051138/100061117/100051331/100054949	CLDN6/FYN/GAPDH/LOC100049798/NUP54/NUP88/RAB1A/SMARCA4	8
BP	GO:0061097	regulation of protein tyrosine kinase activity	4|144	116|16362	0.0192980455512626	0.367621774569704	100068108/100061612/100073202/102149085	AFAP1L2/DVL2/EFNA5/FYN	4
BP	GO:0043153	entrainment of circadian clock by photoperiod	2|144	25|16362	0.0202137249745968	0.378021307909076	100056637/100073046	CRY2/PER1	2
BP	GO:0046856	phosphatidylinositol dephosphorylation	2|144	25|16362	0.0202137249745968	0.378021307909076	100053655/100064783	MTMR7/MTMR9	2
BP	GO:0050434	positive regulation of viral transcription	2|144	25|16362	0.0202137249745968	0.378021307909076	100061295/100054949	PFN1/SMARCA4	2
BP	GO:0001708	cell fate specification	6|144	245|16362	0.0213775625661302	0.397363541759523	100146831/100050316/100147688/100061612/100072444/100051110	MAF/PROX1/MYL2/DVL2/NRG2/RAF1	6
BP	GO:0051893	regulation of focal adhesion assembly	3|144	68|16362	0.022070464627132	0.404907844367147	100061244/100073202/100063373	DAPK3/EFNA5/LIMCH1	3
BP	GO:1905037	autophagosome organization	3|144	68|16362	0.022070464627132	0.404907844367147	100058066/100051331/100053194	ELAPOR1/RAB1A/WIPI1	3
BP	GO:0051336	regulation of hydrolase activity	20|144	1408|16362	0.0221794971808545	0.404907844367147	100067036/100067330/100147259/100064403/100056637/100146609/100061612/100073202/102149085/100033897/111769596/111771852/100064783/100054327/100061295/100146707/100062627/100071328/100051110/100050342	ANGPTL4/TPM1/TNNT3/ATP2A1/CRY2/DMPK/DVL2/EFNA5/FYN/GAPDH/LOC111769596/LOC111771852/MTMR9/MYL3/PFN1/PPP1R26/PPP2R1A/PREX1/RAF1/TBC1D16	20
BP	GO:0006084	acetyl-CoA metabolic process	2|144	27|16362	0.0233815803870588	0.407467935393495	100073251/100062027	ACOT12/DLAT	2
BP	GO:0035461	vitamin transmembrane transport	2|144	27|16362	0.0233815803870588	0.407467935393495	102150810/100053371	LOC102150810/SLC2A3	2
BP	GO:0032970	regulation of actin filament-based process	9|144	471|16362	0.0235528738645841	0.407467935393495	100050316/100067330/100061244/100061612/100073202/100063373/100057773/100061295/100071328	PROX1/TPM1/DAPK3/DVL2/EFNA5/LIMCH1/NEB/PFN1/PREX1	9
BP	GO:0009124	nucleoside monophosphate biosynthetic process	4|144	124|16362	0.0239724013464241	0.407467935393495	100146261/100069978/100065537/100033897	UCKL1/ATP5F1C/CRLS1/GAPDH	4
BP	GO:0008016	regulation of heart contraction	6|144	252|16362	0.0241408721233632	0.407467935393495	100067330/100147688/100064403/100146609/100067747/100054327	TPM1/MYL2/ATP2A1/DMPK/GJD3/MYL3	6
BP	GO:0040012	regulation of locomotion	19|144	1330|16362	0.0242981530378495	0.407467935393495	100053655/100050316/100067330/100009697/100056482/100061244/100050108/100061612/100063373/100064783/100072444/100061295/100071328/100051331/100051110/100009695/100054949/100033926/100060890	MTMR7/PROX1/TPM1/ITGA2B/ANGPT1/DAPK3/DUSP10/DVL2/LIMCH1/MTMR9/NRG2/PFN1/PREX1/RAB1A/RAF1/SELP/SMARCA4/TRIB1/VEGFC	19
BP	GO:0048199	vesicle targeting, to, from or within Golgi	3|144	71|16362	0.024698374156504	0.407467935393495	100051331/100050841/100053194	RAB1A/USO1/WIPI1	3
BP	GO:0048641	regulation of skeletal muscle tissue development	3|144	71|16362	0.024698374156504	0.407467935393495	100146744/100051418/100070823	MYOG/SIX4/TLL2	3
BP	GO:0032233	positive regulation of actin filament bundle assembly	3|144	72|16362	0.0256102553347472	0.407467935393495	100067330/100063373/100061295	TPM1/LIMCH1/PFN1	3
BP	GO:0007369	gastrulation	7|144	327|16362	0.0257435200341418	0.407467935393495	100061612/100073202/102149085/100065388/100051110/100070823/100033926	DVL2/EFNA5/FYN/PGM3/RAF1/TLL2/TRIB1	7
BP	GO:2001236	regulation of extrinsic apoptotic signaling pathway	5|144	189|16362	0.0259134567285767	0.407467935393495	100061244/102149085/100062627/100051110/100055545	DAPK3/FYN/PPP2R1A/RAF1/WWOX	5
BP	GO:0009637	response to blue light	1|144	3|16362	0.0261725410083203	0.407467935393495	100056637	CRY2	1
BP	GO:0010424	DNA methylation on cytosine within a CG sequence	1|144	3|16362	0.0261725410083203	0.407467935393495	100054949	SMARCA4	1
BP	GO:0014873	response to muscle activity involved in regulation of muscle adaptation	1|144	3|16362	0.0261725410083203	0.407467935393495	100146744	MYOG	1
BP	GO:0031448	positive regulation of fast-twitch skeletal muscle fiber contraction	1|144	3|16362	0.0261725410083203	0.407467935393495	100064403	ATP2A1	1
BP	GO:0032621	interleukin-18 production	1|144	3|16362	0.0261725410083203	0.407467935393495	100052023	GBP5	1
BP	GO:0036228	protein localization to nuclear inner membrane	1|144	3|16362	0.0261725410083203	0.407467935393495	100051138	NUP54	1
BP	GO:0044313	protein K6-linked deubiquitination	1|144	3|16362	0.0261725410083203	0.407467935393495	100066762	USP30	1
BP	GO:0060838	lymphatic endothelial cell fate commitment	1|144	3|16362	0.0261725410083203	0.407467935393495	100050316	PROX1	1
BP	GO:0061055	myotome development	1|144	3|16362	0.0261725410083203	0.407467935393495	100051418	SIX4	1
BP	GO:0071444	cellular response to pheromone	1|144	3|16362	0.0261725410083203	0.407467935393495	100058832	GDF11	1
BP	GO:0071722	detoxification of arsenic-containing substance	1|144	3|16362	0.0261725410083203	0.407467935393495	100069411	GSS	1
BP	GO:0086053	AV node cell to bundle of His cell communication by electrical coupling	1|144	3|16362	0.0261725410083203	0.407467935393495	100067747	GJD3	1
BP	GO:1902659	regulation of glucose mediated signaling pathway	1|144	3|16362	0.0261725410083203	0.407467935393495	100054949	SMARCA4	1
BP	GO:1902661	positive regulation of glucose mediated signaling pathway	1|144	3|16362	0.0261725410083203	0.407467935393495	100054949	SMARCA4	1
BP	GO:1903515	calcium ion transport from cytosol to endoplasmic reticulum	1|144	3|16362	0.0261725410083203	0.407467935393495	100064403	ATP2A1	1
BP	GO:1905345	protein localization to cleavage furrow	1|144	3|16362	0.0261725410083203	0.407467935393495	100051331	RAB1A	1
BP	GO:1905430	cellular response to glycine	1|144	3|16362	0.0261725410083203	0.407467935393495	102149085	FYN	1
BP	GO:1990264	peptidyl-tyrosine dephosphorylation involved in inactivation of protein kinase activity	1|144	3|16362	0.0261725410083203	0.407467935393495	100050108	DUSP10	1
BP	GO:2001238	positive regulation of extrinsic apoptotic signaling pathway	3|144	73|16362	0.0265400718555018	0.409117989683565	100061244/100062627/100055545	DAPK3/PPP2R1A/WWOX	3
BP	GO:0032231	regulation of actin filament bundle assembly	4|144	128|16362	0.0265453146224419	0.409117989683565	100067330/100061612/100063373/100061295	TPM1/DVL2/LIMCH1/PFN1	4
BP	GO:0036335	intestinal stem cell homeostasis	2|144	29|16362	0.0267387781048753	0.410039162238263	100064403/100054949	ATP2A1/SMARCA4	2
BP	GO:0009167	purine ribonucleoside monophosphate metabolic process	6|144	259|16362	0.0271344982449768	0.413186145775495	100063003/100069978/100060721/100065537/100033897/100062893	MYH3/ATP5F1C/COX15/CRLS1/GAPDH/MYH8	6
BP	GO:0051028	mRNA transport	4|144	129|16362	0.0272134337941474	0.413186145775495	100053213/100051138/100061117/100057746	CPSF2/NUP54/NUP88/SMG5	4
BP	GO:0055013	cardiac muscle cell development	3|144	74|16362	0.0274878050392467	0.415296049533841	100050316/100147688/100055451	PROX1/MYL2/XIRP1	3
BP	GO:0010921	regulation of phosphatase activity	5|144	193|16362	0.0280264248498165	0.419302658606767	100056637/100146609/100064783/100146707/100062627	CRY2/DMPK/MTMR9/PPP1R26/PPP2R1A	5
BP	GO:0051262	protein tetramerization	5|144	193|16362	0.0280264248498165	0.419302658606767	100053415/100052023/100071303/100049798/100051138	CRYZ/GBP5/IDE/LOC100049798/NUP54	5
BP	GO:0048729	tissue morphogenesis	19|144	1355|16362	0.0287463474515887	0.423552506846874	100066589/100050316/100067330/100147688/100056482/100061612/100073202/102149085/100054327/100072444/100061117/100061295/100065388/100065930/100051110/100054949/100070823/100050841/100060890	ID4/PROX1/TPM1/MYL2/ANGPT1/DVL2/EFNA5/FYN/MYL3/NRG2/NUP88/PFN1/PGM3/PLEKHG4/RAF1/SMARCA4/TLL2/USO1/VEGFC	19
BP	GO:0016032	viral process	6|144	263|16362	0.0289511628031233	0.423552506846874	100065839/102149085/100049798/100051138/100061117/100051331	CLDN6/FYN/LOC100049798/NUP54/NUP88/RAB1A	6
BP	GO:0009141	nucleoside triphosphate metabolic process	6|144	265|16362	0.0298888896205394	0.423552506846874	100063003/100069978/100060721/100065537/100033897/100062893	MYH3/ATP5F1C/COX15/CRLS1/GAPDH/MYH8	6
BP	GO:0051443	positive regulation of ubiquitin-protein transferase activity	2|144	31|16362	0.0302778060925785	0.423552506846874	100051331/100033926	RAB1A/TRIB1	2
BP	GO:0070983	dendrite guidance	2|144	31|16362	0.0302778060925785	0.423552506846874	100050316/100054949	PROX1/SMARCA4	2
BP	GO:0009259	ribonucleotide metabolic process	9|144	493|16362	0.030369853639467	0.423552506846874	100146261/100063003/100073251/100069978/100060721/100065537/100062027/100033897/100062893	UCKL1/MYH3/ACOT12/ATP5F1C/COX15/CRLS1/DLAT/GAPDH/MYH8	9
BP	GO:1903391	regulation of adherens junction organization	3|144	77|16362	0.0304382556817541	0.423552506846874	100061244/100073202/100063373	DAPK3/EFNA5/LIMCH1	3
BP	GO:0045926	negative regulation of growth	8|144	415|16362	0.0305315859188799	0.423552506846874	100147688/111775973/100050108/100056943/100071303/100062627/100054949/100070823	MYL2/CCDC85B/DUSP10/FHL1/IDE/PPP2R1A/SMARCA4/TLL2	8
BP	GO:0001578	microtubule bundle formation	4|144	134|16362	0.0307046032960139	0.423552506846874	100058114/100050892/100053569/100051392	CCDC63/DNAH12/ODAD1/TOGARAM1	4
BP	GO:0019220	regulation of phosphate metabolic process	26|144	2031|16362	0.0310664496436054	0.423552506846874	100068108/100050316/111774161/100056482/100056637/100146609/100050108/100061612/100073202/100072654/100147627/102149085/100058832/100063373/100060505/111769596/100064783/100146744/100073046/100146707/100062627/100071328/100051110/100057746/100033926/100060890	AFAP1L2/PROX1/ABCA7/ANGPT1/CRY2/DMPK/DUSP10/DVL2/EFNA5/ELP4/FLRT1/FYN/GDF11/LIMCH1/LOC100060505/LOC111769596/MTMR9/MYOG/PER1/PPP1R26/PPP2R1A/PREX1/RAF1/SMG5/TRIB1/VEGFC	26
BP	GO:0051174	regulation of phosphorus metabolic process	26|144	2032|16362	0.031232508003728	0.423552506846874	100068108/100050316/111774161/100056482/100056637/100146609/100050108/100061612/100073202/100072654/100147627/102149085/100058832/100063373/100060505/111769596/100064783/100146744/100073046/100146707/100062627/100071328/100051110/100057746/100033926/100060890	AFAP1L2/PROX1/ABCA7/ANGPT1/CRY2/DMPK/DUSP10/DVL2/EFNA5/ELP4/FLRT1/FYN/GDF11/LIMCH1/LOC100060505/LOC111769596/MTMR9/MYOG/PER1/PPP1R26/PPP2R1A/PREX1/RAF1/SMG5/TRIB1/VEGFC	26
BP	GO:0003205	cardiac chamber development	5|144	200|16362	0.0319815401620944	0.423552506846874	100050316/100067330/100147688/100054327/100054949	PROX1/TPM1/MYL2/MYL3/SMARCA4	5
BP	GO:0001952	regulation of cell-matrix adhesion	4|144	136|16362	0.0321717197569129	0.423552506846874	100061244/100073202/100063373/100060890	DAPK3/EFNA5/LIMCH1/VEGFC	4
BP	GO:0033500	carbohydrate homeostasis	6|144	271|16362	0.0328212921879311	0.423552506846874	100056637/100033897/100051331/100051110/100053371/100033926	CRY2/GAPDH/RAB1A/RAF1/SLC2A3/TRIB1	6
BP	GO:0071166	ribonucleoprotein complex localization	4|144	137|16362	0.0329204863087181	0.423552506846874	100053213/100051138/100061117/100057746	CPSF2/NUP54/NUP88/SMG5	4
BP	GO:0035107	appendage morphogenesis	10|144	582|16362	0.0330577711433898	0.423552506846874	100063003/100146682/100061612/100053400/100072444/100065930/100051110/100054949/100070823/100050841	MYH3/IDUA/DVL2/LNPK/NRG2/PLEKHG4/RAF1/SMARCA4/TLL2/USO1	10
BP	GO:0009648	photoperiodism	2|144	33|16362	0.033991354261505	0.423552506846874	100056637/100073046	CRY2/PER1	2
BP	GO:0045686	negative regulation of glial cell differentiation	2|144	33|16362	0.033991354261505	0.423552506846874	100066589/100050108	ID4/DUSP10	2
BP	GO:0061065	regulation of dauer larval development	2|144	33|16362	0.033991354261505	0.423552506846874	100058832/100073046	GDF11/PER1	2
BP	GO:0019693	ribose phosphate metabolic process	9|144	505|16362	0.0346208639784178	0.423552506846874	100146261/100063003/100073251/100069978/100060721/100065537/100062027/100033897/100062893	UCKL1/MYH3/ACOT12/ATP5F1C/COX15/CRLS1/DLAT/GAPDH/MYH8	9
BP	GO:0001835	blastocyst hatching	1|144	4|16362	0.0347446514120614	0.423552506846874	100054949	SMARCA4	1
BP	GO:0007356	thorax and anterior abdomen determination	1|144	4|16362	0.0347446514120614	0.423552506846874	100069914	BASP1	1
BP	GO:0022007	convergent extension involved in neural plate elongation	1|144	4|16362	0.0347446514120614	0.423552506846874	100061612	DVL2	1
BP	GO:0033552	response to vitamin B3	1|144	4|16362	0.0347446514120614	0.423552506846874	100056482	ANGPT1	1
BP	GO:0035606	peptidyl-cysteine S-trans-nitrosylation	1|144	4|16362	0.0347446514120614	0.423552506846874	100033897	GAPDH	1
BP	GO:0045658	regulation of neutrophil differentiation	1|144	4|16362	0.0347446514120614	0.423552506846874	100033926	TRIB1	1
BP	GO:0048014	Tie signaling pathway	1|144	4|16362	0.0347446514120614	0.423552506846874	100056482	ANGPT1	1
BP	GO:0060266	negative regulation of respiratory burst involved in inflammatory response	1|144	4|16362	0.0347446514120614	0.423552506846874	100050108	DUSP10	1
BP	GO:0060318	definitive erythrocyte differentiation	1|144	4|16362	0.0347446514120614	0.423552506846874	100054949	SMARCA4	1
BP	GO:0060741	prostate gland stromal morphogenesis	1|144	4|16362	0.0347446514120614	0.423552506846874	100066589	ID4	1
BP	GO:0070837	dehydroascorbic acid transport	1|144	4|16362	0.0347446514120614	0.423552506846874	100053371	SLC2A3	1
BP	GO:0070858	negative regulation of bile acid biosynthetic process	1|144	4|16362	0.0347446514120614	0.423552506846874	100050316	PROX1	1
BP	GO:0071259	cellular response to magnetism	1|144	4|16362	0.0347446514120614	0.423552506846874	100146744	MYOG	1
BP	GO:0072095	regulation of branch elongation involved in ureteric bud branching	1|144	4|16362	0.0347446514120614	0.423552506846874	100051418	SIX4	1
BP	GO:0072106	regulation of ureteric bud formation	1|144	4|16362	0.0347446514120614	0.423552506846874	100051418	SIX4	1
BP	GO:0072107	positive regulation of ureteric bud formation	1|144	4|16362	0.0347446514120614	0.423552506846874	100051418	SIX4	1
BP	GO:0072741	protein localization to cell division site	1|144	4|16362	0.0347446514120614	0.423552506846874	100051331	RAB1A	1
BP	GO:0090156	intracellular sphingolipid homeostasis	1|144	4|16362	0.0347446514120614	0.423552506846874	100069307	ORMDL1	1
BP	GO:1900060	negative regulation of ceramide biosynthetic process	1|144	4|16362	0.0347446514120614	0.423552506846874	100069307	ORMDL1	1
BP	GO:1901492	positive regulation of lymphangiogenesis	1|144	4|16362	0.0347446514120614	0.423552506846874	100060890	VEGFC	1
BP	GO:1901562	response to paraquat	1|144	4|16362	0.0347446514120614	0.423552506846874	100066762	USP30	1
BP	GO:1902951	negative regulation of dendritic spine maintenance	1|144	4|16362	0.0347446514120614	0.423552506846874	102149085	FYN	1
BP	GO:1903373	positive regulation of endoplasmic reticulum tubular network organization	1|144	4|16362	0.0347446514120614	0.423552506846874	100053400	LNPK	1
BP	GO:1905278	positive regulation of epithelial tube formation	1|144	4|16362	0.0347446514120614	0.423552506846874	100051418	SIX4	1
BP	GO:1905429	response to glycine	1|144	4|16362	0.0347446514120614	0.423552506846874	102149085	FYN	1
BP	GO:2000850	negative regulation of glucocorticoid secretion	1|144	4|16362	0.0347446514120614	0.423552506846874	100056637	CRY2	1
BP	GO:0044087	regulation of cellular component biogenesis	18|144	1292|16362	0.0348011841295769	0.423552506846874	100050316/100067330/100069061/100061244/100061612/100073202/100058066/100147627/100052023/100071303/100063373/100069307/100061295/100071328/100051110/100009695/100051418/100051392	PROX1/TPM1/CCNYL1/DAPK3/DVL2/EFNA5/ELAPOR1/FLRT1/GBP5/IDE/LIMCH1/ORMDL1/PFN1/PREX1/RAF1/SELP/SIX4/TOGARAM1	18
BP	GO:0030155	regulation of cell adhesion	13|144	843|16362	0.0349780475101223	0.4240224178401	100067330/100056482/100061244/100050108/100073202/102149085/102149870/100063373/100049798/100062627/100071328/100009695/100060890	TPM1/ANGPT1/DAPK3/DUSP10/EFNA5/FYN/HHLA2/LIMCH1/LOC100049798/PPP2R1A/PREX1/SELP/VEGFC	13
BP	GO:0110020	regulation of actomyosin structure organization	4|144	140|16362	0.0352277827161148	0.425368541694189	100050316/100067330/100063373/100061295	PROX1/TPM1/LIMCH1/PFN1	4
BP	GO:0055006	cardiac cell development	3|144	82|16362	0.0357110952126152	0.428560658404421	100050316/100147688/100055451	PROX1/MYL2/XIRP1	3
BP	GO:0008293	torso signaling pathway	2|144	34|16362	0.035911343074645	0.428560658404421	100051110/100070823	RAF1/TLL2	2
BP	GO:2000352	negative regulation of endothelial cell apoptotic process	2|144	34|16362	0.035911343074645	0.428560658404421	100067036/100056482	ANGPTL4/ANGPT1	2
BP	GO:0006754	ATP biosynthetic process	3|144	83|16362	0.0368185805334358	0.435400379073412	100069978/100065537/100033897	ATP5F1C/CRLS1/GAPDH	3
BP	GO:0038094	Fc-gamma receptor signaling pathway	3|144	83|16362	0.0368185805334358	0.435400379073412	791236/102149085/100051988	MYH2/FYN/OSCAR	3
BP	GO:0034504	protein localization to nucleus	5|144	208|16362	0.0369103679684014	0.435400379073412	111774161/100056637/100051138/100061117/100051418	ABCA7/CRY2/NUP54/NUP88/SIX4	5
BP	GO:0009260	ribonucleotide biosynthetic process	5|144	209|16362	0.0375575293633408	0.43749235191028	100146261/100069978/100065537/100062027/100033897	UCKL1/ATP5F1C/CRLS1/DLAT/GAPDH	5
BP	GO:0035218	leg disc development	4|144	143|16362	0.0376267977411423	0.43749235191028	100061612/100072444/100065930/100054949	DVL2/NRG2/PLEKHG4/SMARCA4	4
BP	GO:0005975	carbohydrate metabolic process	8|144	433|16362	0.0377791832668792	0.43749235191028	100053655/100067926/100146682/100065028/100056637/100033897/100053371/100053194	MTMR7/IGF2BP3/IDUA/B3GNT8/CRY2/GAPDH/SLC2A3/WIPI1	8
BP	GO:0060037	pharyngeal system development	2|144	35|16362	0.0378723097791763	0.43749235191028	100051418/100054949	SIX4/SMARCA4	2
BP	GO:0033143	regulation of intracellular steroid hormone receptor signaling pathway	3|144	84|16362	0.037943581874188	0.43749235191028	100056637/100073046/100054949	CRY2/PER1/SMARCA4	3
BP	GO:0048013	ephrin receptor signaling pathway	3|144	84|16362	0.037943581874188	0.43749235191028	100061612/100073202/102149085	DVL2/EFNA5/FYN	3
BP	GO:0051651	maintenance of location in cell	4|144	144|16362	0.0384468888050436	0.441391632392628	100064403/100051593/100061117/100061295	ATP2A1/FTL/NUP88/PFN1	4
BP	GO:0006470	protein dephosphorylation	5|144	211|16362	0.0388727147557399	0.441391632392628	100053655/100063003/100050108/100062893/100062627	MTMR7/MYH3/DUSP10/MYH8/PPP2R1A	5
BP	GO:0003341	cilium movement	3|144	85|16362	0.0390860398358542	0.441391632392628	100058114/100050892/100053569	CCDC63/DNAH12/ODAD1	3
BP	GO:0046390	ribose phosphate biosynthetic process	5|144	212|16362	0.0395407638889227	0.441391632392628	100146261/100069978/100065537/100062027/100033897	UCKL1/ATP5F1C/CRLS1/DLAT/GAPDH	5
BP	GO:0007169	transmembrane receptor protein tyrosine kinase signaling pathway	11|144	685|16362	0.0395758385106398	0.441391632392628	100056482/100061612/100073202/100147627/102149085/100071303/111771852/100072444/100051110/100070823/100060890	ANGPT1/DVL2/EFNA5/FLRT1/FYN/IDE/LOC111771852/NRG2/RAF1/TLL2/VEGFC	11
BP	GO:0002026	regulation of the force of heart contraction	2|144	36|16362	0.0398733953392724	0.441391632392628	100147688/100054327	MYL2/MYL3	2
BP	GO:0002052	positive regulation of neuroblast proliferation	2|144	36|16362	0.0398733953392724	0.441391632392628	100050316/100060890	PROX1/VEGFC	2
BP	GO:0046839	phospholipid dephosphorylation	2|144	36|16362	0.0398733953392724	0.441391632392628	100053655/100064783	MTMR7/MTMR9	2
BP	GO:2000427	positive regulation of apoptotic cell clearance	2|144	36|16362	0.0398733953392724	0.441391632392628	111774161/100060505	ABCA7/LOC100060505	2
BP	GO:0045785	positive regulation of cell adhesion	9|144	519|16362	0.0400814911674625	0.441391632392628	100067330/100056482/100050108/102149085/102149870/100049798/100071328/100009695/100060890	TPM1/ANGPT1/DUSP10/FYN/HHLA2/LOC100049798/PREX1/SELP/VEGFC	9
BP	GO:0007596	blood coagulation	6|144	286|16362	0.0409530175647854	0.441391632392628	100009697/102149085/100053400/100060505/100055112/100051110	ITGA2B/FYN/LNPK/LOC100060505/MAFF/RAF1	6
BP	GO:0009165	nucleotide biosynthetic process	6|144	286|16362	0.0409530175647854	0.441391632392628	100146261/100069978/100065537/100062027/100063090/100033897	UCKL1/ATP5F1C/CRLS1/DLAT/FLAD1/GAPDH	6
BP	GO:0060027	convergent extension involved in gastrulation	2|144	37|16362	0.0419137524792689	0.441391632392628	100061612/102149085	DVL2/FYN	2
BP	GO:0002088	lens development in camera-type eye	3|144	88|16362	0.0426175125195257	0.441391632392628	100146831/100050316/100054949	MAF/PROX1/SMARCA4	3
BP	GO:0006405	RNA export from nucleus	4|144	149|16362	0.0427006779291358	0.441391632392628	100053213/100051138/100061117/100057746	CPSF2/NUP54/NUP88/SMG5	4
BP	GO:0044419	biological process involved in interspecies interaction between organisms	8|144	444|16362	0.0427369194118483	0.441391632392628	100065839/102149085/100033897/100049798/100051138/100061117/100051331/100054949	CLDN6/FYN/GAPDH/LOC100049798/NUP54/NUP88/RAB1A/SMARCA4	8
BP	GO:0000056	ribosomal small subunit export from nucleus	1|144	5|16362	0.0432418252839694	0.441391632392628	100061117	NUP88	1
BP	GO:0001996	positive regulation of heart rate by epinephrine-norepinephrine	1|144	5|16362	0.0432418252839694	0.441391632392628	100067330	TPM1	1
BP	GO:0006957	complement activation, alternative pathway	1|144	5|16362	0.0432418252839694	0.441391632392628	100060505	LOC100060505	1
BP	GO:0010730	negative regulation of hydrogen peroxide biosynthetic process	1|144	5|16362	0.0432418252839694	0.441391632392628	102149085	FYN	1
BP	GO:0014878	response to electrical stimulus involved in regulation of muscle adaptation	1|144	5|16362	0.0432418252839694	0.441391632392628	100146744	MYOG	1
BP	GO:0018343	protein farnesylation	1|144	5|16362	0.0432418252839694	0.441391632392628	100052486	FNTB	1
BP	GO:0038027	apolipoprotein A-I-mediated signaling pathway	1|144	5|16362	0.0432418252839694	0.441391632392628	111774161	ABCA7	1
BP	GO:0045917	positive regulation of complement activation	1|144	5|16362	0.0432418252839694	0.441391632392628	100060505	LOC100060505	1
BP	GO:0046619	lens placode formation involved in camera-type eye formation	1|144	5|16362	0.0432418252839694	0.441391632392628	100050316	PROX1	1
BP	GO:0051754	meiotic sister chromatid cohesion, centromeric	1|144	5|16362	0.0432418252839694	0.441391632392628	100062627	PPP2R1A	1
BP	GO:0055005	ventricular cardiac myofibril assembly	1|144	5|16362	0.0432418252839694	0.441391632392628	100050316	PROX1	1
BP	GO:0060214	endocardium formation	1|144	5|16362	0.0432418252839694	0.441391632392628	100050316	PROX1	1
BP	GO:0060264	regulation of respiratory burst involved in inflammatory response	1|144	5|16362	0.0432418252839694	0.441391632392628	100050108	DUSP10	1
BP	GO:0061107	seminal vesicle development	1|144	5|16362	0.0432418252839694	0.441391632392628	100066589	ID4	1
BP	GO:0061113	pancreas morphogenesis	1|144	5|16362	0.0432418252839694	0.441391632392628	100050316	PROX1	1
BP	GO:0090155	negative regulation of sphingolipid biosynthetic process	1|144	5|16362	0.0432418252839694	0.441391632392628	100069307	ORMDL1	1
BP	GO:1903371	regulation of endoplasmic reticulum tubular network organization	1|144	5|16362	0.0432418252839694	0.441391632392628	100053400	LNPK	1
BP	GO:2000977	regulation of forebrain neuron differentiation	1|144	5|16362	0.0432418252839694	0.441391632392628	100050316	PROX1	1
BP	GO:1901293	nucleoside phosphate biosynthetic process	6|144	290|16362	0.0433188396968311	0.441391632392628	100146261/100069978/100065537/100062027/100063090/100033897	UCKL1/ATP5F1C/CRLS1/DLAT/FLAD1/GAPDH	6
BP	GO:0001702	gastrulation with mouth forming second	2|144	38|16362	0.0439925455455831	0.445297482469648	100061612/102149085	DVL2/FYN	2
BP	GO:1900015	regulation of cytokine production involved in inflammatory response	2|144	38|16362	0.0439925455455831	0.445297482469648	100052023/100073046	GBP5/PER1	2
BP	GO:0060788	ectodermal placode formation	2|144	39|16362	0.0461089503701255	0.464420720776045	100050316/100051418	PROX1/SIX4	2
BP	GO:1902692	regulation of neuroblast proliferation	3|144	91|16362	0.0463036622392839	0.464420720776045	100050316/100054949/100060890	PROX1/SMARCA4/VEGFC	3
BP	GO:0050817	coagulation	6|144	296|16362	0.0470260942881116	0.464420720776045	100009697/102149085/100053400/100060505/100055112/100051110	ITGA2B/FYN/LNPK/LOC100060505/MAFF/RAF1	6
BP	GO:0010634	positive regulation of epithelial cell migration	4|144	155|16362	0.0481424955901321	0.464420720776045	100050316/100056482/100061295/100060890	PROX1/ANGPT1/PFN1/VEGFC	4
BP	GO:0042058	regulation of epidermal growth factor receptor signaling pathway	4|144	155|16362	0.0481424955901321	0.464420720776045	100068108/100072444/100066340/100054949	AFAP1L2/NRG2/RHBDF1/SMARCA4	4
BP	GO:1901976	regulation of cell cycle checkpoint	2|144	40|16362	0.0482621541351887	0.464420720776045	100050316/100056637	PROX1/CRY2	2
BP	GO:0030308	negative regulation of cell growth	5|144	226|16362	0.0496313408176284	0.464420720776045	100147688/111775973/100056943/100062627/100054949	MYL2/CCDC85B/FHL1/PPP2R1A/SMARCA4	5
CC	GO:0030016	myofibril	17|147	328|16369	6.3740796279236e-09	1.52218015255329e-06	791236/100067330/100063003/100065193/100147259/791235/100147688/100146176/100064403/100071760/100033897/100063373/100062893/100054327/100057773/100057090/106781214	MYH2/TPM1/MYH3/MYOM2/TNNT3/MYH1/MYL2/AHNAK2/ATP2A1/FLNC/GAPDH/LIMCH1/MYH8/MYL3/NEB/PDLIM3/TNNI2	17
CC	GO:0030017	sarcomere	16|147	292|16369	8.34071316467556e-09	1.52218015255329e-06	791236/100067330/100063003/100065193/100147259/791235/100147688/100146176/100064403/100033897/100063373/100062893/100054327/100057773/100057090/106781214	MYH2/TPM1/MYH3/MYOM2/TNNT3/MYH1/MYL2/AHNAK2/ATP2A1/GAPDH/LIMCH1/MYH8/MYL3/NEB/PDLIM3/TNNI2	16
CC	GO:0043292	contractile fiber	17|147	356|16369	2.1442329628299e-08	2.60881677144304e-06	791236/100067330/100063003/100065193/100147259/791235/100147688/100146176/100064403/100071760/100033897/100063373/100062893/100054327/100057773/100057090/106781214	MYH2/TPM1/MYH3/MYOM2/TNNT3/MYH1/MYL2/AHNAK2/ATP2A1/FLNC/GAPDH/LIMCH1/MYH8/MYL3/NEB/PDLIM3/TNNI2	17
CC	GO:0005859	muscle myosin complex	6|147	26|16369	9.39990228584833e-08	8.57741083583661e-06	791236/100063003/100065193/791235/100062893/100054327	MYH2/MYH3/MYOM2/MYH1/MYH8/MYL3	6
CC	GO:0016460	myosin II complex	6|147	33|16369	4.2938703661002e-07	3.13452536725315e-05	791236/100063003/100065193/791235/100062893/100054327	MYH2/MYH3/MYOM2/MYH1/MYH8/MYL3	6
CC	GO:0016459	myosin complex	7|147	64|16369	1.65278578764433e-06	0.000100544468748363	791236/100063003/100065193/791235/100147688/100062893/100054327	MYH2/MYH3/MYOM2/MYH1/MYL2/MYH8/MYL3	7
CC	GO:0015629	actin cytoskeleton	16|147	463|16369	4.21525794958089e-06	0.000219795593085289	791236/100067330/100063003/100065193/100147259/791235/100147688/100061244/100071760/102149085/100063373/100062893/100054327/100057773/100057090/106781214	MYH2/TPM1/MYH3/MYOM2/TNNT3/MYH1/MYL2/DAPK3/FLNC/FYN/LIMCH1/MYH8/MYL3/NEB/PDLIM3/TNNI2	16
CC	GO:0099512	supramolecular fiber	20|147	770|16369	1.84166958061618e-05	0.000840261746156131	791236/100067330/100063003/100065193/100147259/791235/100147688/100146176/100064403/100061244/100071760/102149085/100033897/100063542/100063373/100062893/100054327/100057773/100057090/106781214	MYH2/TPM1/MYH3/MYOM2/TNNT3/MYH1/MYL2/AHNAK2/ATP2A1/DAPK3/FLNC/FYN/GAPDH/KRT18/LIMCH1/MYH8/MYL3/NEB/PDLIM3/TNNI2	20
CC	GO:0099080	supramolecular complex	20|147	788|16369	2.56316691045854e-05	0.00103950658035263	791236/100067330/100063003/100065193/100147259/791235/100147688/100146176/100064403/100061244/100071760/102149085/100033897/100063542/100063373/100062893/100054327/100057773/100057090/106781214	MYH2/TPM1/MYH3/MYOM2/TNNT3/MYH1/MYL2/AHNAK2/ATP2A1/DAPK3/FLNC/FYN/GAPDH/KRT18/LIMCH1/MYH8/MYL3/NEB/PDLIM3/TNNI2	20
CC	GO:0031672	A band	6|147	96|16369	0.000225965541470504	0.0082477422636734	100065193/791235/100064403/100033897/100063373/100054327	MYOM2/MYH1/ATP2A1/GAPDH/LIMCH1/MYL3	6
CC	GO:0031674	I band	7|147	191|16369	0.00170174894180578	0.0564671239781007	100065193/100146176/100064403/100033897/100054327/100057773/100057090	MYOM2/AHNAK2/ATP2A1/GAPDH/MYL3/NEB/PDLIM3	7
CC	GO:0005861	troponin complex	2|147	8|16369	0.00216471982227425	0.0613456041354389	100147259/106781214	TNNT3/TNNI2	2
CC	GO:0005865	striated muscle thin filament	3|147	29|16369	0.00218491192811152	0.0613456041354389	100067330/100147259/106781214	TPM1/TNNT3/TNNI2	3
CC	GO:0005856	cytoskeleton	29|147	1907|16369	0.00301057033171365	0.0773335410204032	791236/100067330/100063003/100065193/100147259/791235/100052486/100147688/100058114/100069914/111775973/100061244/100050892/100061612/100071760/102149085/100033897/100063542/100063373/100062893/100054327/100057773/100053569/100057090/100061295/100062627/106781214/100051392/100053194	MYH2/TPM1/MYH3/MYOM2/TNNT3/MYH1/FNTB/MYL2/CCDC63/BASP1/CCDC85B/DAPK3/DNAH12/DVL2/FLNC/FYN/GAPDH/KRT18/LIMCH1/MYH8/MYL3/NEB/ODAD1/PDLIM3/PFN1/PPP2R1A/TNNI2/TOGARAM1/WIPI1	29
CC	GO:0036379	myofilament	3|147	33|16369	0.00317809072686588	0.0773335410204032	100067330/100147259/106781214	TPM1/TNNT3/TNNI2	3
CC	GO:0032982	myosin filament	2|147	13|16369	0.00585527672660308	0.133573500325633	791235/100062893	MYH1/MYH8	2
CC	GO:0005884	actin filament	4|147	92|16369	0.00947620315510918	0.203459655977344	100067330/100061244/100071760/102149085	TPM1/DAPK3/FLNC/FYN	4
CC	GO:0031092	platelet alpha granule membrane	2|147	18|16369	0.0111531882509475	0.226161872866436	100009697/100009695	ITGA2B/SELP	2
CC	GO:0005858	axonemal dynein complex	2|147	20|16369	0.0136891335673967	0.262975460636831	100050892/100053569	DNAH12/ODAD1	2
CC	GO:0030018	Z disc	5|147	171|16369	0.0191199432367298	0.348938964070318	100065193/100146176/100033897/100057773/100057090	MYOM2/AHNAK2/GAPDH/NEB/PDLIM3	5
CC	GO:0001725	stress fiber	3|147	70|16369	0.0250796243867136	0.40288259044453	100067330/100063373/100057090	TPM1/LIMCH1/PDLIM3	3
CC	GO:0005965	protein farnesyltransferase complex	1|147	3|16369	0.0267015679287309	0.40288259044453	100052486	FNTB	1
CC	GO:0031430	M band	3|147	72|16369	0.0269753032930783	0.40288259044453	100065193/100033897/100063373	MYOM2/GAPDH/LIMCH1	3
CC	GO:0016528	sarcoplasm	3|147	75|16369	0.0299586091766696	0.40288259044453	100064403/100146609/100071760	ATP2A1/DMPK/FLNC	3
CC	GO:0043034	costamere	2|147	31|16369	0.0314223606588421	0.40288259044453	100146176/100071760	AHNAK2/FLNC	2
CC	GO:0032432	actin filament bundle	3|147	79|16369	0.0341959079085925	0.40288259044453	100067330/100063373/100057090	TPM1/LIMCH1/PDLIM3	3
CC	GO:0001650	fibrillar center	4|147	137|16369	0.0350662755537573	0.40288259044453	100059885/100071437/100050841/100072964	MTDH/SPATA2/USO1/YBX2	4
CC	GO:0033017	sarcoplasmic reticulum membrane	2|147	33|16369	0.0352681615387175	0.40288259044453	100064403/100146609	ATP2A1/DMPK	2
CC	GO:0005967	mitochondrial pyruvate dehydrogenase complex	1|147	4|16369	0.0354437694144005	0.40288259044453	100062027	DLAT	1
CC	GO:0032021	NELF complex	1|147	4|16369	0.0354437694144005	0.40288259044453	100051271	NELFE	1
CC	GO:0035339	SPOTS complex	1|147	4|16369	0.0354437694144005	0.40288259044453	100069307	ORMDL1	1
CC	GO:0090498	extrinsic component of Golgi membrane	1|147	4|16369	0.0354437694144005	0.40288259044453	100050841	USO1	1
CC	GO:0042641	actomyosin	3|147	81|16369	0.0364250013278616	0.40288259044453	100067330/100063373/100057090	TPM1/LIMCH1/PDLIM3	3
CC	GO:0097452	GAIT complex	1|147	5|16369	0.0441079775351511	0.439346751099148	100033897	GAPDH	1
CC	GO:0098826	endoplasmic reticulum tubular network membrane	1|147	5|16369	0.0441079775351511	0.439346751099148	100053400	LNPK	1
CC	GO:1903767	sweet taste receptor complex	1|147	5|16369	0.0441079775351511	0.439346751099148	100065915	TAS1R3	1
MF	GO:0008307	structural constituent of muscle	7|129	70|14376	2.98179096637744e-06	0.00148791369222234	100067330/100065193/100147688/100062893/100054327/100057773/100057090	TPM1/MYOM2/MYL2/MYH8/MYL3/NEB/PDLIM3	7
MF	GO:0005515	protein binding	88|129	7714|14376	0.000511941331158617	0.116821697567147	100054927/100066589/100053655/100068108/100067036/100146831/100050316/100067330/100063003/100067926/100009697/100065839/100065193/100069411/100147259/100052486/100146682/100147688/100059096/100056482/100064403/100069914/100069061/100050250/100053213/100056637/111772602/100061244/100065730/100062027/100146609/100050892/100050108/100061612/100073202/100072654/100056943/100071760/100147627/100066384…	OSCP1/ID4/MTMR7/AFAP1L2/ANGPTL4/MAF/PROX1/TPM1/MYH3/IGF2BP3/ITGA2B/CLDN6/MYOM2/GSS/TNNT3/FNTB/IDUA/MYL2/ADAMTSL4/ANGPT1/ATP2A1/BASP1/CCNYL1/CDK18/CPSF2/CRY2/CXXC4/DAPK3/DENND1C/DLAT/DMPK/DNAH12/DUSP10/DVL2/EFNA5/ELP4/FHL1/FLNC/FLRT1/FUBP1/FYN/GAPDH/GBP5/GDF11/IDE/IL20RA/KRT18/LEMD3/LIMCH1/LNPK/LOC100049798/LOC100060505/LOC111771852/MARCHF1/MINDY1/MTDH/MTMR9/MYH8/MYL3/MYOG/NRG2/NUP54/NUP88/PDLIM3/…	88
MF	GO:0003785	actin monomer binding	3|129	23|14376	0.00109626296004984	0.116821697567147	100147688/100054327/100061295	MYL2/MYL3/PFN1	3
MF	GO:0017018	myosin phosphatase activity	2|129	6|14376	0.00117055809185518	0.116821697567147	100063003/100062893	MYH3/MYH8	2
MF	GO:0031014	troponin T binding	2|129	6|14376	0.00117055809185518	0.116821697567147	100147259/106781214	TNNT3/TNNI2	2
MF	GO:0032036	myosin heavy chain binding	3|129	25|14376	0.00140520817052562	0.116866479515381	100147688/100063373/100054327	MYL2/LIMCH1/MYL3	3
MF	GO:0031013	troponin I binding	2|129	8|14376	0.00215945614406399	0.12058313935481	100067330/100147259	TPM1/TNNT3	2
MF	GO:0032038	myosin II heavy chain binding	2|129	8|14376	0.00215945614406399	0.12058313935481	100063373/100054327	LIMCH1/MYL3	2
MF	GO:0000146	microfilament motor activity	3|129	29|14376	0.00217484620078815	0.12058313935481	791236/100063003/100062893	MYH2/MYH3/MYH8	3
MF	GO:0003774	cytoskeletal motor activity	5|129	114|14376	0.00362322369770708	0.131696209368554	791236/100063003/100050892/100062893/100054327	MYH2/MYH3/DNAH12/MYH8/MYL3	5
MF	GO:0097718	disordered domain specific binding	3|129	35|14376	0.00374606559120349	0.131696209368554	100067330/102149085/100033897	TPM1/FYN/GAPDH	3
MF	GO:0031490	chromatin DNA binding	5|129	115|14376	0.00376117688585543	0.131696209368554	100064403/102149722/100057180/100146744/100073046	ATP2A1/H3C4/LEMD3/MYOG/PER1	5
MF	GO:0046875	ephrin receptor binding	3|129	36|14376	0.00406009003530983	0.131696209368554	100061612/100073202/102149085	DVL2/EFNA5/FYN	3
MF	GO:0031267	small GTPase binding	13|129	638|14376	0.00479732480811579	0.131696209368554	100056482/100061244/100065730/100061612/102149085/111771852/100072444/100061295/100065930/100071328/100051110/100050342/100146288	ANGPT1/DAPK3/DENND1C/DVL2/FYN/LOC111771852/NRG2/PFN1/PLEKHG4/PREX1/RAF1/TBC1D16/YIPF2	13
MF	GO:0052629	phosphatidylinositol-3,5-bisphosphate 3-phosphatase activity	2|129	13|14376	0.00584149303950429	0.131696209368554	100053655/100064783	MTMR7/MTMR9	2
MF	GO:0005172	vascular endothelial growth factor receptor binding	2|129	14|14376	0.00677523899730821	0.131696209368554	100056482/100060890	ANGPT1/VEGFC	2
MF	GO:0005524	ATP binding	9|129	383|14376	0.00763007351465088	0.131696209368554	100069411/111774161/100073251/100064403/100061244/100146609/100071303/100062893/100051110	GSS/ABCA7/ACOT12/ATP2A1/DAPK3/DMPK/IDE/MYH8/RAF1	9
MF	GO:0106018	phosphatidylinositol-3,5-bisphosphate phosphatase activity	2|129	16|14376	0.00883034787526147	0.131696209368554	100053655/100064783	MTMR7/MTMR9	2
MF	GO:0003919	FMN adenylyltransferase activity	1|129	1|14376	0.00897328881469106	0.131696209368554	100063090	FLAD1	1
MF	GO:0003940	L-iduronidase activity	1|129	1|14376	0.00897328881469106	0.131696209368554	100146682	IDUA	1
MF	GO:0004363	glutathione synthase activity	1|129	1|14376	0.00897328881469106	0.131696209368554	100069411	GSS	1
MF	GO:0004610	phosphoacetylglucosamine mutase activity	1|129	1|14376	0.00897328881469106	0.131696209368554	100065388	PGM3	1
MF	GO:0004742	dihydrolipoyllysine-residue acetyltransferase activity	1|129	1|14376	0.00897328881469106	0.131696209368554	100062027	DLAT	1
MF	GO:0005170	neurotrophin TRKC receptor binding	1|129	1|14376	0.00897328881469106	0.131696209368554	100073202	EFNA5	1
MF	GO:0008808	cardiolipin synthase activity	1|129	1|14376	0.00897328881469106	0.131696209368554	100065537	CRLS1	1
MF	GO:0010856	adenylate cyclase activator activity	1|129	1|14376	0.00897328881469106	0.131696209368554	100051110	RAF1	1
MF	GO:0030572	phosphatidyltransferase activity	1|129	1|14376	0.00897328881469106	0.131696209368554	100065537	CRLS1	1
MF	GO:0031626	beta-endorphin binding	1|129	1|14376	0.00897328881469106	0.131696209368554	100071303	IDE	1
MF	GO:0032034	myosin II head/neck binding	1|129	1|14376	0.00897328881469106	0.131696209368554	100063373	LIMCH1	1
MF	GO:0033222	xylose binding	1|129	1|14376	0.00897328881469106	0.131696209368554	100053371	SLC2A3	1
MF	GO:0035605	peptidyl-cysteine S-nitrosylase activity	1|129	1|14376	0.00897328881469106	0.131696209368554	100033897	GAPDH	1
MF	GO:0036185	13-lipoxin reductase activity	1|129	1|14376	0.00897328881469106	0.131696209368554	100058059	PTGR1	1
MF	GO:0043337	cardiolipin synthase (CMP-forming)	1|129	1|14376	0.00897328881469106	0.131696209368554	100065537	CRLS1	1
MF	GO:0097257	leukotriene B4 12-hydroxy dehydrogenase activity	1|129	1|14376	0.00897328881469106	0.131696209368554	100058059	PTGR1	1
MF	GO:0030554	adenyl nucleotide binding	10|129	470|14376	0.00976826194674706	0.139267506040765	100069411/111774161/100073251/100064403/100061244/100146609/100071303/100062893/100061295/100051110	GSS/ABCA7/ACOT12/ATP2A1/DAPK3/DMPK/IDE/MYH8/PFN1/RAF1	10
MF	GO:0003779	actin binding	9|129	405|14376	0.0107660073544106	0.149228824162524	100067330/100063003/100065193/100147688/100071760/100062893/100054327/100061295/100055451	TPM1/MYH3/MYOM2/MYL2/FLNC/MYH8/MYL3/PFN1/XIRP1	9
MF	GO:0004438	phosphatidylinositol-3-phosphate phosphatase activity	2|129	19|14376	0.0123644910392396	0.15711717512549	100053655/100064783	MTMR7/MTMR9	2
MF	GO:0045159	myosin II binding	2|129	19|14376	0.0123644910392396	0.15711717512549	100063373/100054327	LIMCH1/MYL3	2
MF	GO:0052744	phosphatidylinositol monophosphate phosphatase activity	2|129	19|14376	0.0123644910392396	0.15711717512549	100053655/100064783	MTMR7/MTMR9	2
MF	GO:0051020	GTPase binding	13|129	722|14376	0.0128737925899137	0.15711717512549	100056482/100061244/100065730/100061612/102149085/111771852/100072444/100061295/100065930/100071328/100051110/100050342/100146288	ANGPT1/DAPK3/DENND1C/DVL2/FYN/LOC111771852/NRG2/PFN1/PLEKHG4/PREX1/RAF1/TBC1D16/YIPF2	13
MF	GO:0070851	growth factor receptor binding	5|129	155|14376	0.0129094272147196	0.15711717512549	100056482/100147627/102149085/100072444/100060890	ANGPT1/FLRT1/FYN/NRG2/VEGFC	5
MF	GO:0004365	glyceraldehyde-3-phosphate dehydrogenase (NAD+) (phosphorylating) activity	1|129	2|14376	0.0178666763446325	0.16826566391221	100033897	GAPDH	1
MF	GO:0005169	neurotrophin TRKB receptor binding	1|129	2|14376	0.0178666763446325	0.16826566391221	100073202	EFNA5	1
MF	GO:0008523	sodium-dependent multivitamin transmembrane transporter activity	1|129	2|14376	0.0178666763446325	0.16826566391221	102150810	LOC102150810	1
MF	GO:0009882	blue light photoreceptor activity	1|129	2|14376	0.0178666763446325	0.16826566391221	100056637	CRY2	1
MF	GO:0031715	C5L2 anaphylatoxin chemotactic receptor binding	1|129	2|14376	0.0178666763446325	0.16826566391221	100060505	LOC100060505	1
MF	GO:0032028	myosin head/neck binding	1|129	2|14376	0.0178666763446325	0.16826566391221	100063373	LIMCH1	1
MF	GO:0034188	apolipoprotein A-I receptor activity	1|129	2|14376	0.0178666763446325	0.16826566391221	111774161	ABCA7	1
MF	GO:0042015	interleukin-20 binding	1|129	2|14376	0.0178666763446325	0.16826566391221	100073190	IL20RA	1
MF	GO:0042610	CD8 receptor binding	1|129	2|14376	0.0178666763446325	0.16826566391221	102149085	FYN	1
MF	GO:0043185	vascular endothelial growth factor receptor 3 binding	1|129	2|14376	0.0178666763446325	0.16826566391221	100060890	VEGFC	1
MF	GO:0090556	phosphatidylserine floppase activity	1|129	2|14376	0.0178666763446325	0.16826566391221	111774161	ABCA7	1
MF	GO:0090482	vitamin transmembrane transporter activity	2|129	23|14376	0.0178719041830604	0.16826566391221	102150810/100053371	LOC102150810/SLC2A3	2
MF	GO:0042608	T cell receptor binding	2|129	24|14376	0.019383468265568	0.179117604898489	102149085/100049798	FYN/LOC100049798	2
MF	GO:0032559	adenyl ribonucleotide binding	9|129	458|14376	0.0222144384661883	0.201545541720509	100069411/111774161/100073251/100064403/100061244/100146609/100071303/100062893/100051110	GSS/ABCA7/ACOT12/ATP2A1/DAPK3/DMPK/IDE/MYH8/RAF1	9
MF	GO:0000166	nucleotide binding	14|129	866|14376	0.0233156682157026	0.207759257850636	100069411/111774161/100073251/100064403/100056637/100053415/100061244/100062027/100146609/100071303/100062893/100061295/100051331/100051110	GSS/ABCA7/ACOT12/ATP2A1/CRY2/CRYZ/DAPK3/DLAT/DMPK/IDE/MYH8/PFN1/RAB1A/RAF1	14
MF	GO:0004721	phosphoprotein phosphatase activity	5|129	186|14376	0.0261393459297101	0.208027396971217	100053655/100063003/100050108/100062893/100062627	MTMR7/MYH3/DUSP10/MYH8/PPP2R1A	5
MF	GO:0004660	protein farnesyltransferase activity	1|129	3|14376	0.0266808685494146	0.208027396971217	100052486	FNTB	1
MF	GO:0016262	protein N-acetylglucosaminyltransferase activity	1|129	3|14376	0.0266808685494146	0.208027396971217	100065028	B3GNT8	1
MF	GO:0019828	aspartic-type endopeptidase inhibitor activity	1|129	3|14376	0.0266808685494146	0.208027396971217	100033897	GAPDH	1
MF	GO:0030226	apolipoprotein receptor activity	1|129	3|14376	0.0266808685494146	0.208027396971217	111774161	ABCA7	1
MF	GO:0031714	C5a anaphylatoxin chemotactic receptor binding	1|129	3|14376	0.0266808685494146	0.208027396971217	100060505	LOC100060505	1
MF	GO:0086077	gap junction channel activity involved in AV node cell-bundle of His cell electrical coupling	1|129	3|14376	0.0266808685494146	0.208027396971217	100067747	GJD3	1
MF	GO:0090554	phosphatidylcholine floppase activity	1|129	3|14376	0.0266808685494146	0.208027396971217	111774161	ABCA7	1
MF	GO:0034593	phosphatidylinositol bisphosphate phosphatase activity	2|129	29|14376	0.0276972341587358	0.212629536080141	100053655/100064783	MTMR7/MTMR9	2
MF	GO:0030296	protein tyrosine kinase activator activity	2|129	30|14376	0.0295041243834818	0.223069061626627	100068108/100073202	AFAP1L2/EFNA5	2
MF	GO:0004722	protein serine/threonine phosphatase activity	3|129	76|14376	0.0308782342014168	0.227917987612821	100063003/100062893/100062627	MYH3/MYH8/PPP2R1A	3
MF	GO:0051427	hormone receptor binding	5|129	195|14376	0.0311710390178842	0.227917987612821	100050316/100056637/102149085/100054949/100053194	PROX1/CRY2/FYN/SMARCA4/WIPI1	5
MF	GO:0031434	mitogen-activated protein kinase kinase binding	2|129	32|14376	0.0332542295561202	0.227917987612821	100051110/100033926	RAF1/TRIB1	2
MF	GO:0035639	purine ribonucleoside triphosphate binding	10|129	575|14376	0.0341467281178991	0.227917987612821	100069411/111774161/100073251/100064403/100061244/100146609/100071303/100062893/100051331/100051110	GSS/ABCA7/ACOT12/ATP2A1/DAPK3/DMPK/IDE/MYH8/RAB1A/RAF1	10
MF	GO:0003986	acetyl-CoA hydrolase activity	1|129	4|14376	0.0354165651998796	0.227917987612821	100073251	ACOT12	1
MF	GO:0004311	farnesyltranstransferase activity	1|129	4|14376	0.0354165651998796	0.227917987612821	100052486	FNTB	1
MF	GO:0008607	phosphorylase kinase regulator activity	1|129	4|14376	0.0354165651998796	0.227917987612821	100072654	ELP4	1
MF	GO:0017020	myosin phosphatase regulator activity	1|129	4|14376	0.0354165651998796	0.227917987612821	100146609	DMPK	1
MF	GO:0030172	troponin C binding	1|129	4|14376	0.0354165651998796	0.227917987612821	100147259	TNNT3	1
MF	GO:0033300	dehydroascorbic acid transmembrane transporter activity	1|129	4|14376	0.0354165651998796	0.227917987612821	100053371	SLC2A3	1
MF	GO:0086075	gap junction channel activity involved in cardiac conduction electrical coupling	1|129	4|14376	0.0354165651998796	0.227917987612821	100067747	GJD3	1
MF	GO:0008092	cytoskeletal protein binding	15|129	1005|14376	0.0356264589855712	0.227917987612821	100067330/100063003/100065193/100147259/100147688/100071760/102149085/100033897/100063373/100062893/100054327/100057090/100061295/106781214/100055451	TPM1/MYH3/MYOM2/TNNT3/MYL2/FLNC/FYN/GAPDH/LIMCH1/MYH8/MYL3/PDLIM3/PFN1/TNNI2/XIRP1	15
MF	GO:0017022	myosin binding	4|129	141|14376	0.0381521373995206	0.239056038109125	100147688/100063373/100062893/100054327	MYL2/LIMCH1/MYH8/MYL3	4
MF	GO:0052866	phosphatidylinositol phosphate phosphatase activity	2|129	35|14376	0.0392061014410374	0.239056038109125	100053655/100064783	MTMR7/MTMR9	2
MF	GO:0016791	phosphatase activity	6|129	279|14376	0.0398836078954343	0.239056038109125	100053655/100063003/100050108/100064783/100062893/100062627	MTMR7/MYH3/DUSP10/MTMR9/MYH8/PPP2R1A	6
MF	GO:0005085	guanyl-nucleotide exchange factor activity	7|129	355|14376	0.0408992591548666	0.239056038109125	100056482/100065730/102149085/111771852/100072444/100065930/100071328	ANGPT1/DENND1C/FYN/LOC111771852/NRG2/PLEKHG4/PREX1	7
MF	GO:0017076	purine nucleotide binding	11|129	683|14376	0.0432406337537807	0.239056038109125	100069411/111774161/100073251/100064403/100061244/100146609/100071303/100062893/100061295/100051331/100051110	GSS/ABCA7/ACOT12/ATP2A1/DAPK3/DMPK/IDE/MYH8/PFN1/RAB1A/RAF1	11
MF	GO:0003960	NADPH:quinone reductase activity	1|129	5|14376	0.0440744599319429	0.239056038109125	100053415	CRYZ	1
MF	GO:0004614	phosphoglucomutase activity	1|129	5|14376	0.0440744599319429	0.239056038109125	100065388	PGM3	1
MF	GO:0004849	uridine kinase activity	1|129	5|14376	0.0440744599319429	0.239056038109125	100146261	UCKL1	1
MF	GO:0008330	protein tyrosine/threonine phosphatase activity	1|129	5|14376	0.0440744599319429	0.239056038109125	100050108	DUSP10	1
MF	GO:0016807	cysteine-type carboxypeptidase activity	1|129	5|14376	0.0440744599319429	0.239056038109125	100055075	MINDY1	1
MF	GO:0043125	ErbB-3 class receptor binding	1|129	5|14376	0.0440744599319429	0.239056038109125	100072444	NRG2	1
MF	GO:0070004	cysteine-type exopeptidase activity	1|129	5|14376	0.0440744599319429	0.239056038109125	100055075	MINDY1	1
MF	GO:0070051	fibrinogen binding	1|129	5|14376	0.0440744599319429	0.239056038109125	100009697	ITGA2B	1
MF	GO:1903763	gap junction channel activity involved in cell communication by electrical coupling	1|129	5|14376	0.0440744599319429	0.239056038109125	100067747	GJD3	1
MF	GO:0016887	ATP hydrolysis activity	8|129	442|14376	0.0456389266726729	0.244879832361976	100063003/111774161/100064403/100069978/100050892/100071303/100062893/100054949	MYH3/ABCA7/ATP2A1/ATP5F1C/DNAH12/IDE/MYH8/SMARCA4	8
MF	GO:0101005	deubiquitinase activity	3|129	91|14376	0.0484934024485046	0.257427742785147	100055075/106782759/100066762	MINDY1/OTUD1/USP30	3
MF	GO:0042578	phosphoric ester hydrolase activity	7|129	371|14376	0.0497541791542565	0.260148167422575	100053655/100063003/100064698/100050108/100064783/100062893/100062627	MTMR7/MYH3/PLD3/DUSP10/MTMR9/MYH8/PPP2R1A	7
