# Supplementary material for: Transcriptome Analysis of Muscle Tissue from Three Anatomical Locations in Male and Female Kazakh Horses
Source: Biology (Basel). 2025 Sep 8;14(9):1216. doi: 10.3390/biology14091216 (PMC12467203; doi:10.3390/biology14091216)
Supplement: Supplementary file 1 [file biology-14-01216-s001.zip › Table S4 KEGG enrichment.xlsx]

## Sheet: Mb_vs_Gb_KEGG_enrichment_all
Mb vs Gb KEGG enrichment all
KEGGID	Description	GeneRatio	BgRatio	pvalue	padj	geneName	geneID	keggID	Count
map04820	Cytoskeleton in muscle cells	12|128	243|9704	8.41629195673385e-05	0.0215457074092387	TPM1/MYL1/MYH3/MYL11/SYNE1/PDLIM7/TLN2/ITGA2B/LOC100051370/AMPD1/CSRP1/ATP1A2	100067330/100052501/100063003/100065683/100062842/100058356/100054133/100009697/100051370/100065374/100051956/100058251	ecb:K09290/ecb:K05738/ecb:K10352/ecb:K12758/ecb:K19326/ecb:K19867/ecb:K06271/ecb:K06476/ecb:K12757/ecb:K01490/ecb:K09377/ecb:K01539	12
map00250	Alanine aspartate and glutamate metabolism	4|128	49|9704	0.00386858544493606	0.407779947660488	GLUL/ADSS1/ASRGL1/DDO	100054716/102148062/100146576/100072326	ecb:K01915/ecb:K01939/ecb:K13051/ecb:K00272	4
map04022	cGMP-PKG signaling pathway	8|128	211|9704	0.00673624973660768	0.407779947660488	ATP2A2/MYH3/LOC100051370/ATP1A2/GATA6/PRKCQ/ROCK2/SLC25A4	791242/100063003/100051370/100058251/100059884/100070207/100072339/100050762	ecb:K05853/ecb:K10352/ecb:K12757/ecb:K01539/ecb:K09183/ecb:K06068/ecb:K04514/ecb:K05863	8
map05230	Central carbon metabolism in cancer	5|128	98|9704	0.0094413662263331	0.407779947660488	HIF1A/PGAM2/LDHA/PKM/SLC7A7	100061166/100051714/100057016/100063687/106782083	ecb:K08268/ecb:K01834/ecb:K00016/ecb:K00873/ecb:K13780	5
map04659	Th17 cell differentiation	6|128	138|9704	0.00976893809151796	0.407779947660488	HIF1A/IFNGR2/FOS/HSP90AB1/PRKCQ/RARB	100061166/100063333/100051632/100034150/100070207/100051546	ecb:K08268/ecb:K05133/ecb:K04379/ecb:K04079/ecb:K06068/ecb:K08527	6
map04260	Cardiac muscle contraction	5|128	101|9704	0.0106748241588208	0.407779947660488	ATP2A2/TPM1/MYH3/ATP1A2/CACNG1	791242/100067330/100063003/100058251/100053535	ecb:K05853/ecb:K09290/ecb:K10352/ecb:K01539/ecb:K04866	5
map04922	Glucagon signaling pathway	6|128	142|9704	0.0111502329438415	0.407779947660488	G6PC3/PYGM/PGAM2/CPT1B/LDHA/PKM	100064862/100050345/100051714/100055438/100057016/100063687	ecb:K01084/ecb:K00688/ecb:K01834/ecb:K08765/ecb:K00016/ecb:K00873	6
map00564	Glycerophospholipid metabolism	5|128	117|9704	0.0191382409068146	0.493443214751337	CHKB/PLB1/GPD1/CDIPT/PLD3	100055480/100071076/100052204/100065899/100064698	ecb:K14156/ecb:K14621/ecb:K00006/ecb:K00999/ecb:K16860	5
map05235	PD-L1 expression and PD-1 checkpoint pathway in cancer	5|128	118|9704	0.0197800973832513	0.493443214751337	HIF1A/TICAM1/IFNGR2/FOS/PRKCQ	100061166/100062414/100063333/100051632/100070207	ecb:K08268/ecb:K05842/ecb:K05133/ecb:K04379/ecb:K06068	5
map00010	Glycolysis / Gluconeogenesis	4|128	79|9704	0.02029533774776	0.493443214751337	G6PC3/PGAM2/LDHA/PKM	100064862/100051714/100057016/100063687	ecb:K01084/ecb:K01834/ecb:K00016/ecb:K00873	4
map04217	Necroptosis	7|128	212|9704	0.0220184818261696	0.493443214751337	CFLAR/GLUL/TICAM1/IFNGR2/PYGM/HSP90AB1/SLC25A4	100068181/100054716/100062414/100063333/100050345/100034150/100050762	ecb:K04724/ecb:K01915/ecb:K05842/ecb:K05133/ecb:K00688/ecb:K04079/ecb:K05863	7
map04530	Tight junction	8|128	264|9704	0.0234068848201045	0.493443214751337	MYL1/MYH3/CLDN6/LOC100051370/HCLS1/GATA6/PRKCQ/ROCK2	100052501/100063003/100065839/100051370/100060842/100059884/100070207/100072339	ecb:K05738/ecb:K10352/ecb:K06087/ecb:K12757/ecb:K06106/ecb:K09183/ecb:K06068/ecb:K04514	8
map00260	Glycine serine and threonine metabolism	3|128	48|9704	0.025194918674831	0.493443214751337	PGAM2/DDO/LOC111767906	100051714/100072326/111767906	ecb:K01834/ecb:K00272/ecb:K00544	3
map05410	Hypertrophic cardiomyopathy	5|128	128|9704	0.0269851758067137	0.493443214751337	ATP2A2/TPM1/MYH3/ITGA2B/CACNG1	791242/100067330/100063003/100009697/100053535	ecb:K05853/ecb:K09290/ecb:K10352/ecb:K06476/ecb:K04866	5
map05414	Dilated cardiomyopathy	5|128	134|9704	0.0320193061572369	0.519443146796515	ATP2A2/TPM1/MYH3/ITGA2B/CACNG1	791242/100067330/100063003/100009697/100053535	ecb:K05853/ecb:K09290/ecb:K10352/ecb:K06476/ecb:K04866	5
map04919	Thyroid hormone signaling pathway	6|128	181|9704	0.0324651966747822	0.519443146796515	ATP2A2/HIF1A/MYH3/ITGA2B/ATP1A2/GATA6	791242/100061166/100063003/100009697/100058251/100059884	ecb:K05853/ecb:K08268/ecb:K10352/ecb:K06476/ecb:K01539/ecb:K09183	6
map03320	PPAR signaling pathway	4|128	98|9704	0.0403981834769815	0.607189839318929	LOC100052267/ANGPTL4/CYP8B1/CPT1B	100052267/100067036/100054970/100055438	ecb:K00255/ecb:K05466/ecb:K07431/ecb:K08765	4
map04931	Insulin resistance	5|128	145|9704	0.0426930355771122	0.607189839318929	G6PC3/PYGM/CPT1B/RPS6KA2/PRKCQ	100064862/100050345/100055438/100050176/100070207	ecb:K01084/ecb:K00688/ecb:K08765/ecb:K04373/ecb:K06068	5
map04658	Th1 and Th2 cell differentiation	4|128	111|9704	0.0589187350315057	0.757722157711367	MAF/IFNGR2/FOS/PRKCQ	100146831/100063333/100051632/100070207	ecb:K07595/ecb:K05133/ecb:K04379/ecb:K06068	4
map04814	Motor proteins	6|128	210|9704	0.0591970435712005	0.757722157711367	DNAH12/TPM1/MYL1/MYH3/MYL11/LOC100051370	100050892/100067330/100052501/100063003/100065683/100051370	ecb:K10408/ecb:K09290/ecb:K05738/ecb:K10352/ecb:K12758/ecb:K12757	6
map00470	D-Amino acid metabolism	1|128	5|9704	0.0642480007640396	0.765785953851149	DDO	100072326	ecb:K00272	1
map04930	Type II diabetes mellitus	3|128	71|9704	0.067108531194305	0.765785953851149	MAF/PKM/PRKCQ	100146831/100063687/100070207	ecb:K07595/ecb:K00873/ecb:K06068	3
map01100	Metabolic pathways	31|128	1811|9704	0.0688010817913142	0.765785953851149	CHKB/LOC100052267/PNPLA3/CHAC1/MTHFR/ALG12/GLUL/G6PC3/PLB1/PYGM/ADSS1/PGAM2/CYP8B1/SETDB1/CDIPT/COLGALT2/AMPD1/HOGA1/PLD3/INPP5F/ALAD/ASRGL1/DDO/LDHA/LOC100058290/LOC100061454/LOC100146471/LOC111767906/NBL1/PKM/RNPEPL1	100055480/100052267/100050604/100071253/100050979/100146652/100054716/100064862/100071076/100050345/102148062/100051714/100054970/100059254/100065899/100055683/100065374/100070689/100064698/100065762/100052763/100146576/100072326/100057016/100058290/100061454/100146471/111767906/100071893/100063687/111773880	ecb:K14156/ecb:K00255/ecb:K13534/ecb:K07232/ecb:K00297/ecb:K01873/ecb:K01915/ecb:K01084/ecb:K14621/ecb:K00688/ecb:K01939/ecb:K01834/ecb:K07431/ecb:K11421/ecb:K00999/ecb:K11703/ecb:K01490/ecb:K18123/ecb:K16860/ecb:K21798/ecb:K01698/ecb:K13051/ecb:K00272/ecb:K00016/ecb:K00799/ecb:K00079/ecb:K00019/ecb:K00544/ecb:K01197/ecb:K00873/ecb:K01254	31
map04270	Vascular smooth muscle contraction	5|128	170|9704	0.0741096418675782	0.790502846587501	MYL1/MYH3/LOC100051370/PRKCQ/ROCK2	100052501/100063003/100051370/100070207/100072339	ecb:K05738/ecb:K10352/ecb:K12757/ecb:K06068/ecb:K04514	5
map00630	Glyoxylate and dicarboxylate metabolism	2|128	36|9704	0.081340376087532	0.800889856861853	GLUL/HOGA1	100054716/100070689	ecb:K01915/ecb:K18123	2
map04710	Circadian rhythm	2|128	36|9704	0.081340376087532	0.800889856861853	CRY2/CRY1	100056637/100034165	ecb:K02295/ecb:K02295	2
map01230	Biosynthesis of amino acids	3|128	79|9704	0.0862116925957139	0.816207732885339	GLUL/PGAM2/PKM	100054716/100051714/100063687	ecb:K01915/ecb:K01834/ecb:K00873	3
map00500	Starch and sucrose metabolism	2|128	39|9704	0.0932982269277005	0.816207732885339	G6PC3/PYGM	100064862/100050345	ecb:K01084/ecb:K00688	2
map04350	TGF-beta signaling pathway	4|128	132|9704	0.0968017033557286	0.816207732885339	NBL1/ROCK2/TGIF2/ZFYVE9	100071893/100072339/102149210/100062152	ecb:K01197/ecb:K04514/ecb:K19553/ecb:K04679	4
map00670	One carbon pool by folate	2|128	40|9704	0.097391543087174	0.816207732885339	MTHFR/LOC111767906	100050979/111767906	ecb:K00297/ecb:K00544	2
map04657	IL-17 signaling pathway	4|128	133|9704	0.098837655154084	0.816207732885339	FOS/TRAF3IP2/HSP90AB1/CEBPD	100051632/100066812/100034150/100630345	ecb:K04379/ecb:K21124/ecb:K04079/ecb:K10048	4
map04140	Autophagy - animal	5|128	193|9704	0.111661077100552	0.865435496579015	WIPI1/HIF1A/CFLAR/DAPK3/PRKCQ	100053194/100061166/100068181/100061244/100070207	ecb:K17908/ecb:K08268/ecb:K04724/ecb:K08803/ecb:K06068	5
map05142	Chagas disease	4|128	142|9704	0.118040807440434	0.865435496579015	CFLAR/TICAM1/IFNGR2/FOS	100068181/100062414/100063333/100051632	ecb:K04724/ecb:K05842/ecb:K05133/ecb:K04379	4
map04950	Maturity onset diabetes of the young	2|128	46|9704	0.122937167866911	0.865435496579015	MAF/PKM	100146831/100063687	ecb:K07595/ecb:K00873	2
map04611	Platelet activation	5|128	200|9704	0.124632661079402	0.865435496579015	TLN2/ITGA2B/LOC100051370/P2RX4/ROCK2	100054133/100009697/100051370/100059626/100072339	ecb:K06271/ecb:K06476/ecb:K12757/ecb:K05215/ecb:K04514	5
map04261	Adrenergic signaling in cardiomyocytes	5|128	201|9704	0.126541097801738	0.865435496579015	ATP2A2/TPM1/MYH3/ATP1A2/CACNG1	791242/100067330/100063003/100058251/100053535	ecb:K05853/ecb:K09290/ecb:K10352/ecb:K01539/ecb:K04866	5
map04920	Adipocytokine signaling pathway	3|128	94|9704	0.127307150941879	0.865435496579015	G6PC3/CPT1B/PRKCQ	100064862/100055438/100070207	ecb:K01084/ecb:K08765/ecb:K06068	3
map04921	Oxytocin signaling pathway	5|128	202|9704	0.128463081523447	0.865435496579015	MYL1/FOS/LOC100051370/CACNG1/ROCK2	100052501/100051632/100051370/100053535/100072339	ecb:K05738/ecb:K04379/ecb:K12757/ecb:K04866/ecb:K04514	5
map05418	Fluid shear stress and atherosclerosis	5|128	205|9704	0.134309296647563	0.865990799971523	FOS/ITGA2B/HSP90AB1/LOC100058290/PDGFA	100051632/100009697/100034150/100058290/100055086	ecb:K04379/ecb:K06476/ecb:K04079/ecb:K00799/ecb:K04359	5
map04670	Leukocyte transendothelial migration	4|128	152|9704	0.141119743465236	0.865990799971523	MYL11/CLDN6/LOC100051370/ROCK2	100065683/100065839/100051370/100072339	ecb:K12758/ecb:K06087/ecb:K12757/ecb:K04514	4
map04510	Focal adhesion	6|128	272|9704	0.150115186376082	0.865990799971523	MYL11/TLN2/ITGA2B/LOC100051370/PDGFA/ROCK2	100065683/100054133/100009697/100051370/100055086/100072339	ecb:K12758/ecb:K06271/ecb:K06476/ecb:K12757/ecb:K04359/ecb:K04514	6
map04066	HIF-1 signaling pathway	4|128	156|9704	0.150822868724216	0.865990799971523	HIF1A/ANGPTL4/IFNGR2/LDHA	100061166/100067036/100063333/100057016	ecb:K08268/ecb:K05466/ecb:K05133/ecb:K00016	4
map05216	Thyroid cancer	2|128	55|9704	0.163767366292716	0.865990799971523	TPM1/TPR	100067330/100049850	ecb:K09290/ecb:K09291	2
map05412	Arrhythmogenic right ventricular cardiomyopathy	3|128	106|9704	0.164268868668328	0.865990799971523	ATP2A2/ITGA2B/CACNG1	791242/100009697/100053535	ecb:K05853/ecb:K06476/ecb:K04866	3
map05208	Chemical carcinogenesis - reactive oxygen species	6|128	284|9704	0.17257125707685	0.865990799971523	HIF1A/FOS/LOC100058290/LOC100061454/PRKCQ/SLC25A4	100061166/100051632/100058290/100061454/100070207/100050762	ecb:K08268/ecb:K04379/ecb:K00799/ecb:K00079/ecb:K06068/ecb:K05863	6
map04146	Peroxisome	3|128	109|9704	0.17396980072415	0.865990799971523	LOC100147452/PRDX5/DDO	100147452/100055657/100072326	ecb:K00477/ecb:K11187/ecb:K00272	3
map05200	Pathways in cancer	13|128	738|9704	0.174407037510369	0.865990799971523	TPM1/HIF1A/IFNGR2/FOS/ITGA2B/DAPK3/HSP90AB1/CCNE1/LOC100058290/PDGFA/RARB/ROCK2/TPR	100067330/100061166/100063333/100051632/100009697/100061244/100034150/100053882/100058290/100055086/100051546/100072339/100049850	ecb:K09290/ecb:K08268/ecb:K05133/ecb:K04379/ecb:K06476/ecb:K08803/ecb:K04079/ecb:K06626/ecb:K00799/ecb:K04359/ecb:K08527/ecb:K04514/ecb:K09291	13
map00620	Pyruvate metabolism	2|128	58|9704	0.17787008123592	0.865990799971523	LDHA/PKM	100057016/100063687	ecb:K00016/ecb:K00873	2
map03460	Fanconi anemia pathway	2|128	58|9704	0.17787008123592	0.865990799971523	TELO2/USP1	100067764/100070397	ecb:K11137/ecb:K11832	2
map03450	Non-homologous end-joining	1|128	15|9704	0.180710541162984	0.865990799971523	DCLRE1C	100056337	ecb:K10887	1
map04910	Insulin signaling pathway	4|128	168|9704	0.181373753906715	0.865990799971523	G6PC3/PYGM/PKM/SH2B1	100064862/100050345/100063687/100064371	ecb:K01084/ecb:K00688/ecb:K00873/ecb:K07193	4
map00590	Arachidonic acid metabolism	3|128	112|9704	0.183829384237513	0.865990799971523	PLB1/LOC100061454/RNPEPL1	100071076/100061454/111773880	ecb:K14621/ecb:K00079/ecb:K01254	3
map00071	Fatty acid degradation	2|128	60|9704	0.187374640123431	0.865990799971523	LOC100052267/CPT1B	100052267/100055438	ecb:K00255/ecb:K08765	2
map05231	Choline metabolism in cancer	4|128	172|9704	0.191991053894865	0.865990799971523	CHKB/HIF1A/FOS/PDGFA	100055480/100061166/100051632/100055086	ecb:K14156/ecb:K08268/ecb:K04379/ecb:K04359	4
map04062	Chemokine signaling pathway	5|128	234|9704	0.196453538212988	0.865990799971523	GRK3/CCR7/CXCR6/PRKCQ/ROCK2	100065495/100067673/100630558/100070207/100072339	ecb:K00910/ecb:K04182/ecb:K04181/ecb:K06068/ecb:K04514	5
map00270	Cysteine and methionine metabolism	2|128	62|9704	0.196948989641267	0.865990799971523	LDHA/LOC111767906	100057016/111767906	ecb:K00016/ecb:K00544	2
map03013	Nucleocytoplasmic transport	3|128	119|9704	0.207381780994439	0.865990799971523	ACIN1/NUP98/TPR	100055865/100052986/100049850	ecb:K12875/ecb:K14297/ecb:K09291	3
map04810	Regulation of actin cytoskeleton	6|128	303|9704	0.210750062127345	0.865990799971523	MYH3/MYL11/ITGA2B/LOC100051370/PDGFA/ROCK2	100063003/100065683/100009697/100051370/100055086/100072339	ecb:K10352/ecb:K12758/ecb:K06476/ecb:K12757/ecb:K04359/ecb:K04514	6
map04915	Estrogen signaling pathway	4|128	179|9704	0.211026905758076	0.865990799971523	FOS/HSP90AB1/PRKCQ/RARB	100051632/100034150/100070207/100051546	ecb:K04379/ecb:K04079/ecb:K06068/ecb:K08527	4
map01212	Fatty acid metabolism	2|128	65|9704	0.211419447899899	0.865990799971523	LOC100052267/CPT1B	100052267/100055438	ecb:K00255/ecb:K08765	2
map00480	Glutathione metabolism	2|128	66|9704	0.21626720748626	0.865990799971523	CHAC1/LOC100058290	100071253/100058290	ecb:K07232/ecb:K00799	2
map04973	Carbohydrate digestion and absorption	2|128	67|9704	0.221125196992925	0.865990799971523	G6PC3/ATP1A2	100064862/100058251	ecb:K01084/ecb:K01539	2
map00910	Nitrogen metabolism	1|128	19|9704	0.223160652255576	0.865990799971523	GLUL	100054716	ecb:K01915	1
map04150	mTOR signaling pathway	4|128	184|9704	0.224942708232163	0.865990799971523	TELO2/RPS6KA2/SLC38A9/SLC7A7	100067764/100050176/100051821/106782083	ecb:K11137/ecb:K04373/ecb:K14995/ecb:K13780	4
map00330	Arginine and proline metabolism	2|128	68|9704	0.225992313723045	0.865990799971523	HOGA1/DDO	100070689/100072326	ecb:K18123/ecb:K00272	2
map04024	cAMP signaling pathway	6|128	313|9704	0.231964358366076	0.865990799971523	ATP2A2/FOS/LOC100051370/ATP1A2/HCN2/ROCK2	791242/100051632/100051370/100058251/111774151/100072339	ecb:K05853/ecb:K04379/ecb:K12757/ecb:K01539/ecb:K04955/ecb:K04514	6
map05164	Influenza A	5|128	250|9704	0.234388026929731	0.865990799971523	TICAM1/IFNGR2/NUP98/PABPN1L/SLC25A4	100062414/100063333/100052986/100051357/100050762	ecb:K05842/ecb:K05133/ecb:K14297/ecb:K14396/ecb:K05863	5
map00565	Ether lipid metabolism	2|128	70|9704	0.235749651927237	0.865990799971523	PLB1/PLD3	100071076/100064698	ecb:K14621/ecb:K16860	2
map01200	Carbon metabolism	3|128	128|9704	0.238582794639029	0.865990799971523	MTHFR/PGAM2/PKM	100050979/100051714/100063687	ecb:K00297/ecb:K01834/ecb:K00873	3
map04714	Thermogenesis	5|128	252|9704	0.239274492971982	0.865990799971523	PNPLA3/NDUFAF2/CPT1B/RPS6KA2/PLD3	100050604/100051125/100055438/100050176/100064698	ecb:K13534/ecb:K18160/ecb:K08765/ecb:K04373/ecb:K16860	5
map04979	Cholesterol metabolism	2|128	71|9704	0.240637800354278	0.865990799971523	ANGPTL4/TSPO2	100067036/100066031	ecb:K05466/ecb:K05770	2
map00220	Arginine biosynthesis	1|128	21|9704	0.243559912491991	0.865990799971523	GLUL	100054716	ecb:K01915	1
map05222	Small cell lung cancer	3|128	131|9704	0.249163451791336	0.873778680254548	ITGA2B/CCNE1/RARB	100009697/100053882/100051546	ecb:K06476/ecb:K06626/ecb:K08527	3
map05206	MicroRNAs in cancer	5|128	259|9704	0.256593773820302	0.886836998771957	TPM1/CCNE1/PDGFA/PRKCQ/ROCK2	100067330/100053882/100055086/100070207/100072339	ecb:K09290/ecb:K06626/ecb:K04359/ecb:K06068/ecb:K04514	5
map04724	Glutamatergic synapse	3|128	134|9704	0.259815526983972	0.886836998771957	GRK3/GLUL/SHANK3	100065495/100054716/100056993	ecb:K00910/ecb:K01915/ecb:K15009	3
map00310	Lysine degradation	2|128	76|9704	0.26513414169765	0.890870496251281	SETDB1/COLGALT2	100059254/100055683	ecb:K11421/ecb:K11703	2
map05321	Inflammatory bowel disease	2|128	77|9704	0.270038052616429	0.890870496251281	MAF/IFNGR2	100146831/100063333	ecb:K07595/ecb:K05133	2
map05215	Prostate cancer	3|128	138|9704	0.274110745167713	0.890870496251281	HSP90AB1/CCNE1/PDGFA	100034150/100053882/100055086	ecb:K04079/ecb:K06626/ecb:K04359	3
map00900	Terpenoid backbone biosynthesis	1|128	25|9704	0.28277739576837	0.890870496251281	FNTB	100052486	ecb:K05954	1
map00562	Inositol phosphate metabolism	2|128	80|9704	0.284743456424248	0.890870496251281	CDIPT/INPP5F	100065899/100065762	ecb:K00999/ecb:K21798	2
map04064	NF-kappa B signaling pathway	3|128	141|9704	0.284887944484345	0.890870496251281	CFLAR/TICAM1/PRKCQ	100068181/100062414/100070207	ecb:K04724/ecb:K05842/ecb:K06068	3
map05202	Transcriptional misregulation in cancer	6|128	337|9704	0.285356955830489	0.890870496251281	MAF/EYA4/SIX4/CEBPD/PDGFA/RARB	100146831/100067710/100051418/100630345/100055086/100051546	ecb:K07595/ecb:K15616/ecb:K15615/ecb:K10048/ecb:K04359/ecb:K08527	6
map00531	Glycosaminoglycan degradation	1|128	26|9704	0.292262310877539	0.890977480834697	NBL1	100071893	ecb:K01197	1
map04148	Efferocytosis	5|128	274|9704	0.294657243600474	0.890977480834697	ATP2A2/HIF1A/ITGA2B/CPT1B/CEBPD	791242/100061166/100009697/100055438/100630345	ecb:K05853/ecb:K08268/ecb:K06476/ecb:K08765/ecb:K10048	5
map05135	Yersinia infection	4|128	209|9704	0.297469536740577	0.890977480834697	TICAM1/FOS/RPS6KA2/ROCK2	100062414/100051632/100050176/100072339	ecb:K05842/ecb:K04379/ecb:K04373/ecb:K04514	4
map04520	Adherens junction	3|128	145|9704	0.299312747467906	0.890977480834697	MYL11/LOC100051370/ROCK2	100065683/100051370/100072339	ecb:K12758/ecb:K12757/ecb:K04514	3
map05160	Hepatitis C	4|128	219|9704	0.327350467014359	0.933825608990374	CFLAR/TICAM1/CLDN6/LOC100630879	100068181/100062414/100065839/100630879	ecb:K04724/ecb:K05842/ecb:K06087/ecb:K14217	4
map03060	Protein export	1|128	30|9704	0.32897341076171	0.933825608990374	SPCS3	100629176	ecb:K12948	1
map04218	Cellular senescence	4|128	220|9704	0.33035226618354	0.933825608990374	TRAF3IP2/CCNE1/GATA6/SLC25A4	100066812/100053882/100059884/100050762	ecb:K21124/ecb:K06626/ecb:K09183/ecb:K05863	4
map05166	Human T-cell leukemia virus 1 infection	5|128	293|9704	0.344125885943137	0.933825608990374	TLN2/TSPO2/FOS/CCNE1/SLC25A4	100054133/100066031/100051632/100053882/100050762	ecb:K06271/ecb:K05770/ecb:K04379/ecb:K06626/ecb:K05863	5
map04668	TNF signaling pathway	3|128	158|9704	0.34637167127009	0.933825608990374	CFLAR/FOS/CEBPD	100068181/100051632/100630345	ecb:K04724/ecb:K04379/ecb:K10048	3
map04115	p53 signaling pathway	2|128	93|9704	0.347914608334519	0.933825608990374	SESN1/CCNE1	100066585/100053882	ecb:K10141/ecb:K06626	2
map04020	Calcium signaling pathway	5|128	296|9704	0.352010669794721	0.933825608990374	ATP2A2/P2RX6/P2RX4/PDGFA/SLC25A4	791242/100051842/100059626/100055086/100050762	ecb:K05853/ecb:K05221/ecb:K05215/ecb:K04359/ecb:K05863	5
map04010	MAPK signaling pathway	6|128	366|9704	0.35297757733986	0.933825608990374	ANGPTL4/FOS/MAPT/RPS6KA2/CACNG1/PDGFA	100067036/100051632/100054638/100050176/100053535/100055086	ecb:K05466/ecb:K04379/ecb:K04380/ecb:K04373/ecb:K04866/ecb:K04359	6
map00592	alpha-Linolenic acid metabolism	1|128	33|9704	0.35526096623058	0.933825608990374	PLB1	100071076	ecb:K14621	1
map00640	Propanoate metabolism	1|128	34|9704	0.363794375011728	0.933825608990374	LDHA	100057016	ecb:K00016	1
map04722	Neurotrophin signaling pathway	3|128	165|9704	0.371643904385289	0.933825608990374	RPS6KA2/PRKCQ/SH2B1	100050176/100070207/100064371	ecb:K04373/ecb:K06068/ecb:K07193	3
map04061	Viral protein interaction with cytokine and cytokine receptor	2|128	98|9704	0.371768712202042	0.933825608990374	CCR7/CXCR6	100067673/100630558	ecb:K04182/ecb:K04181	2
map04612	Antigen processing and presentation	2|128	98|9704	0.371768712202042	0.933825608990374	HSP90AB1/IFI30	100034150/100070878	ecb:K04079/ecb:K08059	2
map04136	Autophagy - other	1|128	35|9704	0.372215711102576	0.933825608990374	WIPI1	100053194	ecb:K17908	1
map04964	Proximal tubule bicarbonate reclamation	1|128	35|9704	0.372215711102576	0.933825608990374	ATP1A2	100058251	ecb:K01539	1
map03010	Ribosome	3|128	167|9704	0.378836444034418	0.933825608990374	RPS11/RPL18A/MRPL4	100051978/100147159/100058249	ecb:K02949/ecb:K02882/ecb:K02926	3
map04621	NOD-like receptor signaling pathway	4|128	239|9704	0.387500347849563	0.933825608990374	TICAM1/GBP5/HSP90AB1/PRKCQ	100062414/100052023/100034150/100070207	ecb:K05842/ecb:K20898/ecb:K04079/ecb:K06068	4
map00120	Primary bile acid biosynthesis	1|128	39|9704	0.404809255914412	0.933825608990374	CYP8B1	100054970	ecb:K07431	1
map05017	Spinocerebellar ataxia	3|128	175|9704	0.407421854551179	0.933825608990374	WIPI1/ATP2A2/SLC25A4	100053194/791242/100050762	ecb:K17908/ecb:K05853/ecb:K05863	3
map04070	Phosphatidylinositol signaling system	2|128	107|9704	0.413791941611427	0.933825608990374	CDIPT/INPP5F	100065899/100065762	ecb:K00999/ecb:K21798	2
map05132	Salmonella infection	5|128	321|9704	0.417818218236217	0.933825608990374	MYL11/FOS/HSP90AB1/LOC100051370/ROCK2	100065683/100051632/100034150/100051370/100072339	ecb:K12758/ecb:K04379/ecb:K04079/ecb:K12757/ecb:K04514	5
map01232	Nucleotide metabolism	2|128	108|9704	0.418378244211658	0.933825608990374	ADSS1/AMPD1	102148062/100065374	ecb:K01939/ecb:K01490	2
map05140	Leishmaniasis	2|128	108|9704	0.418378244211658	0.933825608990374	IFNGR2/FOS	100063333/100051632	ecb:K05133/ecb:K04379	2
map00052	Galactose metabolism	1|128	41|9704	0.420470678439448	0.933825608990374	G6PC3	100064862	ecb:K01084	1
map04914	Progesterone-mediated oocyte maturation	2|128	110|9704	0.42749676155321	0.933825608990374	HSP90AB1/RPS6KA2	100034150/100050176	ecb:K04079/ecb:K04373	2
map00650	Butanoate metabolism	1|128	43|9704	0.435723132866619	0.933825608990374	LOC100146471	100146471	ecb:K00019	1
map05416	Viral myocarditis	2|128	112|9704	0.436541043218604	0.933825608990374	MYH3/EIF4G2	100063003/100071378	ecb:K10352/ecb:K03260	2
map03015	mRNA surveillance pathway	2|128	113|9704	0.441034593707215	0.933825608990374	ACIN1/PABPN1L	100055865/100051357	ecb:K12875/ecb:K14396	2
map04144	Endocytosis	5|128	330|9704	0.441336966373903	0.933825608990374	GRK3/ARFGEF2/SNX6/SPART/ZFYVE9	100065495/100071351/100057360/100062426/100062152	ecb:K00910/ecb:K18442/ecb:K17920/ecb:K19366/ecb:K04679	5
map04981	Folate transport and metabolism	1|128	44|9704	0.443199319492545	0.933825608990374	LOC111767906	111767906	ecb:K00544	1
map05204	Chemical carcinogenesis - DNA adducts	2|128	116|9704	0.454397535987196	0.933825608990374	LOC100058290/LOC100061454	100058290/100061454	ecb:K00799/ecb:K00079	2
map05162	Measles	3|128	189|9704	0.456447653677602	0.933825608990374	RACK1/FOS/CCNE1	100057771/100051632/100053882	ecb:K14753/ecb:K04379/ecb:K06626	3
map03273	Virion - Lassa virus and SFTS virus	1|128	46|9704	0.457858106682634	0.933825608990374	MYH3	100063003	ecb:K10352	1
map05415	Diabetic cardiomyopathy	4|128	263|9704	0.458719836939404	0.933825608990374	ATP2A2/CPT1B/PRKCQ/SLC25A4	791242/100055438/100070207/100050762	ecb:K05853/ecb:K08765/ecb:K06068/ecb:K05863	4
map04960	Aldosterone-regulated sodium reabsorption	1|128	47|9704	0.46504325498918	0.933825608990374	ATP1A2	100058251	ecb:K01539	1
map04380	Osteoclast differentiation	3|128	193|9704	0.470157176638053	0.933825608990374	ATP2A2/IFNGR2/FOS	791242/100063333/100051632	ecb:K05853/ecb:K05133/ecb:K04379	3
map04215	Apoptosis - multiple species	1|128	48|9704	0.472133910820327	0.933825608990374	HIF1A	100061166	ecb:K08268	1
map00970	Aminoacyl-tRNA biosynthesis	1|128	49|9704	0.479131307197191	0.933825608990374	ALG12	100146652	ecb:K01873	1
map04977	Vitamin digestion and absorption	1|128	49|9704	0.479131307197191	0.933825608990374	PLB1	100071076	ecb:K14621	1
map05207	Chemical carcinogenesis - receptor activation	4|128	271|9704	0.481898319626488	0.933825608990374	FOS/HSP90AB1/RPS6KA2/LOC100058290	100051632/100034150/100050176/100058290	ecb:K04379/ecb:K04079/ecb:K04373/ecb:K00799	4
map01240	Biosynthesis of cofactors	3|128	198|9704	0.487077245438103	0.933825608990374	ADSS1/ALAD/LOC100146471	102148062/100052763/100146471	ecb:K01939/ecb:K01698/ecb:K00019	3
map00513	Various types of N-glycan biosynthesis	1|128	51|9704	0.492851174060054	0.933825608990374	ALG12	100146652	ecb:K01873	1
map00591	Linoleic acid metabolism	1|128	51|9704	0.492851174060054	0.933825608990374	PLB1	100071076	ecb:K14621	1
map00790	Folate biosynthesis	1|128	51|9704	0.492851174060054	0.933825608990374	LOC100061454	100061454	ecb:K00079	1
map00514	Other types of O-glycan biosynthesis	1|128	52|9704	0.499576031588315	0.933825608990374	COLGALT2	100055683	ecb:K11703	1
map03410	Base excision repair	1|128	52|9704	0.499576031588315	0.933825608990374	LIG3	100071671	ecb:K10776	1
map04925	Aldosterone synthesis and secretion	2|128	127|9704	0.501793424955852	0.933825608990374	ATP1A2/PRKCQ	100058251/100070207	ecb:K01539/ecb:K06068	2
map05167	Kaposi sarcoma-associated herpesvirus infection	4|128	279|9704	0.504690914288091	0.933825608990374	HIF1A/ANGPTL4/TICAM1/FOS	100061166/100067036/100062414/100051632	ecb:K08268/ecb:K05466/ecb:K05842/ecb:K04379	4
map05133	Pertussis	2|128	128|9704	0.505971371468817	0.933825608990374	TICAM1/FOS	100062414/100051632	ecb:K05842/ecb:K04379	2
map02010	ABC transporters	1|128	53|9704	0.5062124041491	0.933825608990374	ABCB8	100064064	ecb:K05655	1
map03020	RNA polymerase	1|128	53|9704	0.5062124041491	0.933825608990374	TRIM39	102151116	ecb:K03006	1
map05340	Primary immunodeficiency	1|128	53|9704	0.5062124041491	0.933825608990374	DCLRE1C	100056337	ecb:K10887	1
map05322	Systemic lupus erythematosus	3|128	204|9704	0.507038123631492	0.933825608990374	TRIM39/H2BC27/H2BC19	102151116/100060980/100054015	ecb:K03006/ecb:K11252/ecb:K11252	3
map04613	Neutrophil extracellular trap formation	4|128	285|9704	0.521499942883878	0.947295053166859	ITGA2B/H2BC27/H2BC19/SLC25A4	100009697/100060980/100054015/100050762	ecb:K06476/ecb:K11252/ecb:K11252/ecb:K05863	4
map04080	Neuroactive ligand-receptor interaction	6|128	438|9704	0.521752353502059	0.947295053166859	TRIM39/P2RX6/TSPO2/CHRNA10/P2RX4/MC1R	102151116/100051842/100066031/100066301/100059626/100136907	ecb:K03006/ecb:K05221/ecb:K05770/ecb:K04811/ecb:K05215/ecb:K04199	6
map04151	PI3K-Akt signaling pathway	6|128	440|9704	0.52625846180795	0.948747649456587	ANGPTL4/G6PC3/ITGA2B/HSP90AB1/CCNE1/PDGFA	100067036/100064862/100009697/100034150/100053882/100055086	ecb:K05466/ecb:K01084/ecb:K06476/ecb:K04079/ecb:K06626/ecb:K04359	6
map00860	Porphyrin metabolism	1|128	58|9704	0.538106905700568	0.957351651333247	ALAD	100052763	ecb:K01698	1
map05161	Hepatitis B	3|128	214|9704	0.539400172464573	0.957351651333247	TICAM1/FOS/CCNE1	100062414/100051632/100053882	ecb:K05842/ecb:K04379/ecb:K06626	3
map04340	Hedgehog signaling pathway	1|128	59|9704	0.54423611118163	0.957351651333247	GRK3	100065495	ecb:K00910	1
map00980	Metabolism of xenobiotics by cytochrome P450	2|128	139|9704	0.550416679143533	0.957351651333247	LOC100058290/LOC100061454	100058290/100061454	ecb:K00799/ecb:K00079	2
map00510	N-Glycan biosynthesis	1|128	61|9704	0.55625345866201	0.957351651333247	ALG12	100146652	ecb:K01873	1
map05205	Proteoglycans in cancer	4|128	301|9704	0.564970441976003	0.957351651333247	HIF1A/ITGA2B/HCLS1/ROCK2	100061166/100009697/100060842/100072339	ecb:K08268/ecb:K06476/ecb:K06106/ecb:K04514	4
map04114	Oocyte meiosis	2|128	143|9704	0.565875774788218	0.957351651333247	RPS6KA2/CCNE1	100050176/100053882	ecb:K04373/ecb:K06626	2
map04974	Protein digestion and absorption	2|128	144|9704	0.569681043123894	0.957351651333247	ATP1A2/SLC7A7	100058251/106782083	ecb:K01539/ecb:K13780	2
map04152	AMPK signaling pathway	2|128	148|9704	0.58466284165476	0.957351651333247	G6PC3/CPT1B	100064862/100055438	ecb:K01084/ecb:K08765	2
map03272	Virion - Hepatitis viruses	1|128	66|9704	0.584938883590502	0.957351651333247	CLDN6	100065839	ecb:K06087	1
map04660	T cell receptor signaling pathway	2|128	149|9704	0.588348327894851	0.957351651333247	FOS/PRKCQ	100051632/100070207	ecb:K04379/ecb:K06068	2
map05203	Viral carcinogenesis	4|128	312|9704	0.593593261918645	0.957351651333247	H2BC27/CCNE1/H2BC19/PKM	100060980/100053882/100054015/100063687	ecb:K11252/ecb:K06626/ecb:K11252/ecb:K00873	4
map04620	Toll-like receptor signaling pathway	2|128	151|9704	0.595647209285396	0.957351651333247	TICAM1/FOS	100062414/100051632	ecb:K05842/ecb:K04379	2
map04141	Protein processing in endoplasmic reticulum	3|128	234|9704	0.600360107649758	0.957351651333247	HSP90AB1/SAR1A/UBXN2A	100034150/100063421/100056287	ecb:K04079/ecb:K07953/ecb:K14012	3
map05417	Lipid and atherosclerosis	4|128	321|9704	0.616182380536162	0.957351651333247	TICAM1/FOS/HSP90AB1/ROCK2	100062414/100051632/100034150/100072339	ecb:K05842/ecb:K04379/ecb:K04079/ecb:K04514	4
map04961	Endocrine and other factor-regulated calcium reabsorption	1|128	72|9704	0.616942015885575	0.957351651333247	ATP1A2	100058251	ecb:K01539	1
map03040	Spliceosome	2|128	157|9704	0.616966787615441	0.957351651333247	ACIN1/PRPF38A	100055865/100050749	ecb:K12875/ecb:K12849	2
map04972	Pancreatic secretion	2|128	158|9704	0.620435955773715	0.957351651333247	ATP2A2/ATP1A2	791242/100058251	ecb:K05853/ecb:K01539	2
map04929	GnRH secretion	1|128	74|9704	0.627055833049253	0.957351651333247	HCN2	111774151	ecb:K04955	1
map04976	Bile secretion	2|128	161|9704	0.630699647018031	0.957351651333247	SLC51B/ATP1A2	100053532/100058251	ecb:K14361/ecb:K01539	2
map00561	Glycerolipid metabolism	1|128	75|9704	0.6320129310108	0.957351651333247	PNPLA3	100050604	ecb:K13534	1
map05219	Bladder cancer	1|128	76|9704	0.636904648201642	0.957351651333247	DAPK3	100061244	ecb:K08803	1
map04360	Axon guidance	3|128	248|9704	0.639805499045635	0.957351651333247	LOC100051370/RGS3/ROCK2	100051370/100052488/100072339	ecb:K12757/ecb:K07524/ecb:K04514	3
map04071	Sphingolipid signaling pathway	2|128	164|9704	0.640748230977082	0.957351651333247	PRKCQ/ROCK2	100070207/100072339	ecb:K06068/ecb:K04514	2
map04015	Rap1 signaling pathway	4|128	336|9704	0.652082204323356	0.957351651333247	ANGPTL4/TLN2/ITGA2B/PDGFA	100067036/100054133/100009697/100055086	ecb:K05466/ecb:K06271/ecb:K06476/ecb:K04359	4
map04923	Regulation of lipolysis in adipocytes	1|128	80|9704	0.65583465600958	0.957351651333247	PNPLA3	100050604	ecb:K13534	1
map00230	Purine metabolism	2|128	169|9704	0.657020710659663	0.957351651333247	ADSS1/AMPD1	102148062/100065374	ecb:K01939/ecb:K01490	2
map04110	Cell cycle	2|128	172|9704	0.666501276887132	0.957351651333247	ORC1/CCNE1	100061980/100053882	ecb:K02603/ecb:K06626	2
map05211	Renal cell carcinoma	1|128	85|9704	0.678125545768258	0.957351651333247	HIF1A	100061166	ecb:K08268	1
map04928	Parathyroid hormone synthesis secretion and action	2|128	176|9704	0.67881529030539	0.957351651333247	MAF/FOS	100146831/100051632	ecb:K07595/ecb:K04379	2
map04978	Mineral absorption	1|128	91|9704	0.702990962198582	0.957351651333247	ATP1A2	100058251	ecb:K01539	1
map05134	Legionellosis	1|128	91|9704	0.702990962198582	0.957351651333247	SAR1A	100063421	ecb:K07953	1
map05221	Acute myeloid leukemia	1|128	91|9704	0.702990962198582	0.957351651333247	RARB	100051546	ecb:K08527	1
map04721	Synaptic vesicle cycle	1|128	93|9704	0.710848239454114	0.957351651333247	NAPA	100066095	ecb:K15296	1
map04720	Long-term potentiation	1|128	94|9704	0.714699183721086	0.957351651333247	RPS6KA2	100050176	ecb:K04373	1
map05016	Huntington disease	4|128	365|9704	0.715013667356601	0.957351651333247	WIPI1/DNAH12/TRIM39/SLC25A4	100053194/100050892/102151116/100050762	ecb:K17908/ecb:K10408/ecb:K03006/ecb:K05863	4
map04917	Prolactin signaling pathway	1|128	95|9704	0.718499236216789	0.957351651333247	FOS	100051632	ecb:K04379	1
map04630	JAK-STAT signaling pathway	2|128	191|9704	0.721745156766934	0.957351651333247	IFNGR2/PDGFA	100063333/100055086	ecb:K05133/ecb:K04359	2
map05218	Melanoma	1|128	96|9704	0.722249064270098	0.957351651333247	PDGFA	100055086	ecb:K04359	1
map05214	Glioma	1|128	97|9704	0.725949326527949	0.957351651333247	PDGFA	100055086	ecb:K04359	1
map03008	Ribosome biogenesis in eukaryotes	1|128	99|9704	0.733203745506218	0.957351651333247	TMEM120A	100061105	ecb:K14574	1
map04918	Thyroid hormone synthesis	1|128	99|9704	0.733203745506218	0.957351651333247	ATP1A2	100058251	ecb:K01539	1
map05223	Non-small cell lung cancer	1|128	99|9704	0.733203745506218	0.957351651333247	RARB	100051546	ecb:K08527	1
map04932	Non-alcoholic fatty liver disease	2|128	198|9704	0.740082798994831	0.957351651333247	FOS/PKM	100051632/100063687	ecb:K04379/ecb:K00873	2
map01521	EGFR tyrosine kinase inhibitor resistance	1|128	101|9704	0.740267592910762	0.957351651333247	PDGFA	100055086	ecb:K04359	1
map05031	Amphetamine addiction	1|128	101|9704	0.740267592910762	0.957351651333247	FOS	100051632	ecb:K04379	1
map01524	Platinum drug resistance	1|128	103|9704	0.747145836613866	0.957351651333247	LOC100058290	100058290	ecb:K00799	1
map04211	Longevity regulating pathway	1|128	103|9704	0.747145836613866	0.957351651333247	SESN1	100066585	ecb:K10141	1
map04727	GABAergic synapse	1|128	103|9704	0.747145836613866	0.957351651333247	GLUL	100054716	ecb:K01915	1
map04936	Alcoholic liver disease	2|128	201|9704	0.747623618905749	0.957351651333247	TICAM1/CPT1B	100062414/100055438	ecb:K05842/ecb:K08765	2
map04060	Cytokine-cytokine receptor interaction	3|128	297|9704	0.756031621656967	0.957351651333247	IFNGR2/CCR7/CXCR6	100063333/100067673/100630558	ecb:K05133/ecb:K04182/ecb:K04181	3
map05226	Gastric cancer	2|128	206|9704	0.75977806882955	0.957351651333247	CCNE1/RARB	100053882/100051546	ecb:K06626/ecb:K08527	2
map05032	Morphine addiction	1|128	107|9704	0.760364745189511	0.957351651333247	GRK3	100065495	ecb:K00910	1
map04210	Apoptosis	2|128	209|9704	0.76682743098015	0.957351651333247	CFLAR/FOS	100068181/100051632	ecb:K04724/ecb:K04379	2
map04512	ECM-receptor interaction	1|128	111|9704	0.772897702936686	0.957351651333247	ITGA2B	100009697	ecb:K06476	1
map03420	Nucleotide excision repair	1|128	112|9704	0.775927943114326	0.957351651333247	TRIM39	102151116	ecb:K03006	1
map00830	Retinol metabolism	1|128	113|9704	0.778918062305461	0.957351651333247	LOC100146471	100146471	ecb:K00019	1
map00982	Drug metabolism - cytochrome P450	1|128	114|9704	0.781868587592178	0.957351651333247	LOC100058290	100058290	ecb:K00799	1
map04666	Fc gamma R-mediated phagocytosis	1|128	115|9704	0.78478003918636	0.957351651333247	PRKCQ	100070207	ecb:K06068	1
map05323	Rheumatoid arthritis	1|128	115|9704	0.78478003918636	0.957351651333247	FOS	100051632	ecb:K04379	1
map00983	Drug metabolism - other enzymes	1|128	116|9704	0.787652930518526	0.957351651333247	LOC100058290	100058290	ecb:K00799	1
map04971	Gastric acid secretion	1|128	116|9704	0.787652930518526	0.957351651333247	ATP1A2	100058251	ecb:K01539	1
map04540	Gap junction	1|128	118|9704	0.793285052737172	0.957351651333247	PDGFA	100055086	ecb:K04359	1
map04916	Melanogenesis	1|128	120|9704	0.798768929369695	0.957351651333247	MC1R	100136907	ecb:K04199	1
map04742	Taste transduction	1|128	124|9704	0.809307333987849	0.957351651333247	LOC100069843	100069843	ecb:K04989	1
map05171	Coronavirus disease - COVID-19	3|128	327|9704	0.811109655603136	0.957351651333247	RPS11/FOS/RPL18A	100051978/100051632/100147159	ecb:K02949/ecb:K04379/ecb:K02882	3
map05100	Bacterial invasion of epithelial cells	1|128	125|9704	0.811855210945005	0.957351651333247	HCLS1	100060842	ecb:K06106	1
map04137	Mitophagy - animal	1|128	126|9704	0.814369307719099	0.957351651333247	HIF1A	100061166	ecb:K08268	1
map04082	Neuroactive ligand signaling	2|128	233|9704	0.817048658792617	0.957351651333247	P2RX6/P2RX4	100051842/100059626	ecb:K05221/ecb:K05215	2
map05034	Alcoholism	2|128	233|9704	0.817048658792617	0.957351651333247	H2BC27/H2BC19	100060980/100054015	ecb:K11252/ecb:K11252	2
map04912	GnRH signaling pathway	1|128	130|9704	0.824096694098085	0.957351651333247	PRKCQ	100070207	ecb:K06068	1
map05010	Alzheimer disease	4|128	432|9704	0.827906739148051	0.957351651333247	WIPI1/ATP2A2/MAPT/SLC25A4	100053194/791242/100054638/100050762	ecb:K17908/ecb:K05853/ecb:K04380/ecb:K05863	4
map04514	Cell adhesion molecules	2|128	239|9704	0.828004882610788	0.957351651333247	CLDN6/ITGA2B	100065839/100009697	ecb:K06087/ecb:K06476	2
map00140	Steroid hormone biosynthesis	1|128	132|9704	0.828768988152532	0.957351651333247	LOC100146471	100146471	ecb:K00019	1
map04713	Circadian entrainment	1|128	133|9704	0.831058746773142	0.957351651333247	FOS	100051632	ecb:K04379	1
map04911	Insulin secretion	1|128	133|9704	0.831058746773142	0.957351651333247	ATP1A2	100058251	ecb:K01539	1
map05165	Human papillomavirus infection	4|128	435|9704	0.831965536317987	0.957351651333247	TICAM1/ITGA2B/CCNE1/PKM	100062414/100009697/100053882/100063687	ecb:K05842/ecb:K06476/ecb:K06626/ecb:K00873	4
map01522	Endocrine resistance	1|128	134|9704	0.833318122012201	0.957351651333247	FOS	100051632	ecb:K04379	1
map04662	B cell receptor signaling pathway	1|128	134|9704	0.833318122012201	0.957351651333247	FOS	100051632	ecb:K04379	1
map05014	Amyotrophic lateral sclerosis	4|128	437|9704	0.834627483685373	0.957351651333247	WIPI1/DNAH12/NUP98/TPR	100053194/100050892/100052986/100049850	ecb:K17908/ecb:K10408/ecb:K14297/ecb:K09291	4
map04750	Inflammatory mediator regulation of TRP channels	1|128	136|9704	0.837747317247977	0.957351651333247	PRKCQ	100070207	ecb:K06068	1
map04970	Salivary secretion	1|128	139|9704	0.844173067122903	0.957351651333247	ATP1A2	100058251	ecb:K01539	1
map04625	C-type lectin receptor signaling pathway	1|128	143|9704	0.852349558704739	0.957351651333247	PRKCQ	100070207	ecb:K06068	1
map05145	Toxoplasmosis	1|128	143|9704	0.852349558704739	0.957351651333247	IFNGR2	100063333	ecb:K05133	1
map04725	Cholinergic synapse	1|128	145|9704	0.856276704970083	0.957351651333247	FOS	100051632	ecb:K04379	1
map04935	Growth hormone synthesis secretion and action	1|128	146|9704	0.858201234917131	0.957351651333247	FOS	100051632	ecb:K04379	1
map05022	Pathways of neurodegeneration - multiple diseases	5|128	552|9704	0.86052357757472	0.957351651333247	WIPI1/ATP2A2/DNAH12/MAPT/SLC25A4	100053194/791242/100050892/100054638/100050762	ecb:K17908/ecb:K05853/ecb:K10408/ecb:K04380/ecb:K05863	5
map05152	Tuberculosis	2|128	262|9704	0.864766460721782	0.957351651333247	IFNGR2/CEBPD	100063333/100630345	ecb:K05133/ecb:K10048	2
map05168	Herpes simplex virus 1 infection	2|128	263|9704	0.866190016337233	0.957351651333247	TICAM1/IFNGR2	100062414/100063333	ecb:K05842/ecb:K05133	2
map04081	Hormone signaling	2|128	264|9704	0.867599934020755	0.957351651333247	ITGA2B/MC1R	100009697/100136907	ecb:K06476/ecb:K04199	2
map04933	AGE-RAGE signaling pathway in diabetic complications	1|128	157|9704	0.877755357749609	0.959787645498531	PRKCQ	100070207	ecb:K06068	1
map04640	Hematopoietic cell lineage	1|128	160|9704	0.882607161975089	0.959787645498531	ITGA2B	100009697	ecb:K06476	1
map04120	Ubiquitin mediated proteolysis	1|128	167|9704	0.893197666878853	0.959787645498531	HIF1A	100061166	ecb:K08268	1
map04068	FoxO signaling pathway	1|128	169|9704	0.896045452509217	0.959787645498531	G6PC3	100064862	ecb:K01084	1
map05210	Colorectal cancer	1|128	171|9704	0.898817882071386	0.959787645498531	FOS	100051632	ecb:K04379	1
map04926	Relaxin signaling pathway	1|128	174|9704	0.902839548125449	0.959787645498531	FOS	100051632	ecb:K04379	1
map04371	Apelin signaling pathway	1|128	175|9704	0.904144536356293	0.959787645498531	PRKCQ	100070207	ecb:K06068	1
map04650	Natural killer cell mediated cytotoxicity	1|128	176|9704	0.905432132048012	0.959787645498531	IFNGR2	100063333	ecb:K05133	1
map05224	Breast cancer	1|128	176|9704	0.905432132048012	0.959787645498531	FOS	100051632	ecb:K04379	1
map04728	Dopaminergic synapse	1|128	179|9704	0.90919284885979	0.959787645498531	FOS	100051632	ecb:K04379	1
map05020	Prion disease	2|128	302|9704	0.912096949307324	0.959787645498531	PRKCQ/SLC25A4	100070207/100050762	ecb:K06068/ecb:K05863	2
map05012	Parkinson disease	2|128	308|9704	0.917698731746276	0.959787645498531	MAPT/SLC25A4	100054638/100050762	ecb:K04380/ecb:K05863	2
map04310	Wnt signaling pathway	1|128	191|9704	0.922808418792175	0.959787645498531	ROCK2	100072339	ecb:K04514	1
map04550	Signaling pathways regulating pluripotency of stem cells	1|128	192|9704	0.923847052492858	0.959787645498531	SETDB1	100059254	ecb:K11421	1
map04142	Lysosome	1|128	199|9704	0.930739322490973	0.959787645498531	NBL1	100071893	ecb:K01197	1
map05163	Human cytomegalovirus infection	2|128	333|9704	0.937641447669148	0.959787645498531	ITGA2B/ROCK2	100009697/100072339	ecb:K06476/ecb:K04514	2
map05225	Hepatocellular carcinoma	1|128	208|9704	0.938698595918812	0.959787645498531	LOC100058290	100058290	ecb:K00799	1
map04934	Cushing syndrome	1|128	210|9704	0.940340151081569	0.959787645498531	CCNE1	100053882	ecb:K06626	1
map04014	Ras signaling pathway	2|128	338|9704	0.941041793047388	0.959787645498531	ANGPTL4/PDGFA	100067036/100055086	ecb:K05466/ecb:K04359	2
map04145	Phagosome	1|128	220|9704	0.94791612849728	0.962962416251205	ITGA2B	100009697	ecb:K06476	1
map04072	Phospholipase D signaling pathway	1|128	246|9704	0.963435078475657	0.974859209840981	PDGFA	100055086	ecb:K04359	1
map05170	Human immunodeficiency virus 1 infection	1|128	271|9704	0.974002374705421	0.981671684742471	FOS	100051632	ecb:K04379	1
map05169	Epstein-Barr virus infection	1|128	286|9704	0.978822959980395	0.982661481392082	CCNE1	100053882	ecb:K06626	1
map04740	Olfactory transduction	2|128	1127|9704	0.999997781892687	0.999997781892687	GRK3/OR52W1	100065495/102150736	ecb:K00910/ecb:K04257	2

## Sheet: Mf_vs_Gf_KEGG_enrichment_all
Mf vs Gf KEGG enrichment all
KEGGID	Description	GeneRatio	BgRatio	pvalue	padj	geneName	geneID	keggID	Count
map04710	Circadian rhythm	3|84	36|9704	0.00363596604028859	0.509883676247223	CSNK1D/CRY2/PRKAG3	100057193/100056637/100034099	ecb:K08959/ecb:K02295/ecb:K07200	3
map00250	Alanine aspartate and glutamate metabolism	3|84	49|9704	0.00865620534851571	0.509883676247223	ASRGL1/GLUD1/GLUL	100146576/100064139/100054716	ecb:K13051/ecb:K00261/ecb:K01915	3
map04814	Motor proteins	6|84	210|9704	0.00958601140938657	0.509883676247223	DNAH12/DYNC1LI1/MYH3/MYL1/MYO15B/MYO1E	100050892/100056767/100063003/100052501/100059670/100068162	ecb:K10408/ecb:K10416/ecb:K10352/ecb:K05738/ecb:K10361/ecb:K10356	6
map02010	ABC transporters	3|84	53|9704	0.01073775997429	0.509883676247223	ABCA17/ABCA8/ABCC8	100068332/100062560/100071788	ecb:K05643/ecb:K05649/ecb:K05032	3
map00910	Nitrogen metabolism	2|84	19|9704	0.0115077896061548	0.509883676247223	GLUD1/GLUL	100064139/100054716	ecb:K00261/ecb:K01915	2
map00220	Arginine biosynthesis	2|84	21|9704	0.0139753351944453	0.509883676247223	GLUD1/GLUL	100064139/100054716	ecb:K00261/ecb:K01915	2
map05416	Viral myocarditis	4|84	112|9704	0.0160053171916169	0.509883676247223	CD55/EQMHCC1/FYN/MYH3	100057656/100034211/102149085/100063003	ecb:K04006/ecb:K06751/ecb:K05703/ecb:K10352	4
map04530	Tight junction	6|84	264|9704	0.0266307317661761	0.669938755909379	MAGI3/MYH3/MYL1/PRKAG3/ROCK2/TIAM2	100064709/100063003/100052501/100034099/100072339/100061852	ecb:K05629/ecb:K10352/ecb:K05738/ecb:K07200/ecb:K04514/ecb:K05731	6
map04213	Longevity regulating pathway - multiple species	3|84	75|9704	0.0270378870097956	0.669938755909379	HSPB2/HSPA1B/PRKAG3	100061956/100050827/100034099	ecb:K04455/ecb:K03283/ecb:K07200	3
map01230	Biosynthesis of amino acids	3|84	79|9704	0.0308994212564399	0.689057094018609	PGAM2/GLUL/PKM	100051714/100054716/100063687	ecb:K01834/ecb:K01915/ecb:K00873	3
map04922	Glucagon signaling pathway	4|84	142|9704	0.0344882584269218	0.699171057200325	PGAM2/CPT1B/PKM/PRKAG3	100051714/100055438/100063687/100034099	ecb:K01834/ecb:K08765/ecb:K00873/ecb:K07200	4
map05205	Proteoglycans in cancer	6|84	301|9704	0.0459129293652309	0.727020822003626	HSPB2/ESR2/ROCK2/SOS2/TIAM2/WNT8B	100061956/100033964/100072339/100066282/100061852/100070360	ecb:K04455/ecb:K08550/ecb:K04514/ecb:K03099/ecb:K05731/ecb:K00714	6
map01523	Antifolate resistance	2|84	40|9704	0.0467150894061309	0.727020822003626	ABCC8/SLC46A1	100071788/100072047	ecb:K05032/ecb:K14613	2
map03040	Spliceosome	4|84	157|9704	0.0470123112955048	0.727020822003626	CDC40/DDX39A/HSPA1B/U2AF2	100066771/111774271/100050827/100050729	ecb:K12816/ecb:K12812/ecb:K03283/ecb:K12837	4
map00650	Butanoate metabolism	2|84	43|9704	0.0531956042504773	0.727020822003626	LOC100146258/LOC100146471	100146258/100146471	ecb:K00019/ecb:K00019	2
map04071	Sphingolipid signaling pathway	4|84	164|9704	0.0536184590715858	0.727020822003626	ABCC8/FYN/PPP2R3A/ROCK2	100071788/102149085/100053302/100072339	ecb:K05032/ecb:K05703/ecb:K11583/ecb:K04514	4
map04981	Folate transport and metabolism	2|84	44|9704	0.0554231119913078	0.727020822003626	ABCC8/SLC46A1	100071788/100072047	ecb:K05032/ecb:K14613	2
map04270	Vascular smooth muscle contraction	4|84	170|9704	0.0596639656968815	0.739170241689144	MYH3/MYL1/NPR2/ROCK2	100063003/100052501/100055416/100072339	ecb:K10352/ecb:K05738/ecb:K12323/ecb:K04514	4
map04977	Vitamin digestion and absorption	2|84	49|9704	0.067033339306235	0.748196437317546	ABCC8/SLC46A1	100071788/100072047	ecb:K05032/ecb:K14613	2
map04714	Thermogenesis	5|84	252|9704	0.0671028194903629	0.748196437317546	PNPLA3/CPT1B/NPR2/PRKAG3/SOS2	100050604/100055438/100055416/100034099/100066282	ecb:K13534/ecb:K08765/ecb:K12323/ecb:K07200/ecb:K03099	5
map05165	Human papillomavirus infection	7|84	435|9704	0.0820902283914055	0.836888941827282	TICAM1/EQMHCC1/MAGI3/PKM/PPP2R3A/SOS2/WNT8B	100062414/100034211/100064709/100063687/100053302/100066282/100070360	ecb:K05842/ecb:K06751/ecb:K05629/ecb:K00873/ecb:K11583/ecb:K03099/ecb:K00714	7
map04310	Wnt signaling pathway	4|84	191|9704	0.0835450741858291	0.836888941827282	CSNK1D/INVS/ROCK2/WNT8B	100057193/100054700/100072339/100070360	ecb:K08959/ecb:K19626/ecb:K04514/ecb:K00714	4
map04921	Oxytocin signaling pathway	4|84	202|9704	0.0976782355414489	0.836888941827282	MYL1/NPR2/PRKAG3/ROCK2	100052501/100055416/100034099/100072339	ecb:K05738/ecb:K12323/ecb:K07200/ecb:K04514	4
map01200	Carbon metabolism	3|84	128|9704	0.0991936260242515	0.836888941827282	PGAM2/GLUD1/PKM	100051714/100064139/100063687	ecb:K01834/ecb:K00261/ecb:K00873	3
map04217	Necroptosis	4|84	212|9704	0.111438686936636	0.836888941827282	TICAM1/CFLAR/GLUD1/GLUL	100062414/100068181/100064139/100054716	ecb:K05842/ecb:K04724/ecb:K00261/ecb:K01915	4
map00480	Glutathione metabolism	2|84	66|9704	0.111457494246709	0.836888941827282	GSS/GSTM3	100069411/100061826	ecb:K21456/ecb:K00799	2
map04064	NF-kappa B signaling pathway	3|84	141|9704	0.122970172149274	0.836888941827282	TICAM1/CFLAR/CLNK	100062414/100068181/100069539	ecb:K05842/ecb:K04724/ecb:K07371	3
map04930	Type II diabetes mellitus	2|84	71|9704	0.125683364090808	0.836888941827282	ABCC8/PKM	100071788/100063687	ecb:K05032/ecb:K00873	2
map04152	AMPK signaling pathway	3|84	148|9704	0.136561625379694	0.836888941827282	CPT1B/PPP2R3A/PRKAG3	100055438/100053302/100034099	ecb:K08765/ecb:K11583/ecb:K07200	3
map04660	T cell receptor signaling pathway	3|84	149|9704	0.138544624682831	0.836888941827282	FYN/PPP2R3A/SOS2	102149085/100053302/100066282	ecb:K05703/ecb:K11583/ecb:K03099	3
map01100	Metabolic pathways	20|84	1811|9704	0.141704443686978	0.836888941827282	GSS/PGAM2/CHKB/PNPLA3/UCKL1/ASRGL1/B4GALNT1/CKMT2/GLUD1/GLUL/GSTM3/LOC100146258/LOC100146471/MTMR7/NDST3/NPR2/PIGL/PIK3C2B/PKM/ST6GALNAC2	100069411/100051714/100055480/100050604/100146261/100146576/100053616/100073253/100064139/100054716/100061826/100146258/100146471/100053655/100064122/100055416/100073146/100054391/100063687/100050960	ecb:K21456/ecb:K01834/ecb:K14156/ecb:K13534/ecb:K00876/ecb:K13051/ecb:K00725/ecb:K00933/ecb:K00261/ecb:K01915/ecb:K00799/ecb:K00019/ecb:K00019/ecb:K18083/ecb:K02576/ecb:K12323/ecb:K03434/ecb:K00923/ecb:K00873/ecb:K03479	20
map04062	Chemokine signaling pathway	4|84	234|9704	0.144525489868533	0.836888941827282	CXCR2/ROCK2/SOS2/TIAM2	100055552/100072339/100066282/100061852	ecb:K05050/ecb:K04514/ecb:K03099/ecb:K05731	4
map00010	Glycolysis / Gluconeogenesis	2|84	79|9704	0.149266961063026	0.836888941827282	PGAM2/PKM	100051714/100063687	ecb:K01834/ecb:K00873	2
map04664	Fc epsilon RI signaling pathway	2|84	79|9704	0.149266961063026	0.836888941827282	FYN/SOS2	102149085/100066282	ecb:K05703/ecb:K03099	2
map00562	Inositol phosphate metabolism	2|84	80|9704	0.152276169008079	0.836888941827282	MTMR7/PIK3C2B	100053655/100054391	ecb:K18083/ecb:K00923	2
map04923	Regulation of lipolysis in adipocytes	2|84	80|9704	0.152276169008079	0.836888941827282	PNPLA3/NPR2	100050604/100055416	ecb:K13534/ecb:K12323	2
map04144	Endocytosis	5|84	330|9704	0.157222355280693	0.836888941827282	RUFY3/CXCR2/EQMHCC1/HSPA1B/ITCH	100049913/100055552/100034211/100050827/100069340	ecb:K12482/ecb:K05050/ecb:K06751/ecb:K03283/ecb:K05632	5
map04820	Cytoskeleton in muscle cells	4|84	243|9704	0.159072548960274	0.836888941827282	CSRP2/MYH3/MYL1/PDLIM7	100050307/100063003/100052501/100058356	ecb:K09377/ecb:K10352/ecb:K05738/ecb:K19867	4
map04640	Hematopoietic cell lineage	3|84	160|9704	0.160984300719294	0.836888941827282	LOC100066419/CD55/GP9	100066419/100057656/102149779	ecb:K06473/ecb:K04006/ecb:K06263	3
map04910	Insulin signaling pathway	3|84	168|9704	0.177958203815325	0.836888941827282	PKM/PRKAG3/SOS2	100063687/100034099/100066282	ecb:K00873/ecb:K07200/ecb:K03099	3
map04068	FoxO signaling pathway	3|84	169|9704	0.180114702059488	0.836888941827282	CSNK1D/PRKAG3/SOS2	100057193/100034099/100066282	ecb:K08959/ecb:K07200/ecb:K03099	3
map00604	Glycosphingolipid biosynthesis - ganglio series	1|84	23|9704	0.181423045394256	0.836888941827282	B4GALNT1	100053616	ecb:K00725	1
map04978	Mineral absorption	2|84	91|9704	0.186086802416502	0.836888941827282	MFSD4A/SLC46A1	100055030/100072047	ecb:K14688/ecb:K14613	2
map04081	Hormone signaling	4|84	264|9704	0.194975956468141	0.836888941827282	NPR3/ESR2/MC1R/NPR2	100068418/100033964/100136907/100055416	ecb:K12325/ecb:K08550/ecb:K04199/ecb:K12323	4
map05224	Breast cancer	3|84	176|9704	0.195406968767301	0.836888941827282	ESR2/SOS2/WNT8B	100033964/100066282/100070360	ecb:K08550/ecb:K03099/ecb:K00714	3
map04920	Adipocytokine signaling pathway	2|84	94|9704	0.195492192703722	0.836888941827282	CPT1B/PRKAG3	100055438/100034099	ecb:K08765/ecb:K07200	2
map00900	Terpenoid backbone biosynthesis	1|84	25|9704	0.195567384823394	0.836888941827282	RCE1	100052803	ecb:K08658	1
map04917	Prolactin signaling pathway	2|84	95|9704	0.198641167399472	0.836888941827282	ESR2/SOS2	100033964/100066282	ecb:K08550/ecb:K03099	2
map04915	Estrogen signaling pathway	3|84	179|9704	0.202059122808955	0.836888941827282	ESR2/HSPA1B/SOS2	100033964/100050827/100066282	ecb:K08550/ecb:K03283/ecb:K03099	3
map03320	PPAR signaling pathway	2|84	98|9704	0.208124784566688	0.836888941827282	ANGPTL4/CPT1B	100067036/100055438	ecb:K05466/ecb:K08765	2
map04612	Antigen processing and presentation	2|84	98|9704	0.208124784566688	0.836888941827282	EQMHCC1/HSPA1B	100034211/100050827	ecb:K06751/ecb:K03283	2
map05230	Central carbon metabolism in cancer	2|84	98|9704	0.208124784566688	0.836888941827282	PGAM2/PKM	100051714/100063687	ecb:K01834/ecb:K00873	2
map03008	Ribosome biogenesis in eukaryotes	2|84	99|9704	0.211297104247649	0.836888941827282	LOC102148288/MDN1	102148288/100071075	ecb:K14570/ecb:K14572	2
map04150	mTOR signaling pathway	3|84	184|9704	0.213264421239937	0.836888941827282	SLC38A9/SOS2/WNT8B	100051821/100066282/100070360	ecb:K14995/ecb:K03099/ecb:K00714	3
map01524	Platinum drug resistance	2|84	103|9704	0.224033326363269	0.836888941827282	ABCC8/GSTM3	100071788/100061826	ecb:K05032/ecb:K00799	2
map00563	Glycosylphosphatidylinositol (GPI)-anchor biosynthesis	1|84	30|9704	0.229880381263835	0.836888941827282	PIGL	100073146	ecb:K03434	1
map00534	Glycosaminoglycan biosynthesis - heparan sulfate / heparin	1|84	31|9704	0.236567382294829	0.836888941827282	NDST3	100064122	ecb:K02576	1
map04070	Phosphatidylinositol signaling system	2|84	107|9704	0.23682985145394	0.836888941827282	MTMR7/PIK3C2B	100053655/100054391	ecb:K18083/ecb:K00923	2
map01240	Biosynthesis of cofactors	3|84	198|9704	0.245305814361794	0.836888941827282	GSS/LOC100146258/LOC100146471	100069411/100146258/100146471	ecb:K21456/ecb:K00019/ecb:K00019	3
map04932	Non-alcoholic fatty liver disease	3|84	198|9704	0.245305814361794	0.836888941827282	ITCH/PKM/PRKAG3	100069340/100063687/100034099	ecb:K05632/ecb:K00873/ecb:K07200	3
map04611	Platelet activation	3|84	200|9704	0.249949863547351	0.836888941827282	FYN/GP9/ROCK2	102149085/102149779/100072339	ecb:K05703/ecb:K06263/ecb:K04514	3
map04936	Alcoholic liver disease	3|84	201|9704	0.252277146873431	0.836888941827282	TICAM1/CPT1B/PRKAG3	100062414/100055438/100034099	ecb:K05842/ecb:K08765/ecb:K07200	3
map00830	Retinol metabolism	2|84	113|9704	0.256097037060403	0.836888941827282	LOC100146258/LOC100146471	100146258/100146471	ecb:K00019/ecb:K00019	2
map03015	mRNA surveillance pathway	2|84	113|9704	0.256097037060403	0.836888941827282	DDX39A/PPP2R3A	111774271/100053302	ecb:K12812/ecb:K11583	2
map04964	Proximal tubule bicarbonate reclamation	1|84	35|9704	0.262746446850046	0.836888941827282	GLUD1	100064139	ecb:K00261	1
map00983	Drug metabolism - other enzymes	2|84	116|9704	0.265747354116777	0.836888941827282	UCKL1/GSTM3	100146261/100061826	ecb:K00876/ecb:K00799	2
map04810	Regulation of actin cytoskeleton	4|84	303|9704	0.267243248969425	0.836888941827282	MYH3/ROCK2/SOS2/TIAM2	100063003/100072339/100066282/100061852	ecb:K10352/ecb:K04514/ecb:K03099/ecb:K05731	4
map05225	Hepatocellular carcinoma	3|84	208|9704	0.268655725463295	0.836888941827282	GSTM3/SOS2/WNT8B	100061826/100066282/100070360	ecb:K00799/ecb:K03099/ecb:K00714	3
map00630	Glyoxylate and dicarboxylate metabolism	1|84	36|9704	0.269151379983213	0.836888941827282	GLUL	100054716	ecb:K01915	1
map04540	Gap junction	2|84	118|9704	0.272182424759005	0.836888941827282	CSNK1D/SOS2	100057193/100066282	ecb:K08959/ecb:K03099	2
map03013	Nucleocytoplasmic transport	2|84	119|9704	0.275399691762744	0.836888941827282	TPR/DDX39A	100049850/111774271	ecb:K09291/ecb:K12812	2
map04022	cGMP-PKG signaling pathway	3|84	211|9704	0.275715935246482	0.836888941827282	MYH3/NPR2/ROCK2	100063003/100055416/100072339	ecb:K10352/ecb:K12323/ecb:K04514	3
map04916	Melanogenesis	2|84	120|9704	0.278616466660002	0.836888941827282	MC1R/WNT8B	100136907/100070360	ecb:K04199/ecb:K00714	2
map00601	Glycosphingolipid biosynthesis - lacto and neolacto series	1|84	39|9704	0.288038122178367	0.836888941827282	B4GALNT1	100053616	ecb:K00725	1
map04392	Hippo signaling pathway - multiple species	1|84	39|9704	0.288038122178367	0.836888941827282	CSNK1D	100057193	ecb:K08959	1
map00512	Mucin type O-glycan biosynthesis	1|84	40|9704	0.294225892249451	0.836888941827282	ST6GALNAC2	100050960	ecb:K03479	1
map05160	Hepatitis C	3|84	219|9704	0.294634452209714	0.836888941827282	TICAM1/CFLAR/SOS2	100062414/100068181/100066282	ecb:K05842/ecb:K04724/ecb:K03099	3
map04218	Cellular senescence	3|84	220|9704	0.297006724660664	0.836888941827282	EQMHCC1/RAD9B/ZFP36L2	100034211/100147205/100069189	ecb:K06751/ecb:K10994/ecb:K18753	3
map05132	Salmonella infection	4|84	321|9704	0.302207801611491	0.836888941827282	DYNC1LI1/LOC100056207/PIK3C2B/ROCK2	100056767/100056207/100054391/100072339	ecb:K10416/ecb:K10302/ecb:K00923/ecb:K04514	4
map05410	Hypertrophic cardiomyopathy	2|84	128|9704	0.304306168337693	0.836888941827282	MYH3/PRKAG3	100063003/100034099	ecb:K10352/ecb:K07200	2
map00140	Steroid hormone biosynthesis	2|84	132|9704	0.317099511565844	0.836888941827282	LOC100146258/LOC100146471	100146258/100146471	ecb:K00019/ecb:K00019	2
map04610	Complement and coagulation cascades	2|84	133|9704	0.320290343908524	0.836888941827282	CD55/ELANE	100057656/111774155	ecb:K04006/ecb:K01327	2
map01522	Endocrine resistance	2|84	134|9704	0.323477804511782	0.836888941827282	ESR2/SOS2	100033964/100066282	ecb:K08550/ecb:K03099	2
map04662	B cell receptor signaling pathway	2|84	134|9704	0.323477804511782	0.836888941827282	CLNK/SOS2	100069539/100066282	ecb:K07371/ecb:K03099	2
map04724	Glutamatergic synapse	2|84	134|9704	0.323477804511782	0.836888941827282	DLGAP1/GLUL	100051510/100054716	ecb:K15008/ecb:K01915	2
map05163	Human cytomegalovirus infection	4|84	333|9704	0.325831032367532	0.836888941827282	CXCR2/EQMHCC1/ROCK2/SOS2	100055552/100034211/100072339/100066282	ecb:K05050/ecb:K06751/ecb:K04514/ecb:K03099	4
map03273	Virion - Lassa virus and SFTS virus	1|84	46|9704	0.330252138478928	0.836888941827282	MYH3	100063003	ecb:K10352	1
map04950	Maturity onset diabetes of the young	1|84	46|9704	0.330252138478928	0.836888941827282	PKM	100063687	ecb:K00873	1
map00260	Glycine serine and threonine metabolism	1|84	48|9704	0.341852273841394	0.843032320957625	PGAM2	100051714	ecb:K01834	1
map04621	NOD-like receptor signaling pathway	3|84	239|9704	0.342219761930556	0.843032320957625	TICAM1/LOC100052081/LOC100057107	100062414/100052081/100057107	ecb:K05842/ecb:K20897/ecb:K12966	3
map05142	Chagas disease	2|84	142|9704	0.348835267111605	0.843032320957625	TICAM1/CFLAR	100062414/100068181	ecb:K05842/ecb:K04724	2
map04520	Adherens junction	2|84	145|9704	0.358268343867101	0.843032320957625	FYN/ROCK2	102149085/100072339	ecb:K05703/ecb:K04514	2
map04931	Insulin resistance	2|84	145|9704	0.358268343867101	0.843032320957625	CPT1B/PRKAG3	100055438/100034099	ecb:K08765/ecb:K07200	2
map04072	Phospholipase D signaling pathway	3|84	246|9704	0.358868696314108	0.843032320957625	CXCR2/FYN/SOS2	100055552/102149085/100066282	ecb:K05050/ecb:K05703/ecb:K03099	3
map03020	RNA polymerase	1|84	53|9704	0.36999122103478	0.843032320957625	TRIM39	102151116	ecb:K03006	1
map05340	Primary immunodeficiency	1|84	53|9704	0.36999122103478	0.843032320957625	CLNK	100069539	ecb:K07371	1
map05216	Thyroid cancer	1|84	55|9704	0.38091094973482	0.843032320957625	TPR	100049850	ecb:K09291	1
map05206	MicroRNAs in cancer	3|84	259|9704	0.389632964736732	0.843032320957625	ABCC8/ROCK2/SOS2	100071788/100072339/100066282	ecb:K05032/ecb:K04514/ecb:K03099	3
map04010	MAPK signaling pathway	4|84	366|9704	0.391219387294697	0.843032320957625	HSPB2/ANGPTL4/HSPA1B/SOS2	100061956/100067036/100050827/100066282	ecb:K04455/ecb:K05466/ecb:K03283/ecb:K03099	4
map04962	Vasopressin-regulated water reabsorption	1|84	57|9704	0.391643625028062	0.843032320957625	DYNC1LI1	100056767	ecb:K10416	1
map00620	Pyruvate metabolism	1|84	58|9704	0.396940809178331	0.843032320957625	PKM	100063687	ecb:K00873	1
map04668	TNF signaling pathway	2|84	158|9704	0.398545487297247	0.843032320957625	CFLAR/ITCH	100068181/100069340	ecb:K04724/ecb:K05632	2
map05168	Herpes simplex virus 1 infection	3|84	263|9704	0.399037481709023	0.843032320957625	TICAM1/EIF2B2/EQMHCC1	100062414/100057247/100034211	ecb:K05842/ecb:K03754/ecb:K06751	3
map04340	Hedgehog signaling pathway	1|84	59|9704	0.402192413162264	0.843032320957625	CSNK1D	100057193	ecb:K08959	1
map00071	Fatty acid degradation	1|84	60|9704	0.407398824493977	0.843032320957625	CPT1B	100055438	ecb:K08765	1
map00270	Cysteine and methionine metabolism	1|84	62|9704	0.417677603010539	0.843032320957625	GSS	100069411	ecb:K21456	1
map05207	Chemical carcinogenesis - receptor activation	3|84	271|9704	0.417731558210626	0.843032320957625	ESR2/GSTM3/SOS2	100033964/100061826/100066282	ecb:K08550/ecb:K00799/ecb:K03099	3
map04510	Focal adhesion	3|84	272|9704	0.420056255237495	0.843032320957625	FYN/ROCK2/SOS2	102149085/100072339/100066282	ecb:K05703/ecb:K04514/ecb:K03099	3
map04216	Ferroptosis	1|84	64|9704	0.427780180230767	0.843032320957625	GSS	100069411	ecb:K21456	1
map04330	Notch signaling pathway	1|84	64|9704	0.427780180230767	0.843032320957625	ITCH	100069340	ecb:K05632	1
map01212	Fatty acid metabolism	1|84	65|9704	0.432766328037885	0.843032320957625	CPT1B	100055438	ecb:K08765	1
map05167	Kaposi sarcoma-associated herpesvirus infection	3|84	279|9704	0.436244768965175	0.843032320957625	TICAM1/ANGPTL4/EQMHCC1	100062414/100067036/100034211	ecb:K05842/ecb:K05466/ecb:K06751	3
map05231	Choline metabolism in cancer	2|84	172|9704	0.440604965620789	0.843032320957625	CHKB/SOS2	100055480/100066282	ecb:K14156/ecb:K03099	2
map00330	Arginine and proline metabolism	1|84	68|9704	0.447468619672938	0.843032320957625	CKMT2	100073253	ecb:K00933	1
map04650	Natural killer cell mediated cytotoxicity	2|84	176|9704	0.452334261528988	0.843032320957625	FYN/SOS2	102149085/100066282	ecb:K05703/ecb:K03099	2
map05200	Pathways in cancer	7|84	738|9704	0.458444269026371	0.843032320957625	TPR/DAPK3/ESR2/GSTM3/ROCK2/SOS2/WNT8B	100049850/100061244/100033964/100061826/100072339/100066282/100070360	ecb:K09291/ecb:K08803/ecb:K08550/ecb:K00799/ecb:K04514/ecb:K03099/ecb:K00714	7
map03250	Viral life cycle - HIV-1	1|84	71|9704	0.461794258545005	0.843032320957625	NELFCD	100056555	ecb:K15181	1
map04979	Cholesterol metabolism	1|84	71|9704	0.461794258545005	0.843032320957625	ANGPTL4	100067036	ecb:K05466	1
map04961	Endocrine and other factor-regulated calcium reabsorption	1|84	72|9704	0.466487426019543	0.843032320957625	ESR2	100033964	ecb:K08550	1
map05213	Endometrial cancer	1|84	72|9704	0.466487426019543	0.843032320957625	SOS2	100066282	ecb:K03099	1
map05217	Basal cell carcinoma	1|84	72|9704	0.466487426019543	0.843032320957625	WNT8B	100070360	ecb:K00714	1
map04919	Thyroid hormone signaling pathway	2|84	181|9704	0.466802204718762	0.843032320957625	ESR2/MYH3	100033964/100063003	ecb:K08550/ecb:K10352	2
map00240	Pyrimidine metabolism	1|84	74|9704	0.475752780678889	0.843032320957625	UCKL1	100146261	ecb:K00876	1
map04929	GnRH secretion	1|84	74|9704	0.475752780678889	0.843032320957625	ESR2	100033964	ecb:K08550	1
map00561	Glycerolipid metabolism	1|84	75|9704	0.480325653620008	0.843032320957625	PNPLA3	100050604	ecb:K13534	1
map05219	Bladder cancer	1|84	76|9704	0.484859109336689	0.843032320957625	DAPK3	100061244	ecb:K08803	1
map04140	Autophagy - animal	2|84	193|9704	0.500601539061999	0.843032320957625	CFLAR/DAPK3	100068181/100061244	ecb:K04724/ecb:K08803	2
map04380	Osteoclast differentiation	2|84	193|9704	0.500601539061999	0.843032320957625	CLNK/FYN	100069539/102149085	ecb:K07371/ecb:K05703	2
map00600	Sphingolipid metabolism	1|84	80|9704	0.50260543192338	0.843032320957625	B4GALNT1	100053616	ecb:K00725	1
map04370	VEGF signaling pathway	1|84	80|9704	0.50260543192338	0.843032320957625	HSPB2	100061956	ecb:K04455	1
map04024	cAMP signaling pathway	3|84	313|9704	0.512249751082859	0.843032320957625	NPR2/ROCK2/TIAM2	100055416/100072339/100061852	ecb:K12323/ecb:K04514/ecb:K05731	3
map05330	Allograft rejection	1|84	84|9704	0.519747432855187	0.843032320957625	EQMHCC1	100034211	ecb:K06751	1
map04261	Adrenergic signaling in cardiomyocytes	2|84	201|9704	0.522375220360591	0.843032320957625	MYH3/PPP2R3A	100063003/100053302	ecb:K10352/ecb:K11583	2
map05211	Renal cell carcinoma	1|84	85|9704	0.523940906414455	0.843032320957625	SOS2	100066282	ecb:K03099	1
map05417	Lipid and atherosclerosis	3|84	321|9704	0.529375228223969	0.843032320957625	TICAM1/HSPA1B/ROCK2	100062414/100050827/100072339	ecb:K05842/ecb:K03283/ecb:K04514	3
map05322	Systemic lupus erythematosus	2|84	204|9704	0.53037850981464	0.843032320957625	ELANE/TRIM39	111774155/102151116	ecb:K01327/ecb:K03006	2
map04151	PI3K-Akt signaling pathway	4|84	440|9704	0.532832551718942	0.843032320957625	ANGPTL4/MAGI3/PPP2R3A/SOS2	100067036/100064709/100053302/100066282	ecb:K05466/ecb:K05629/ecb:K11583/ecb:K03099	4
map05226	Gastric cancer	2|84	206|9704	0.535664279877763	0.843032320957625	SOS2/WNT8B	100066282/100070360	ecb:K03099/ecb:K00714	2
map04390	Hippo signaling pathway	2|84	208|9704	0.540909981994545	0.843032320957625	CSNK1D/WNT8B	100057193/100070360	ecb:K08959/ecb:K00714	2
map05135	Yersinia infection	2|84	209|9704	0.543517743178491	0.843032320957625	TICAM1/ROCK2	100062414/100072339	ecb:K05842/ecb:K04514	2
map05134	Legionellosis	1|84	91|9704	0.548352581054458	0.843032320957625	HSPA1B	100050827	ecb:K03283	1
map05221	Acute myeloid leukemia	1|84	91|9704	0.548352581054458	0.843032320957625	SOS2	100066282	ecb:K03099	1
map05332	Graft-versus-host disease	1|84	91|9704	0.548352581054458	0.843032320957625	EQMHCC1	100034211	ecb:K06751	1
map05161	Hepatitis B	2|84	214|9704	0.556404736113418	0.843032320957625	TICAM1/SOS2	100062414/100066282	ecb:K05842/ecb:K03099	2
map04015	Rap1 signaling pathway	3|84	336|9704	0.560589092319219	0.843032320957625	ANGPTL4/MAGI3/TIAM2	100067036/100064709/100061852	ecb:K05466/ecb:K05629/ecb:K05731	3
map04014	Ras signaling pathway	3|84	338|9704	0.564658659423134	0.843032320957625	ANGPTL4/SOS2/TIAM2	100067036/100066282/100061852	ecb:K05466/ecb:K03099/ecb:K05731	3
map04924	Renin secretion	1|84	96|9704	0.567747541462086	0.843032320957625	NPR2	100055416	ecb:K12323	1
map04940	Type I diabetes mellitus	1|84	97|9704	0.571526601257796	0.843032320957625	EQMHCC1	100034211	ecb:K06751	1
map05214	Glioma	1|84	97|9704	0.571526601257796	0.843032320957625	SOS2	100066282	ecb:K03099	1
map04145	Phagosome	2|84	220|9704	0.571532632491448	0.843032320957625	DYNC1LI1/EQMHCC1	100056767/100034211	ecb:K10416/ecb:K06751	2
map04061	Viral protein interaction with cytokine and cytokine receptor	1|84	98|9704	0.575273011739148	0.843032320957625	CXCR2	100055552	ecb:K05050	1
map05223	Non-small cell lung cancer	1|84	99|9704	0.57898705161151	0.843032320957625	SOS2	100066282	ecb:K03099	1
map01521	EGFR tyrosine kinase inhibitor resistance	1|84	101|9704	0.586319122618559	0.843032320957625	SOS2	100066282	ecb:K03099	1
map04260	Cardiac muscle contraction	1|84	101|9704	0.586319122618559	0.843032320957625	MYH3	100063003	ecb:K10352	1
map04012	ErbB signaling pathway	1|84	103|9704	0.593524997266131	0.843032320957625	SOS2	100066282	ecb:K03099	1
map04211	Longevity regulating pathway	1|84	103|9704	0.593524997266131	0.843032320957625	PRKAG3	100034099	ecb:K07200	1
map04727	GABAergic synapse	1|84	103|9704	0.593524997266131	0.843032320957625	GLUL	100054716	ecb:K01915	1
map05220	Chronic myeloid leukemia	1|84	106|9704	0.604101876243375	0.844458213598981	SOS2	100066282	ecb:K03099	1
map04141	Protein processing in endoplasmic reticulum	2|84	234|9704	0.605389027420079	0.844458213598981	HSPB2/HSPA1B	100061956/100050827	ecb:K04455/ecb:K03283	2
map01232	Nucleotide metabolism	1|84	108|9704	0.611001571377812	0.844458213598981	UCKL1	100146261	ecb:K00876	1
map04514	Cell adhesion molecules	2|84	239|9704	0.616989148894239	0.844458213598981	LOC100066419/EQMHCC1	100066419/100034211	ecb:K06473/ecb:K06751	2
map04512	ECM-receptor interaction	1|84	111|9704	0.621128921097377	0.844458213598981	GP9	102149779	ecb:K06263	1
map03420	Nucleotide excision repair	1|84	112|9704	0.624446462078073	0.844458213598981	TRIM39	102151116	ecb:K03006	1
map05320	Autoimmune thyroid disease	1|84	113|9704	0.627735296230016	0.844458213598981	EQMHCC1	100034211	ecb:K06751	1
map00982	Drug metabolism - cytochrome P450	1|84	114|9704	0.630995668987464	0.844458213598981	GSTM3	100061826	ecb:K00799	1
map04623	Cytosolic DNA-sensing pathway	1|84	115|9704	0.634227823711661	0.844458213598981	LOC100057107	100057107	ecb:K12966	1
map04360	Axon guidance	2|84	248|9704	0.637218333824327	0.844458213598981	FYN/ROCK2	102149085/100072339	ecb:K05703/ecb:K04514	2
map05204	Chemical carcinogenesis - DNA adducts	1|84	116|9704	0.637432001708139	0.844458213598981	GSTM3	100061826	ecb:K00799	1
map00564	Glycerophospholipid metabolism	1|84	117|9704	0.640608442243862	0.844458213598981	CHKB	100055480	ecb:K14156	1
map05235	PD-L1 expression and PD-1 checkpoint pathway in cancer	1|84	118|9704	0.643757382564245	0.844458213598981	TICAM1	100062414	ecb:K05842	1
map04137	Mitophagy - animal	1|84	126|9704	0.667986712946524	0.860595765549751	TOMM40	100146715	ecb:K11518	1
map05150	Staphylococcus aureus infection	1|84	126|9704	0.667986712946524	0.860595765549751	ELANE	111774155	ecb:K01327	1
map04925	Aldosterone synthesis and secretion	1|84	127|9704	0.67089850205829	0.860595765549751	NPR2	100055416	ecb:K12323	1
map05133	Pertussis	1|84	128|9704	0.673785055867114	0.860595765549751	TICAM1	100062414	ecb:K05842	1
map04912	GnRH signaling pathway	1|84	130|9704	0.679483320115001	0.860595765549751	SOS2	100066282	ecb:K03099	1
map04350	TGF-beta signaling pathway	1|84	132|9704	0.685083212579496	0.860595765549751	ROCK2	100072339	ecb:K04514	1
map04911	Insulin secretion	1|84	133|9704	0.687846794917913	0.860595765549751	ABCC8	100071788	ecb:K05032	1
map05414	Dilated cardiomyopathy	1|84	134|9704	0.690586411387132	0.860595765549751	MYH3	100063003	ecb:K10352	1
map04148	Efferocytosis	2|84	274|9704	0.691018243553085	0.860595765549751	LOC100066419/CPT1B	100066419/100055438	ecb:K06473/ecb:K08765	2
map05215	Prostate cancer	1|84	138|9704	0.701309299588995	0.860595765549751	SOS2	100066282	ecb:K03099	1
map00980	Metabolism of xenobiotics by cytochrome P450	1|84	139|9704	0.703932132417191	0.860595765549751	GSTM3	100061826	ecb:K00799	1
map05208	Chemical carcinogenesis - reactive oxygen species	2|84	284|9704	0.709920088432996	0.860595765549751	GSTM3/SOS2	100061826/100066282	ecb:K00799/ecb:K03099	2
map05022	Pathways of neurodegeneration - multiple diseases	4|84	552|9704	0.71158335200348	0.860595765549751	CSNK1D/DNAH12/TOMM40/WNT8B	100057193/100050892/100146715/100070360	ecb:K08959/ecb:K10408/ecb:K11518/ecb:K00714	4
map05169	Epstein-Barr virus infection	2|84	286|9704	0.713584396553506	0.860595765549751	CLNK/EQMHCC1	100069539/100034211	ecb:K07371/ecb:K06751	2
map05145	Toxoplasmosis	1|84	143|9704	0.714197811312098	0.860595765549751	HSPA1B	100050827	ecb:K03283	1
map04725	Cholinergic synapse	1|84	145|9704	0.719197950982852	0.860595765549751	FYN	102149085	ecb:K05703	1
map04935	Growth hormone synthesis secretion and action	1|84	146|9704	0.721665507434096	0.860595765549751	SOS2	100066282	ecb:K03099	1
map04620	Toll-like receptor signaling pathway	1|84	151|9704	0.733685526021488	0.861025379501301	TICAM1	100062414	ecb:K05842	1
map04670	Leukocyte transendothelial migration	1|84	152|9704	0.736027242321519	0.861025379501301	ROCK2	100072339	ecb:K04514	1
map05014	Amyotrophic lateral sclerosis	3|84	437|9704	0.736229138529019	0.861025379501301	TPR/DNAH12/TOMM40	100049850/100050892/100146715	ecb:K09291/ecb:K10408/ecb:K11518	3
map04080	Neuroactive ligand-receptor interaction	3|84	438|9704	0.737656986436285	0.861025379501301	MC1R/P2RX6/TRIM39	100136907/100051842/102151116	ecb:K04199/ecb:K05221/ecb:K03006	3
map05020	Prion disease	2|84	302|9704	0.741541205222394	0.861025379501301	FYN/HSPA1B	102149085/100050827	ecb:K05703/ecb:K03283	2
map04066	HIF-1 signaling pathway	1|84	156|9704	0.745192368806059	0.861025379501301	ANGPTL4	100067036	ecb:K05466	1
map04976	Bile secretion	1|84	161|9704	0.756207692234106	0.861910457162634	ABCC8	100071788	ecb:K05032	1
map05203	Viral carcinogenesis	2|84	312|9704	0.757822956677281	0.861910457162634	EQMHCC1/PKM	100034211/100063687	ecb:K06751/ecb:K00873	2
map04722	Neurotrophin signaling pathway	1|84	165|9704	0.764680032584139	0.861910457162634	SOS2	100066282	ecb:K03099	1
map03010	Ribosome	1|84	167|9704	0.768806433935272	0.861910457162634	RPL8	102148603	ecb:K02938	1
map04120	Ubiquitin mediated proteolysis	1|84	167|9704	0.768806433935272	0.861910457162634	ITCH	100069340	ecb:K05632	1
map00230	Purine metabolism	1|84	169|9704	0.772861324141504	0.861910457162634	NPR2	100055416	ecb:K12323	1
map05210	Colorectal cancer	1|84	171|9704	0.776845927826212	0.861910457162634	SOS2	100066282	ecb:K03099	1
map05171	Coronavirus disease - COVID-19	2|84	327|9704	0.780605018574998	0.861910457162634	ELANE/RPL8	111774155/102148603	ecb:K01327/ecb:K02938	2
map04926	Relaxin signaling pathway	1|84	174|9704	0.782693674083347	0.861910457162634	SOS2	100066282	ecb:K03099	1
map04371	Apelin signaling pathway	1|84	175|9704	0.784609070870021	0.861910457162634	PRKAG3	100034099	ecb:K07200	1
map04728	Dopaminergic synapse	1|84	179|9704	0.792105251844147	0.864528443501268	PPP2R3A	100053302	ecb:K11583	1
map05202	Transcriptional misregulation in cancer	2|84	337|9704	0.794745878554978	0.864528443501268	ELANE/EYA4	111774155/100067710	ecb:K01327/ecb:K15616	2
map05162	Measles	1|84	189|9704	0.809736542969449	0.873486433873862	HSPA1B	100050827	ecb:K03283	1
map04630	JAK-STAT signaling pathway	1|84	191|9704	0.813081244273081	0.873486433873862	SOS2	100066282	ecb:K03099	1
map04550	Signaling pathways regulating pluripotency of stem cells	1|84	192|9704	0.814731741012392	0.873486433873862	WNT8B	100070360	ecb:K00714	1
map05146	Amoebiasis	1|84	195|9704	0.81959731521858	0.874498570783461	HSPB2	100061956	ecb:K04455	1
map05016	Huntington disease	2|84	365|9704	0.830192995306098	0.881585895015523	DNAH12/TRIM39	100050892/102151116	ecb:K10408/ecb:K03006	2
map05418	Fluid shear stress and atherosclerosis	1|84	205|9704	0.834921778306032	0.881629214142957	GSTM3	100061826	ecb:K00799	1
map04210	Apoptosis	1|84	209|9704	0.840684848664935	0.881629214142957	CFLAR	100068181	ecb:K04724	1
map04934	Cushing syndrome	1|84	210|9704	0.842094271804708	0.881629214142957	WNT8B	100070360	ecb:K00714	1
map04082	Neuroactive ligand signaling	1|84	233|9704	0.871316306121804	0.9037373779775	P2RX6	100051842	ecb:K05221	1
map05034	Alcoholism	1|84	233|9704	0.871316306121804	0.9037373779775	SOS2	100066282	ecb:K03099	1
map05164	Influenza A	1|84	250|9704	0.889415482051742	0.918239131933049	TICAM1	100062414	ecb:K05842	1
map05010	Alzheimer disease	2|84	432|9704	0.893851708454343	0.918566502236491	CSNK1D/WNT8B	100057193/100070360	ecb:K08959/ecb:K00714	2
map05415	Diabetic cardiomyopathy	1|84	263|9704	0.901536768121513	0.922214216931639	CPT1B	100055438	ecb:K08765	1
map05170	Human immunodeficiency virus 1 infection	1|84	271|9704	0.908333305221803	0.924923867874256	EQMHCC1	100034211	ecb:K06751	1
map04613	Neutrophil extracellular trap formation	1|84	285|9704	0.919129812978131	0.927376805868476	ELANE	111774155	ecb:K01327	1
map05166	Human T-cell leukemia virus 1 infection	1|84	293|9704	0.924724607766785	0.927376805868476	EQMHCC1	100034211	ecb:K06751	1
map04020	Calcium signaling pathway	1|84	296|9704	0.926722542858282	0.927376805868476	P2RX6	100051842	ecb:K05221	1
map04060	Cytokine-cytokine receptor interaction	1|84	297|9704	0.927376805868476	0.927376805868476	CXCR2	100055552	ecb:K05050	1

## Sheet: Mg_vs_Gg_KEGG_enrichment_all
Mg vs Gg KEGG enrichment all
KEGGID	Description	GeneRatio	BgRatio	pvalue	padj	geneName	geneID	keggID	Count
map04820	Cytoskeleton in muscle cells	12|89	243|9704	1.99473483151915e-06	0.000203708842281666	MYH2/TPM1/MYH3/ITGA2B/TNNT3/MYH1/MYL2/FHL1/MYH8/MYL1/NEB/TNNI2	791236/100067330/100063003/100009697/100147259/791235/100147688/100056943/100062893/100054327/100057773/106781214	ecb:K10352/ecb:K09290/ecb:K10352/ecb:K06476/ecb:K12045/ecb:K10352/ecb:K10351/ecb:K14365/ecb:K10352/ecb:K12749/ecb:K18267/ecb:K12043	12
map05410	Hypertrophic cardiomyopathy	9|89	128|9704	2.38038981524431e-06	0.000203708842281666	TPM1/MYH3/ITGA2B/TNNT3/MYH1/MYL2/ATP2A1/MYH8/MYL1	100067330/100063003/100009697/100147259/791235/100147688/100064403/100062893/100054327	ecb:K09290/ecb:K10352/ecb:K06476/ecb:K12045/ecb:K10352/ecb:K10351/ecb:K05853/ecb:K10352/ecb:K12749	9
map05414	Dilated cardiomyopathy	9|89	134|9704	3.48312357722682e-06	0.000203708842281666	TPM1/MYH3/ITGA2B/TNNT3/MYH1/MYL2/ATP2A1/MYH8/MYL1	100067330/100063003/100009697/100147259/791235/100147688/100064403/100062893/100054327	ecb:K09290/ecb:K10352/ecb:K06476/ecb:K12045/ecb:K10352/ecb:K10351/ecb:K05853/ecb:K10352/ecb:K12749	9
map04260	Cardiac muscle contraction	8|89	101|9704	3.67042959066064e-06	0.000203708842281666	TPM1/MYH3/TNNT3/MYH1/MYL2/ATP2A1/MYH8/MYL1	100067330/100063003/100147259/791235/100147688/100064403/100062893/100054327	ecb:K09290/ecb:K10352/ecb:K12045/ecb:K10352/ecb:K10351/ecb:K05853/ecb:K10352/ecb:K12749	8
map04814	Motor proteins	10|89	210|9704	2.08395921475555e-05	0.000925277891351463	MYH2/TPM1/MYH3/TNNT3/MYH1/MYL2/DNAH12/MYH8/MYL1/TNNI2	791236/100067330/100063003/100147259/791235/100147688/100050892/100062893/100054327/106781214	ecb:K10352/ecb:K09290/ecb:K10352/ecb:K12045/ecb:K10352/ecb:K10351/ecb:K10408/ecb:K10352/ecb:K12749/ecb:K12043	10
map04261	Adrenergic signaling in cardiomyocytes	9|89	201|9704	8.9105800573082e-05	0.00329691462120403	TPM1/MYH3/TNNT3/MYH1/MYL2/ATP2A1/MYH8/MYL1/PPP2R1A	100067330/100063003/100147259/791235/100147688/100064403/100062893/100054327/100062627	ecb:K09290/ecb:K10352/ecb:K12045/ecb:K10352/ecb:K10351/ecb:K05853/ecb:K10352/ecb:K12749/ecb:K03456	9
map03273	Virion - Lassa virus and SFTS virus	4|89	46|9704	0.00080405387517102	0.0254999943268523	MYH2/MYH3/MYH1/MYH8	791236/100063003/791235/100062893	ecb:K10352/ecb:K10352/ecb:K10352/ecb:K10352	4
map04919	Thyroid hormone signaling pathway	7|89	181|9704	0.00133027284947432	0.0369150715729124	MYH3/ITGA2B/MYH1/ATP2A1/MYH8/RAF1/SLC2A3	100063003/100009697/791235/100064403/100062893/100051110/100053371	ecb:K10352/ecb:K06476/ecb:K10352/ecb:K05853/ecb:K10352/ecb:K04365/ecb:K07191	7
map04810	Regulation of actin cytoskeleton	9|89	303|9704	0.00178031088166884	0.0439143350811648	MYH2/MYH3/ITGA2B/MYH1/MYL2/LOC100060505/MYH8/PFN1/RAF1	791236/100063003/100009697/791235/100147688/100060505/100062893/100061295/100051110	ecb:K10352/ecb:K10352/ecb:K06476/ecb:K10352/ecb:K10351/ecb:K03989/ecb:K10352/ecb:K05759/ecb:K04365	9
map04530	Tight junction	8|89	264|9704	0.00284303569224372	0.0631153923678105	MYH2/MYH3/CLDN6/MYH1/MYL2/MYH8/PPP2R1A/YBX2	791236/100063003/100065839/791235/100147688/100062893/100062627/100072964	ecb:K10352/ecb:K10352/ecb:K06087/ecb:K10352/ecb:K10351/ecb:K10352/ecb:K03456/ecb:K06099	8
map05416	Viral myocarditis	5|89	112|9704	0.00360078254187896	0.0726703385724663	MYH3/MYH1/FYN/LOC100049798/MYH8	100063003/791235/102149085/100049798/100062893	ecb:K10352/ecb:K10352/ecb:K05703/ecb:K06751/ecb:K10352	5
map04015	Rap1 signaling pathway	8|89	336|9704	0.0117597167835906	0.217554760496426	ANGPTL4/ITGA2B/ANGPT1/EFNA5/LOC111771852/PFN1/RAF1/VEGFC	100067036/100009697/100056482/100073202/111771852/100061295/100051110/100060890	ecb:K05466/ecb:K06476/ecb:K05465/ecb:K05462/ecb:K08732/ecb:K05759/ecb:K04365/ecb:K05449	8
map04270	Vascular smooth muscle contraction	5|89	170|9704	0.0198285077033801	0.338609900780799	MYH2/MYH3/MYH1/MYH8/RAF1	791236/100063003/791235/100062893/100051110	ecb:K10352/ecb:K10352/ecb:K10352/ecb:K10352/ecb:K04365	5
map04514	Cell adhesion molecules	6|89	239|9704	0.0223159470952189	0.353867161081328	ITGA2B/CLDN6/HHLA2/LOC100049798/RAF1/SELP	100009697/100065839/102149870/100049798/100051110/100009695	ecb:K06476/ecb:K06087/ecb:K06745/ecb:K06751/ecb:K04365/ecb:K06494	6
map04510	Focal adhesion	6|89	272|9704	0.0385635217935475	0.517511599544903	ITGA2B/MYL2/FLNC/FYN/RAF1/VEGFC	100009697/100147688/100071760/102149085/100051110/100060890	ecb:K06476/ecb:K10351/ecb:K04437/ecb:K05703/ecb:K04365/ecb:K05449	6
map05167	Kaposi sarcoma-associated herpesvirus infection	6|89	279|9704	0.042781353610732	0.517511599544903	ANGPTL4/ANGPT1/LOC100049798/LOC100060505/PREX1/RAF1	100067036/100056482/100049798/100060505/100071328/100051110	ecb:K05466/ecb:K05465/ecb:K06751/ecb:K03989/ecb:K12365/ecb:K04365	6
map04710	Circadian rhythm	2|89	36|9704	0.0428375494810384	0.517511599544903	CRY2/PER1	100056637/100073046	ecb:K02295/ecb:K02633	2
map04520	Adherens junction	4|89	145|9704	0.0440386564843404	0.517511599544903	MYL2/FYN/LIMCH1/RAF1	100147688/102149085/100063373/100051110	ecb:K10351/ecb:K05703/ecb:K06084/ecb:K04365	4
map04022	cGMP-PKG signaling pathway	5|89	211|9704	0.0442915332943836	0.517511599544903	MYH3/MYH1/ATP2A1/MYH8/RAF1	100063003/791235/100064403/100062893/100051110	ecb:K10352/ecb:K10352/ecb:K05853/ecb:K10352/ecb:K04365	5
map05014	Amyotrophic lateral sclerosis	8|89	437|9704	0.0467121628748496	0.51850500791083	ATP5F1C/DNAH12/NRG2/NUP54/NUP88/PFN1/RAB1A/WIPI1	100069978/100050892/100072444/100051138/100061117/100061295/100051331/100053194	ecb:K02136/ecb:K10408/ecb:K05455/ecb:K14308/ecb:K14318/ecb:K05759/ecb:K07874/ecb:K17908	8
map04010	MAPK signaling pathway	7|89	366|9704	0.0504812421219877	0.533658845289584	ANGPTL4/ANGPT1/DUSP10/EFNA5/FLNC/RAF1/VEGFC	100067036/100056482/100050108/100073202/100071760/100051110/100060890	ecb:K05466/ecb:K05465/ecb:K20216/ecb:K05462/ecb:K04437/ecb:K04365/ecb:K05449	7
map04066	HIF-1 signaling pathway	4|89	156|9704	0.0549260252917086	0.554253527943605	ANGPTL4/ANGPT1/GAPDH/SLC2A3	100067036/100056482/100033897/100053371	ecb:K05466/ecb:K05465/ecb:K00134/ecb:K07191	4
map04950	Maturity onset diabetes of the young	2|89	46|9704	0.0663871148211938	0.640779977839348	MAF/SLC2A3	100146831/100053371	ecb:K07595/ecb:K07191	2
map04714	Thermogenesis	5|89	252|9704	0.0815163737800319	0.723939024437107	PLD3/ATP5F1C/COX15/NDUFAF2/SMARCA4	100064698/100069978/100060721/100051125/100054949	ecb:K16860/ecb:K02136/ecb:K02259/ecb:K18160/ecb:K11647	5
map03015	mRNA surveillance pathway	3|89	113|9704	0.0851771755779582	0.723939024437107	CPSF2/PPP2R1A/SMG5	100053213/100062627/100057746	ecb:K14402/ecb:K03456/ecb:K11125	3
map04014	Ras signaling pathway	6|89	338|9704	0.0897458249070381	0.723939024437107	ANGPTL4/ANGPT1/EFNA5/LOC111771852/RAF1/VEGFC	100067036/100056482/100073202/111771852/100051110/100060890	ecb:K05466/ecb:K05465/ecb:K05462/ecb:K08732/ecb:K04365/ecb:K05449	6
map05216	Thyroid cancer	2|89	55|9704	0.0904117132816518	0.723939024437107	TPM1/RAF1	100067330/100051110	ecb:K09290/ecb:K04365	2
map00620	Pyruvate metabolism	2|89	58|9704	0.0989138346970077	0.723939024437107	ACOT12/DLAT	100073251/100062027	ecb:K01067/ecb:K00627	2
map00860	Porphyrin metabolism	2|89	58|9704	0.0989138346970077	0.723939024437107	COX15/FTL	100060721/100051593	ecb:K02259/ecb:K13625	2
map05010	Alzheimer disease	7|89	432|9704	0.101017193730779	0.723939024437107	ATP2A1/ATP5F1C/DVL2/GAPDH/IDE/RAF1/WIPI1	100064403/100069978/100061612/100033897/100071303/100051110/100053194	ecb:K05853/ecb:K02136/ecb:K02353/ecb:K00134/ecb:K01408/ecb:K04365/ecb:K17908	7
map04140	Autophagy - animal	4|89	193|9704	0.10109058449347	0.723939024437107	DAPK3/RAB1A/RAF1/WIPI1	100061244/100051331/100051110/100053194	ecb:K08803/ecb:K07874/ecb:K04365/ecb:K17908	4
map04151	PI3K-Akt signaling pathway	7|89	440|9704	0.10855664641058	0.733483792396541	ANGPTL4/ITGA2B/ANGPT1/EFNA5/PPP2R1A/RAF1/VEGFC	100067036/100009697/100056482/100073202/100062627/100051110/100060890	ecb:K05466/ecb:K06476/ecb:K05465/ecb:K05462/ecb:K03456/ecb:K04365/ecb:K05449	7
map05150	Staphylococcus aureus infection	3|89	126|9704	0.109031374545432	0.733483792396541	KRT18/LOC100060505/SELP	100063542/100060505/100009695	ecb:K07604/ecb:K03989/ecb:K06494	3
map04216	Ferroptosis	2|89	64|9704	0.116546315223891	0.760978881755993	GSS/FTL	100069411/100051593	ecb:K21456/ecb:K13625	2
map04613	Neutrophil extracellular trap formation	5|89	285|9704	0.120649037405782	0.765259608688105	ITGA2B/H3C4/LOC100060505/RAF1/SELP	100009697/102149722/100060505/100051110/100009695	ecb:K06476/ecb:K11253/ecb:K03989/ecb:K04365/ecb:K06494	5
map04973	Carbohydrate digestion and absorption	2|89	67|9704	0.125641988845409	0.774792264546688	SLC2A3/TAS1R3	100053371/100065915	ecb:K07191/ecb:K04626	2
map00740	Riboflavin metabolism	1|89	15|9704	0.129168821544919	0.775012929269514	FLAD1	100063090	ecb:K00953	1
map04930	Type II diabetes mellitus	2|89	71|9704	0.138022670740742	0.806342971169598	MAF/SLC2A3	100146831/100053371	ecb:K07595/ecb:K07191	2
map03266	Virion - Herpesvirus	1|89	18|9704	0.152949010215622	0.82502298982205	IDE	100071303	ecb:K01408	1
map05219	Bladder cancer	2|89	76|9704	0.153854569327504	0.82502298982205	DAPK3/RAF1	100061244/100051110	ecb:K08803/ecb:K04365	2
map04660	T cell receptor signaling pathway	3|89	149|9704	0.156583387905714	0.82502298982205	FYN/PPP2R1A/RAF1	102149085/100062627/100051110	ecb:K05703/ecb:K03456/ecb:K04365	3
map00785	Lipoic acid metabolism	1|89	19|9704	0.160732154763506	0.82502298982205	DLAT	100062027	ecb:K00627	1
map00010	Glycolysis / Gluconeogenesis	2|89	79|9704	0.163518070054821	0.82502298982205	DLAT/GAPDH	100062027/100033897	ecb:K00627/ecb:K00134	2
map04664	Fc epsilon RI signaling pathway	2|89	79|9704	0.163518070054821	0.82502298982205	FYN/RAF1	102149085/100051110	ecb:K05703/ecb:K04365	2
map05132	Salmonella infection	5|89	321|9704	0.171624129684891	0.845020165630303	MYL2/FLNC/GAPDH/PFN1/RAF1	100147688/100071760/100033897/100061295/100051110	ecb:K10351/ecb:K04437/ecb:K00134/ecb:K05759/ecb:K04365	5
map05211	Renal cell carcinoma	2|89	85|9704	0.183152459029646	0.845020165630303	RAF1/SLC2A3	100051110/100053371	ecb:K04365/ecb:K07191	2
map04071	Sphingolipid signaling pathway	3|89	164|9704	0.190514025110951	0.845020165630303	FYN/PPP2R1A/RAF1	102149085/100062627/100051110	ecb:K05703/ecb:K03456/ecb:K04365	3
map04730	Long-term depression	2|89	89|9704	0.196429792499627	0.845020165630303	PPP2R1A/RAF1	100062627/100051110	ecb:K03456/ecb:K04365	2
map05134	Legionellosis	2|89	91|9704	0.203114371763577	0.845020165630303	LOC100060505/RAB1A	100060505/100051331	ecb:K03989/ecb:K07874	2
map05221	Acute myeloid leukemia	2|89	91|9704	0.203114371763577	0.845020165630303	PER1/RAF1	100073046/100051110	ecb:K02633/ecb:K04365	2
map00900	Terpenoid backbone biosynthesis	1|89	25|9704	0.205967956358369	0.845020165630303	FNTB	100052486	ecb:K05954	1
map00531	Glycosaminoglycan degradation	1|89	26|9704	0.213269211847997	0.845020165630303	IDUA	100146682	ecb:K01217	1
map05206	MicroRNAs in cancer	4|89	259|9704	0.213741166698929	0.845020165630303	TPM1/IGF2BP3/EFNA5/RAF1	100067330/100067926/100073202/100051110	ecb:K09290/ecb:K02888/ecb:K05462/ecb:K04365	4
map04371	Apelin signaling pathway	3|89	175|9704	0.216494953772255	0.845020165630303	MYL2/MYL3/RAF1	100147688/100054327/100051110	ecb:K10351/ecb:K12749/ecb:K04365	3
map04917	Prolactin signaling pathway	2|89	95|9704	0.216559113565821	0.845020165630303	RAF1/SLC2A3	100051110/100053371	ecb:K04365/ecb:K07191	2
map05415	Diabetic cardiomyopathy	4|89	263|9704	0.221487066916602	0.845020165630303	ATP2A1/ATP5F1C/GAPDH/SLC2A3	100064403/100069978/100033897/100053371	ecb:K05853/ecb:K02136/ecb:K00134/ecb:K07191	4
map03320	PPAR signaling pathway	2|89	98|9704	0.226696689573194	0.845020165630303	ANGPTL4/FABP6	100067036/100059749	ecb:K05466/ecb:K08755	2
map05230	Central carbon metabolism in cancer	2|89	98|9704	0.226696689573194	0.845020165630303	RAF1/SLC2A3	100051110/100053371	ecb:K04365/ecb:K07191	2
map05200	Pathways in cancer	9|89	738|9704	0.23419873202222	0.845020165630303	TPM1/ITGA2B/DAPK3/DVL2/LOC111769596/LOC111771852/RAF1/SLC2A3/VEGFC	100067330/100009697/100061244/100061612/111769596/111771852/100051110/100053371/100060890	ecb:K09290/ecb:K06476/ecb:K08803/ecb:K02353/ecb:K04259/ecb:K08732/ecb:K04365/ecb:K07191/ecb:K05449	9
map01521	EGFR tyrosine kinase inhibitor resistance	2|89	101|9704	0.23686959832242	0.845020165630303	NRG2/RAF1	100072444/100051110	ecb:K05455/ecb:K04365	2
map05022	Pathways of neurodegeneration - multiple diseases	7|89	552|9704	0.242175754393027	0.845020165630303	ATP2A1/ATP5F1C/DNAH12/DVL2/RAB1A/RAF1/WIPI1	100064403/100069978/100050892/100061612/100051331/100051110/100053194	ecb:K05853/ecb:K02136/ecb:K10408/ecb:K02353/ecb:K07874/ecb:K04365/ecb:K17908	7
map04148	Efferocytosis	4|89	274|9704	0.24316362475387	0.845020165630303	ITGA2B/ATP2A1/LOC111769596/SLC2A3	100009697/100064403/111769596/100053371	ecb:K06476/ecb:K05853/ecb:K04259/ecb:K07191	4
map04012	ErbB signaling pathway	2|89	103|9704	0.24366653509586	0.845020165630303	NRG2/RAF1	100072444/100051110	ecb:K05455/ecb:K04365	2
map05412	Arrhythmogenic right ventricular cardiomyopathy	2|89	106|9704	0.253877811375102	0.845020165630303	ITGA2B/ATP2A1	100009697/100064403	ecb:K06476/ecb:K05853	2
map04630	JAK-STAT signaling pathway	3|89	191|9704	0.255492402250221	0.845020165630303	FHL1/IL20RA/RAF1	100056943/100073190/100051110	ecb:K14365/ecb:K05136/ecb:K04365	3
map04550	Signaling pathways regulating pluripotency of stem cells	3|89	192|9704	0.257965943544401	0.845020165630303	ID4/DVL2/RAF1	100066589/100061612/100051110	ecb:K17695/ecb:K02353/ecb:K04365	3
map04380	Osteoclast differentiation	3|89	193|9704	0.260442922897837	0.845020165630303	ATP2A1/FYN/OSCAR	100064403/102149085/100051988	ecb:K05853/ecb:K05703/ecb:K06264	3
map00020	Citrate cycle (TCA cycle)	1|89	33|9704	0.262552170276746	0.845020165630303	DLAT	100062027	ecb:K00627	1
map01210	2-Oxocarboxylic acid metabolism	1|89	34|9704	0.269338733904641	0.845020165630303	DLAT	100062027	ecb:K00627	1
map04512	ECM-receptor interaction	2|89	111|9704	0.270918060963684	0.845020165630303	ITGA2B/OSCAR	100009697/100051988	ecb:K06476/ecb:K06264	2
map01240	Biosynthesis of cofactors	3|89	198|9704	0.272874770062225	0.845020165630303	GSS/COX15/FLAD1	100069411/100060721/100063090	ecb:K21456/ecb:K02259/ecb:K00953	3
map04136	Autophagy - other	1|89	35|9704	0.276063537698073	0.845020165630303	WIPI1	100053194	ecb:K17908	1
map04611	Platelet activation	3|89	200|9704	0.277866991400955	0.845020165630303	ITGA2B/FYN/OSCAR	100009697/102149085/100051988	ecb:K06476/ecb:K05703/ecb:K06264	3
map00564	Glycerophospholipid metabolism	2|89	117|9704	0.291356850275906	0.858121594190052	PLD3/CRLS1	100064698/100065537	ecb:K16860/ecb:K08744	2
map05235	PD-L1 expression and PD-1 checkpoint pathway in cancer	2|89	118|9704	0.294758491631545	0.858121594190052	HHLA2/RAF1	102149870/100051110	ecb:K06745/ecb:K04365	2
map05225	Hepatocellular carcinoma	3|89	208|9704	0.297921905635383	0.858121594190052	DVL2/RAF1/SMARCA4	100061612/100051110/100054949	ecb:K02353/ecb:K04365/ecb:K11647	3
map03013	Nucleocytoplasmic transport	2|89	119|9704	0.298158070581253	0.858121594190052	NUP54/NUP88	100051138/100061117	ecb:K14308/ecb:K14318	2
map04916	Melanogenesis	2|89	120|9704	0.301555341124788	0.858121594190052	DVL2/RAF1	100061612/100051110	ecb:K02353/ecb:K04365	2
map00520	Amino sugar and nucleotide sugar metabolism	1|89	41|9704	0.315146179781414	0.858121594190052	PGM3	100065388	ecb:K01836	1
map05160	Hepatitis C	3|89	219|9704	0.325633975563278	0.858121594190052	CLDN6/PPP2R1A/RAF1	100065839/100062627/100051110	ecb:K06087/ecb:K03456/ecb:K04365	3
map04145	Phagosome	3|89	220|9704	0.328156478407934	0.858121594190052	ITGA2B/LOC100049798/LOC100060505	100009697/100049798/100060505	ecb:K06476/ecb:K06751/ecb:K03989	3
map01200	Carbon metabolism	2|89	128|9704	0.328622366978007	0.858121594190052	DLAT/GAPDH	100062027/100033897	ecb:K00627/ecb:K00134	2
map00190	Oxidative phosphorylation	2|89	129|9704	0.331988527988341	0.858121594190052	ATP5F1C/COX15	100069978/100060721	ecb:K02136/ecb:K02259	2
map01250	Biosynthesis of nucleotide sugars	1|89	45|9704	0.340034626907049	0.858121594190052	PGM3	100065388	ecb:K01836	1
map04350	TGF-beta signaling pathway	2|89	132|9704	0.342059061696229	0.858121594190052	ID4/PPP2R1A	100066589/100062627	ecb:K17695/ecb:K03456	2
map05143	African trypanosomiasis	1|89	48|9704	0.358112068792325	0.858121594190052	SELP	100009695	ecb:K06494	1
map04977	Vitamin digestion and absorption	1|89	49|9704	0.364028392930424	0.858121594190052	LOC102150810	102150810	ecb:K14386	1
map05163	Human cytomegalovirus infection	4|89	333|9704	0.365097503618117	0.858121594190052	ITGA2B/LOC100049798/LOC111769596/RAF1	100009697/100049798/111769596/100051110	ecb:K06476/ecb:K06751/ecb:K04259/ecb:K04365	4
map05165	Human papillomavirus infection	5|89	435|9704	0.368995910698269	0.858121594190052	ITGA2B/DVL2/LOC100049798/PPP2R1A/RAF1	100009697/100061612/100049798/100062627/100051110	ecb:K06476/ecb:K02353/ecb:K06751/ecb:K03456/ecb:K04365	5
map05202	Transcriptional misregulation in cancer	4|89	337|9704	0.373496142055711	0.858121594190052	MAF/H3C4/PER1/SIX4	100146831/102149722/100073046/100051418	ecb:K07595/ecb:K11253/ecb:K02633/ecb:K15615	4
map05142	Chagas disease	2|89	142|9704	0.37526818047457	0.858121594190052	LOC100060505/PPP2R1A	100060505/100062627	ecb:K03989/ecb:K03456	2
map04931	Insulin resistance	2|89	145|9704	0.385105354271801	0.858121594190052	RAF1/SLC2A3	100051110/100053371	ecb:K04365/ecb:K07191	2
map02010	ABC transporters	1|89	53|9704	0.387159287089285	0.858121594190052	ABCA7	111774161	ecb:K05645	1
map04072	Phospholipase D signaling pathway	3|89	246|9704	0.393465418134095	0.858121594190052	FYN/LOC111771852/RAF1	102149085/111771852/100051110	ecb:K05703/ecb:K08732/ecb:K04365	3
map04152	AMPK signaling pathway	2|89	148|9704	0.394877169084958	0.858121594190052	PPP2R1A/SLC2A3	100062627/100053371	ecb:K03456/ecb:K07191	2
map04360	Axon guidance	3|89	248|9704	0.398441434767493	0.858121594190052	EFNA5/FYN/RAF1	100073202/102149085/100051110	ecb:K05462/ecb:K05703/ecb:K04365	3
map04670	Leukocyte transendothelial migration	2|89	152|9704	0.407798143096999	0.858121594190052	CLDN6/MYL2	100065839/100147688	ecb:K06087/ecb:K10351	2
map04340	Hedgehog signaling pathway	1|89	59|9704	0.420304583583228	0.858121594190052	MGRN1	100069818	ecb:K10604	1
map04933	AGE-RAGE signaling pathway in diabetic complications	2|89	157|9704	0.423764204561034	0.858121594190052	SELP/VEGFC	100009695/100060890	ecb:K06494/ecb:K05449	2
map05212	Pancreatic cancer	2|89	157|9704	0.423764204561034	0.858121594190052	LOC111771852/RAF1	111771852/100051110	ecb:K08732/ecb:K04365	2
map04668	TNF signaling pathway	2|89	158|9704	0.426931556211002	0.858121594190052	SELP/VEGFC	100009695/100060890	ecb:K06494/ecb:K05449	2
map00270	Cysteine and methionine metabolism	1|89	62|9704	0.436206148355624	0.858121594190052	GSS	100069411	ecb:K21456	1
map04330	Notch signaling pathway	1|89	64|9704	0.44656678928506	0.858121594190052	DVL2	100061612	ecb:K02353	1
map00480	Glutathione metabolism	1|89	66|9704	0.456739136700106	0.858121594190052	GSS	100069411	ecb:K21456	1
map03272	Virion - Hepatitis viruses	1|89	66|9704	0.456739136700106	0.858121594190052	CLDN6	100065839	ecb:K06087	1
map04910	Insulin signaling pathway	2|89	168|9704	0.458100514283574	0.858121594190052	RAF1/SLC2A3	100051110/100053371	ecb:K04365/ecb:K07191	2
map04068	FoxO signaling pathway	2|89	169|9704	0.461164908476237	0.858121594190052	RAF1/SLC2A3	100051110/100053371	ecb:K04365/ecb:K07191	2
map05210	Colorectal cancer	2|89	171|9704	0.467263960084518	0.858121594190052	LOC111771852/RAF1	111771852/100051110	ecb:K08732/ecb:K04365	2
map05231	Choline metabolism in cancer	2|89	172|9704	0.470298464421356	0.858121594190052	LOC111771852/RAF1	111771852/100051110	ecb:K08732/ecb:K04365	2
map04926	Relaxin signaling pathway	2|89	174|9704	0.47633706387544	0.858121594190052	RAF1/VEGFC	100051110/100060890	ecb:K04365/ecb:K05449	2
map00565	Ether lipid metabolism	1|89	70|9704	0.476532426242833	0.858121594190052	PLD3	100064698	ecb:K16860	1
map05017	Spinocerebellar ataxia	2|89	175|9704	0.479341018905534	0.858121594190052	ATP2A1/WIPI1	100064403/100053194	ecb:K05853/ecb:K17908	2
map03250	Viral life cycle - HIV-1	1|89	71|9704	0.481368279892863	0.858121594190052	NELFE	100051271	ecb:K15182	1
map04979	Cholesterol metabolism	1|89	71|9704	0.481368279892863	0.858121594190052	ANGPTL4	100067036	ecb:K05466	1
map04650	Natural killer cell mediated cytotoxicity	2|89	176|9704	0.482334654241331	0.858121594190052	FYN/RAF1	102149085/100051110	ecb:K05703/ecb:K04365	2
map04928	Parathyroid hormone synthesis secretion and action	2|89	176|9704	0.482334654241331	0.858121594190052	MAF/RAF1	100146831/100051110	ecb:K07595/ecb:K04365	2
map05224	Breast cancer	2|89	176|9704	0.482334654241331	0.858121594190052	DVL2/RAF1	100061612/100051110	ecb:K02353/ecb:K04365	2
map05213	Endometrial cancer	1|89	72|9704	0.486159956742187	0.858121594190052	RAF1	100051110	ecb:K04365	1
map05217	Basal cell carcinoma	1|89	72|9704	0.486159956742187	0.858121594190052	DVL2	100061612	ecb:K02353	1
map04915	Estrogen signaling pathway	2|89	179|9704	0.491253003673236	0.858121594190052	KRT18/RAF1	100063542/100051110	ecb:K07604/ecb:K04365	2
map00240	Pyrimidine metabolism	1|89	74|9704	0.495612372564378	0.858121594190052	UCKL1	100146261	ecb:K00876	1
map04929	GnRH secretion	1|89	74|9704	0.495612372564378	0.858121594190052	RAF1	100051110	ecb:K04365	1
map05144	Malaria	1|89	76|9704	0.504892823318473	0.858121594190052	SELP	100009695	ecb:K06494	1
map04150	mTOR signaling pathway	2|89	184|9704	0.505904862899269	0.858121594190052	DVL2/RAF1	100061612/100051110	ecb:K02353/ecb:K04365	2
map05321	Inflammatory bowel disease	1|89	77|9704	0.509469530705746	0.858121594190052	MAF	100146831	ecb:K07595	1
map01230	Biosynthesis of amino acids	1|89	79|9704	0.518497817124145	0.858121594190052	GAPDH	100033897	ecb:K00134	1
map00562	Inositol phosphate metabolism	1|89	80|9704	0.522950148996971	0.858121594190052	MTMR7	100053655	ecb:K18083	1
map04370	VEGF signaling pathway	1|89	80|9704	0.522950148996971	0.858121594190052	RAF1	100051110	ecb:K04365	1
map05205	Proteoglycans in cancer	3|89	301|9704	0.52481908906351	0.858121594190052	ITGA2B/FLNC/RAF1	100009697/100071760/100051110	ecb:K06476/ecb:K04437/ecb:K04365	3
map04310	Wnt signaling pathway	2|89	191|9704	0.525961348589743	0.858121594190052	CXXC4/DVL2	111772602/100061612	ecb:K03344/ecb:K02353	2
map05020	Prion disease	3|89	302|9704	0.527072386557464	0.858121594190052	ATP5F1C/FYN/LOC100060505	100069978/102149085/100060505	ecb:K02136/ecb:K05703/ecb:K03989	3
map05330	Allograft rejection	1|89	84|9704	0.540356028068858	0.858121594190052	LOC100049798	100049798	ecb:K06751	1
map05203	Viral carcinogenesis	3|89	312|9704	0.549284536940161	0.858121594190052	H3C4/LOC100049798/LOC100060505	102149722/100049798/100060505	ecb:K11253/ecb:K06751/ecb:K03989	3
map04024	cAMP signaling pathway	3|89	313|9704	0.551472922594344	0.858121594190052	ATP2A1/LOC111769596/RAF1	100064403/111769596/100051110	ecb:K05853/ecb:K04259/ecb:K04365	3
map05322	Systemic lupus erythematosus	2|89	204|9704	0.561754582119022	0.858121594190052	H3C4/LOC100060505	102149722/100060505	ecb:K11253/ecb:K03989	2
map05418	Fluid shear stress and atherosclerosis	2|89	205|9704	0.564428150921219	0.858121594190052	ITGA2B/SELP	100009697/100009695	ecb:K06476/ecb:K06494	2
map05226	Gastric cancer	2|89	206|9704	0.567090218580089	0.858121594190052	DVL2/RAF1	100061612/100051110	ecb:K02353/ecb:K04365	2
map04978	Mineral absorption	1|89	91|9704	0.569318224639587	0.858121594190052	FTL	100051593	ecb:K13625	1
map05332	Graft-versus-host disease	1|89	91|9704	0.569318224639587	0.858121594190052	LOC100049798	100049798	ecb:K06751	1
map04390	Hippo signaling pathway	2|89	208|9704	0.572379787009422	0.858121594190052	DVL2/PPP2R1A	100061612/100062627	ecb:K02353/ecb:K03456	2
map04934	Cushing syndrome	2|89	210|9704	0.577623172833889	0.858121594190052	DVL2/RAF1	100061612/100051110	ecb:K02353/ecb:K04365	2
map04720	Long-term potentiation	1|89	94|9704	0.581171177201132	0.858121594190052	RAF1	100051110	ecb:K04365	1
map04920	Adipocytokine signaling pathway	1|89	94|9704	0.581171177201132	0.858121594190052	SLC2A3	100053371	ecb:K07191	1
map04217	Necroptosis	2|89	212|9704	0.582820280765721	0.858121594190052	FTL/SPATA2	100051593/100071437	ecb:K13625/ecb:K17595	2
map04924	Renin secretion	1|89	96|9704	0.588893357844438	0.858121594190052	LOC111769596	111769596	ecb:K04259	1
map05218	Melanoma	1|89	96|9704	0.588893357844438	0.858121594190052	RAF1	100051110	ecb:K04365	1
map04940	Type I diabetes mellitus	1|89	97|9704	0.59270148556632	0.858121594190052	LOC100049798	100049798	ecb:K06751	1
map05214	Glioma	1|89	97|9704	0.59270148556632	0.858121594190052	RAF1	100051110	ecb:K04365	1
map04061	Viral protein interaction with cytokine and cytokine receptor	1|89	98|9704	0.596474730885836	0.858121594190052	IL20RA	100073190	ecb:K05136	1
map04612	Antigen processing and presentation	1|89	98|9704	0.596474730885836	0.858121594190052	LOC100049798	100049798	ecb:K06751	1
map05223	Non-small cell lung cancer	1|89	99|9704	0.600213409727306	0.858121594190052	RAF1	100051110	ecb:K04365	1
map04218	Cellular senescence	2|89	220|9704	0.603144666824012	0.858121594190052	LOC100049798/RAF1	100049798/100051110	ecb:K06751/ecb:K04365	2
map05220	Chronic myeloid leukemia	1|89	106|9704	0.625442250114929	0.858121594190052	RAF1	100051110	ecb:K04365	1
map04070	Phosphatidylinositol signaling system	1|89	107|9704	0.62891543616825	0.858121594190052	MTMR7	100053655	ecb:K18083	1
map01232	Nucleotide metabolism	1|89	108|9704	0.632356774730408	0.858121594190052	UCKL1	100146261	ecb:K00876	1
map05140	Leishmaniasis	1|89	108|9704	0.632356774730408	0.858121594190052	LOC100060505	100060505	ecb:K03989	1
map05034	Alcoholism	2|89	233|9704	0.634586750808987	0.858121594190052	H3C4/RAF1	102149722/100051110	ecb:K11253/ecb:K04365	2
map04062	Chemokine signaling pathway	2|89	234|9704	0.63692430714145	0.858121594190052	PREX1/RAF1	100071328/100051110	ecb:K12365/ecb:K04365	2
map04141	Protein processing in endoplasmic reticulum	2|89	234|9704	0.63692430714145	0.858121594190052	LOC111771852/SEL1L2	111771852/100063135	ecb:K08732/ecb:K14026	2
map04914	Progesterone-mediated oocyte maturation	1|89	110|9704	0.639145061746057	0.858121594190052	RAF1	100051110	ecb:K04365	1
map04658	Th1 and Th2 cell differentiation	1|89	111|9704	0.642492579934988	0.858121594190052	MAF	100146831	ecb:K07595	1
map00590	Arachidonic acid metabolism	1|89	112|9704	0.645809390149289	0.858121594190052	PTGR1	100058059	ecb:K13948	1
map03420	Nucleotide excision repair	1|89	112|9704	0.645809390149289	0.858121594190052	LOC111771852	111771852	ecb:K08732	1
map05320	Autoimmune thyroid disease	1|89	113|9704	0.649095770912082	0.858121594190052	LOC100049798	100049798	ecb:K06751	1
map04666	Fc gamma R-mediated phagocytosis	1|89	115|9704	0.655578345710552	0.858121594190052	RAF1	100051110	ecb:K04365	1
map05323	Rheumatoid arthritis	1|89	115|9704	0.655578345710552	0.858121594190052	ANGPT1	100056482	ecb:K05465	1
map05016	Huntington disease	3|89	365|9704	0.656341853519084	0.858121594190052	ATP5F1C/DNAH12/WIPI1	100069978/100050892/100053194	ecb:K02136/ecb:K10408/ecb:K17908	3
map00983	Drug metabolism - other enzymes	1|89	116|9704	0.658775084393601	0.858121594190052	UCKL1	100146261	ecb:K00876	1
map04540	Gap junction	1|89	118|9704	0.665080807675821	0.858121594190052	RAF1	100051110	ecb:K04365	1
map03082	ATP-dependent chromatin remodeling	1|89	121|9704	0.674323965515984	0.858121594190052	SMARCA4	100054949	ecb:K11647	1
map04742	Taste transduction	1|89	124|9704	0.683314816914008	0.858121594190052	TAS1R3	100065915	ecb:K04626	1
map04137	Mitophagy - animal	1|89	126|9704	0.689171918568931	0.858121594190052	USP30	100066762	ecb:K11851	1
map05133	Pertussis	1|89	128|9704	0.694921887829853	0.858121594190052	LOC100060505	100060505	ecb:K03989	1
map05152	Tuberculosis	2|89	262|9704	0.697753975408695	0.858121594190052	LOC100060505/RAF1	100060505/100051110	ecb:K03989/ecb:K04365	2
map05168	Herpes simplex virus 1 infection	2|89	263|9704	0.699764432696553	0.858121594190052	LOC100049798/LOC100060505	100049798/100060505	ecb:K06751/ecb:K03989	2
map04912	GnRH signaling pathway	1|89	130|9704	0.700566662393576	0.858121594190052	RAF1	100051110	ecb:K04365	1
map05222	Small cell lung cancer	1|89	131|9704	0.70335019770243	0.858121594190052	ITGA2B	100009697	ecb:K06476	1
map00140	Steroid hormone biosynthesis	1|89	132|9704	0.706108145305531	0.858121594190052	ARSH	100064719	ecb:K01131	1
map04610	Complement and coagulation cascades	1|89	133|9704	0.708840737769782	0.858121594190052	LOC100060505	100060505	ecb:K03989	1
map04713	Circadian entrainment	1|89	133|9704	0.708840737769782	0.858121594190052	PER1	100073046	ecb:K02633	1
map04911	Insulin secretion	1|89	133|9704	0.708840737769782	0.858121594190052	SLC2A3	100053371	ecb:K07191	1
map01522	Endocrine resistance	1|89	134|9704	0.711548205572361	0.858121594190052	RAF1	100051110	ecb:K04365	1
map04662	B cell receptor signaling pathway	1|89	134|9704	0.711548205572361	0.858121594190052	RAF1	100051110	ecb:K04365	1
map05170	Human immunodeficiency virus 1 infection	2|89	271|9704	0.71545728797253	0.858121594190052	LOC100049798/RAF1	100049798/100051110	ecb:K06751/ecb:K04365	2
map04750	Inflammatory mediator regulation of TRP channels	1|89	136|9704	0.716888678763802	0.858121594190052	LOC111769596	111769596	ecb:K04259	1
map05215	Prostate cancer	1|89	138|9704	0.722131367604041	0.858121594190052	RAF1	100051110	ecb:K04365	1
map04922	Glucagon signaling pathway	1|89	142|9704	0.732330442375908	0.858121594190052	SLC2A3	100053371	ecb:K07191	1
map04114	Oocyte meiosis	1|89	143|9704	0.734821823951786	0.858121594190052	PPP2R1A	100062627	ecb:K03456	1
map04625	C-type lectin receptor signaling pathway	1|89	143|9704	0.734821823951786	0.858121594190052	RAF1	100051110	ecb:K04365	1
map05208	Chemical carcinogenesis - reactive oxygen species	2|89	284|9704	0.739507396216183	0.858121594190052	ATP5F1C/RAF1	100069978/100051110	ecb:K02136/ecb:K04365	2
map04725	Cholinergic synapse	1|89	145|9704	0.73973600332089	0.858121594190052	FYN	102149085	ecb:K05703	1
map04935	Growth hormone synthesis secretion and action	1|89	146|9704	0.742159216596801	0.858121594190052	RAF1	100051110	ecb:K04365	1
map05166	Human T-cell leukemia virus 1 infection	2|89	293|9704	0.755138253866244	0.861964552662599	LOC100049798/SLC2A3	100049798/100053371	ecb:K06751/ecb:K07191	2
map04020	Calcium signaling pathway	2|89	296|9704	0.760168537008768	0.861964552662599	ATP2A1/VEGFC	100064403/100060890	ecb:K05853/ecb:K05449	2
map04060	Cytokine-cytokine receptor interaction	2|89	297|9704	0.761825615906128	0.861964552662599	GDF11/IL20RA	100058832/100073190	ecb:K05497/ecb:K05136	2
map03040	Spliceosome	1|89	157|9704	0.767385865950103	0.861964552662599	PRPF38A	100050749	ecb:K12849	1
map04972	Pancreatic secretion	1|89	158|9704	0.769554364738251	0.861964552662599	ATP2A1	100064403	ecb:K05853	1
map04640	Hematopoietic cell lineage	1|89	160|9704	0.773831573467143	0.861964552662599	ITGA2B	100009697	ecb:K06476	1
map04976	Bile secretion	1|89	161|9704	0.775940646178943	0.861964552662599	SLC2A3	100053371	ecb:K07191	1
map04726	Serotonergic synapse	1|89	163|9704	0.780100622998681	0.861964552662599	RAF1	100051110	ecb:K04365	1
map04722	Neurotrophin signaling pathway	1|89	165|9704	0.784184215866808	0.861964552662599	RAF1	100051110	ecb:K04365	1
map03010	Ribosome	1|89	167|9704	0.788192811668953	0.861964552662599	IGF2BP3	100067926	ecb:K02888	1
map04120	Ubiquitin mediated proteolysis	1|89	167|9704	0.788192811668953	0.861964552662599	MGRN1	100069818	ecb:K10604	1
map04110	Cell cycle	1|89	172|9704	0.797895066984296	0.865856392097649	PPP2R1A	100062627	ecb:K03456	1
map01100	Metabolic pathways	14|89	1811|9704	0.800166170962907	0.865856392097649	UCKL1/MTMR7/GSS/IDUA/PLD3/ACOT12/ARSH/ATP5F1C/COX15/CRLS1/DLAT/FLAD1/GAPDH/PGM3	100146261/100053655/100069411/100146682/100064698/100073251/100064719/100069978/100060721/100065537/100062027/100063090/100033897/100065388	ecb:K00876/ecb:K18083/ecb:K21456/ecb:K01217/ecb:K16860/ecb:K01067/ecb:K01131/ecb:K02136/ecb:K02259/ecb:K08744/ecb:K00627/ecb:K00953/ecb:K00134/ecb:K01836	14
map05171	Coronavirus disease - COVID-19	2|89	327|9704	0.807162969338573	0.865856392097649	LOC100060505/SELP	100060505/100009695	ecb:K03989/ecb:K06494	2
map04728	Dopaminergic synapse	1|89	179|9704	0.81074403168024	0.865856392097649	PPP2R1A	100062627	ecb:K03456	1
map04144	Endocytosis	2|89	330|9704	0.811252835839239	0.865856392097649	CCNYL1/LOC100049798	100069061/100049798	ecb:K18468/ecb:K06751	2
map04142	Lysosome	1|89	199|9704	0.843170875031854	0.891719935021366	IDUA	100146682	ecb:K01217	1
map04936	Alcoholic liver disease	1|89	201|9704	0.84609421489807	0.891719935021366	LOC100060505	100060505	ecb:K03989	1
map04921	Oxytocin signaling pathway	1|89	202|9704	0.847535613916703	0.891719935021366	RAF1	100051110	ecb:K04365	1
map04210	Apoptosis	1|89	209|9704	0.857258400699665	0.8976951177138	RAF1	100051110	ecb:K04365	1
map05161	Hepatitis B	1|89	214|9704	0.863825353736446	0.90032501657038	RAF1	100051110	ecb:K04365	1
map04621	NOD-like receptor signaling pathway	1|89	239|9704	0.892437208819081	0.925799347466523	GBP5	100052023	ecb:K20898	1
map05164	Influenza A	1|89	250|9704	0.903059585021822	0.932461524999276	RAF1	100051110	ecb:K04365	1
map04081	Hormone signaling	1|89	264|9704	0.915090617739287	0.936686052124464	ITGA2B	100009697	ecb:K06476	1
map04080	Neuroactive ligand-receptor interaction	2|89	438|9704	0.915589519418958	0.936686052124464	LOC100060505/LOC111769596	100060505/111769596	ecb:K03989/ecb:K04259	2
map05207	Chemical carcinogenesis - receptor activation	1|89	271|9704	0.920539934141265	0.937430575134683	RAF1	100051110	ecb:K04365	1
map05169	Epstein-Barr virus infection	1|89	286|9704	0.931079604923465	0.943834120059403	LOC100049798	100049798	ecb:K06751	1
map05012	Parkinson disease	1|89	308|9704	0.944085179782824	0.952667772326304	ATP5F1C	100069978	ecb:K02136	1
map05417	Lipid and atherosclerosis	1|89	321|9704	0.950596285688311	0.954897626347534	SELP	100009695	ecb:K06494	1
map04740	Olfactory transduction	1|89	1127|9704	0.999983965603495	0.999983965603495	OR4C3	100056671	ecb:K04257	1
